# Supplementary material for: Serum peptidomic profiling and peptide mass fingerprinting reveal signatures associated with peroxisomal and mitochondrial pathways in MMVD-associated cardiorenal syndrome in dogs
Source: PLoS One. 2026 May 15;21(5):e0348233. doi: 10.1371/journal.pone.0348233 (PMC13178898; doi:10.1371/journal.pone.0348233)
Supplement: S5 Table — Abbreviations: Healthy, healthy control; MMVD B1, myxomatous mitral valve disease stage B1; MMVD C WOAZ, MMVD stage C without azotemia; MMVD C WAZ, MMVD stage C with azotemia; CKD stage 2, chronic kidney disease at IRIS stage 2. (XLSX) [file pone.0348233.s005.xlsx]

## Sheet: Sheet1
Entry	Entry Name	Protein names	Gene Names	Organism	Gene Ontology (biological process)	Gene Ontology (cellular component)	Gene Ontology (molecular function)	T: Peptide sequences	N: Peptides	N: Sequence coverage [%]	N: Q-value	N: Score	Intensity CKD II_1	Intensity CKD II_2	Intensity CKD II_3	Intensity Healthy_1	Intensity Healthy_2	Intensity Healthy_3	Intensity MMVD_1	Intensity MMVD_2	Intensity MMVD_3	Intensity MMVD C WOAZ_1	Intensity MMVD C WOAZ_2	Intensity MMVD C WOAZ_3	Intensity MMVD WAZ_1	Intensity MMVD WAZ_2	Intensity MMVD WAZ_3
A0A059WHJ1	A0A059WHJ1_CANLF	Prominin 1.s1 splice variant		Canis lupus familiaris (Dog) (Canis familiaris)		microvillus membrane [GO:0031528]		AKYYRRMDSEDVYDDMENGN;NTSLSDVKRNLEQSLN;PISVLFQIVQVF;VGISFLFCWILMT	4	7.3	0.99453	-0.12367	0	0	0	0	0	0	0	0	6.85287	0	0	10.2303	0	6.30268	6.87123
A0A068PC33	A0A068PC33_CANLF	Mammaglobin B protein		Canis lupus familiaris (Dog) (Canis familiaris)		extracellular region [GO:0005576]		KLLRVLVLVALPL;NFALMMETMVSP	2	25	0.9458	0.05044	0	0	8.57664	0	0	0	0	0	0	0	0	0	0	0	0
A0A075EAM8	A0A075EAM8_CANLF	Erythropoietin receptor	EPOR	Canis lupus familiaris (Dog) (Canis familiaris)		external side of plasma membrane [GO:0009897]	erythropoietin receptor activity [GO:0004900]	DPLILTLSLILVLILLLLAVL;DPLILTLSLILVLILLLLAVLAL;ILVLILLLLAVLALLSH;LILTLSLILVLILLLLA;LILTLSLILVLILLLLAVL;LILVLILLLLAVLAL;LSLILVLILLLLAVL;LSLILVLILLLLAVLAL;LSLILVLILLLLAVLALL;LSLILVLILLLLAVLALLSHRR;LSLILVLILLLLAVLALLSHRRTL;LTLSLILVLILLLLAVLALL;PLILTLSLILVLILLLLA;PLILTLSLILVLILLLLAVLA;SLILVLILLLLAVLAL;SLILVLILLLLAVLALL;TLSLILVLILLLLAVL;TLSLILVLILLLLAVLAL	18	13.3	0.43671	0.50951	8.73802	0	4.67395	4.9721	7.76527	0	6.40633	0	8.17398	5.80263	0	4.30078	6.10635	9.25751	7.03155
A0A0A0QI14	A0A0A0QI14_CANLF	Homeobox A1	HOXA1	Canis lupus familiaris (Dog) (Canis familiaris)			DNA binding [GO:0003677]	YALNQEAEVSG	1	11.2	0.995	-0.19044	0	11.873	0	0	11.3872	0	0	0	0	0	0	0	0	11.742	0
A0A0B4J199	A0A0B4J199_CANLF	Fibroblast growth factor 23 (Fibroblast growth factor 8B)	FGF8B FGF23	Canis lupus familiaris (Dog) (Canis familiaris)	animal organ morphogenesis [GO:0009887]; calcium ion homeostasis [GO:0055074]; cell differentiation [GO:0030154]; ERK1 and ERK2 cascade [GO:0070371]; fibroblast growth factor receptor signaling pathway [GO:0008543]; intracellular phosphate ion homeostasis [GO:0030643]; negative regulation of bone mineralization [GO:0030502]; negative regulation of osteoblast differentiation [GO:0045668]; positive…	cytoplasm [GO:0005737]; extracellular space [GO:0005615]	growth factor activity [GO:0008083]; type 1 fibroblast growth factor receptor binding [GO:0005105]	LSRKIPTKKRRKRPVR;SSWGSLTHLYTAT	2	9.3	0.99056	-0.26866	0	0	5.90031	0	0	0	0	0	0	0	0	0	0	0	0
A0A0C4UNG3	A0A0C4UNG3_CANLF	Cytochrome c oxidase subunit 3	COX3	Canis lupus familiaris (Dog) (Canis familiaris)	aerobic electron transport chain [GO:0019646]	membrane [GO:0016020]; mitochondrion [GO:0005739]	cytochrome-c oxidase activity [GO:0004129]	GVSVTWAHH;LFIVSEVFFFAGFFWAFYHSSLAP	2	12.6	1.0038	-0.80421	0	0	0	0	0	0	8.74376	0	0	0	0	0	0	0	0
A0A0C4UPG4	A0A0C4UPG4_CANLF	Cytochrome b	CYTB	Canis lupus familiaris (Dog) (Canis familiaris)	respiratory electron transport chain [GO:0022904]	mitochondrial inner membrane [GO:0005743]; respiratory chain complex III [GO:0045275]	metal ion binding [GO:0046872]; ubiquinol-cytochrome-c reductase activity [GO:0008121]	SPDLLGDP;VGRGLYYGSYLF;VHLLFLHETGSNNPSGITS	3	10.3	0.94615	0.05044	0	0	0	0	0	0	10.3025	0	0	0	0	0	0	0	0
A0A0E3N0I3	A0A0E3N0I3_CANLF	Muellerian-inhibiting factor		Canis lupus familiaris (Dog) (Canis familiaris)	cell differentiation [GO:0030154]; gonadal mesoderm development [GO:0007506]; Mullerian duct regression [GO:0001880]; urogenital system development [GO:0001655]	extracellular space [GO:0005615]	growth factor activity [GO:0008083]	AGAADGPC;REPAEPPPSAD	2	3.3	1.0027	-1.4049	0	0	0	0	0	0	0	0	0	0	0	0	10.4807	0	10.1759
A0A0E4AY72	A0A0E4AY72_CANLF	Mucin-like 1	MUCL1	Canis lupus familiaris (Dog) (Canis familiaris)				KILALLVLVAVSTFLVSG	1	16.1	0.97375	0.048313	0	0	0	0	6.46787	0	0	0	0	0	0	0	0	0	0
A0A0G2Y7A6	A0A0G2Y7A6_CANLF	ubiquitinyl hydrolase 1 (EC 3.4.19.12)	USP9Y	Canis lupus familiaris (Dog) (Canis familiaris)	cell migration [GO:0016477]; protein deubiquitination [GO:0016579]	cytosol [GO:0005829]; nucleus [GO:0005634]	cysteine-type deubiquitinase activity [GO:0004843]	ASKKQREKLLELIRRL;CEKGGANLIKELIDDFIFPASKV;DFFESNVLQLDPSLLT;DHMMKRMSYRRQKRWWNAYILFYER;FMHNRMQYSL;FQTPEKKYHIGCEKGG;GEYMGEVFDHMMKR;GFHTKKIVR;HNRMQYSLEYF;KRLLIKKLPPV;LLIKKLPPVLAI;LLIKKLPPVLAIQ;LQINQVVIHEDFI;TVKRLLIKKLPPVLAIQL;TVKRLLIKKLPPVLAIQLK;TVKRLLIKKLPPVLAIQLKR;VKRLLIKKLPPVLAIQLKRFD;YYVPRGFWKQFR	18	6.6	0.98299	-0.25195	0	0	0	0	0	0	0	0	7.17253	0	0	0	0	0	0
A0A0K0KPZ2	A0A0K0KPZ2_CANLF	Olfactory receptor OR0007	OR0007	Canis lupus familiaris (Dog) (Canis familiaris)		membrane [GO:0016020]	G protein-coupled receptor activity [GO:0004930]; olfactory receptor activity [GO:0004984]	APDHDMIVSMFYSI;AYDRYVAIYNPLLYSVGMS	2	15.9	0.99342	-0.16261	0	0	0	0	0	9.40152	0	0	5.53934	0	0	0	0	0	0
A0A0K0KQQ8	A0A0K0KQQ8_CANLF	Olfactory receptor	OR0184	Canis lupus familiaris (Dog) (Canis familiaris)		plasma membrane [GO:0005886]	G protein-coupled receptor activity [GO:0004930]; olfactory receptor activity [GO:0004984]	VLALRLPFCGP;VLCFVPCIFIYTR	2	8.3	0.98775	-0.40053	0	0	0	13.0772	0	0	0	0	0	0	0	0	0	0	0
A0A0U3L6B6	A0A0U3L6B6_CANLF	CD1a8 protein	canCD1a8	Canis lupus familiaris (Dog) (Canis familiaris)	antigen processing and presentation, endogenous lipid antigen via MHC class Ib [GO:0048006]; antigen processing and presentation, exogenous lipid antigen via MHC class Ib [GO:0048007]; immune response [GO:0006955]; positive regulation of T cell mediated cytotoxicity [GO:0001916]	external side of plasma membrane [GO:0009897]; extracellular space [GO:0005615]	endogenous lipid antigen binding [GO:0030883]; exogenous lipid antigen binding [GO:0030884]; lipopeptide binding [GO:0071723]	LVWWLWKRW;NHIRDWQLEYPFQIQLV;QLAYQGSDLL;QLAYQGSDLLSFQNTSWRP	4	13.7	0.98851	-0.34409	0	0	10.1342	9.34507	0	9.11163	0	0	8.09624	0	0	0	0	0	0
A0A0X9NPA2	A0A0X9NPA2_CANLF	Acetylcholine receptor subunit epsilon		Canis lupus familiaris (Dog) (Canis familiaris)		postsynaptic membrane [GO:0045211]	acetylcholine-gated monoatomic cation-selective channel activity [GO:0022848]; transmembrane signaling receptor activity [GO:0004888]	DTEAYTENGE;EAALLRHQH;KIDIDTEAYTENGEWA	3	10	0.98975	-0.26542	0	0	0	0	0	0	0	11.9103	0	0	0	0	0	0	0
A0A140G348	A0A140G348_CANLF	Cytochrome c oxidase subunit 2	COX2	Canis lupus familiaris (Dog) (Canis familiaris)	electron transport chain [GO:0022900]	mitochondrial inner membrane [GO:0005743]; respirasome [GO:0070469]	copper ion binding [GO:0005507]; cytochrome-c oxidase activity [GO:0004129]	LTVKTMGHQWYWSYEYTDYEDLNF;TVWTILPAIILILIALPS;YYGQCSEICGSNHNFMPIVL	3	27.3	0.95387	0.049243	0	0	0	0	0	0	7.53512	0	0	0	0	0	0	0	0
A0A140KFN6	A0A140KFN6_CANLF	MHC class II antigen beta chain	DLA-DRB1	Canis lupus familiaris (Dog) (Canis familiaris)	adaptive immune response [GO:0002250]; antigen processing and presentation of peptide or polysaccharide antigen via MHC class II [GO:0002504]	MHC class II protein complex [GO:0042613]		GVIESFAVQRRVEPTVT;VGEYRAVT;YNREENVRFDSDVGEYR	3	13.9	0.97983	0.046227	0	0	0	0	0	0	0	0	0	0	4.91729	0	0	0	0
A0A172R3U9	A0A172R3U9_CANLF	NADH-ubiquinone oxidoreductase chain 5 (EC 7.1.1.2)	ND5	Canis lupus familiaris (Dog) (Canis familiaris)	ATP synthesis coupled electron transport [GO:0042773]	mitochondrial inner membrane [GO:0005743]; respirasome [GO:0070469]	NADH dehydrogenase (ubiquinone) activity [GO:0008137]	DLHPWLPSAME;LFIGWEGVGIMSFLLIGWWYGRTDA;MEFSMWYMHSD;MKLSMSFKLDYFSMIF;NILPKSISYFQMKSSTLISN;PLMEHNQTIQTL	6	15.7	0.98501	0.035491	0	0	0	0	0	0	9.25762	0	9.06523	0	0	0	0	0	0
A0A172R7X3	A0A172R7X3_CANLF	Cytochrome b	CYTB	Canis lupus familiaris (Dog) (Canis familiaris)	respiratory electron transport chain [GO:0022904]	mitochondrial inner membrane [GO:0005743]; respiratory chain complex III [GO:0045275]	metal ion binding [GO:0046872]; ubiquinol-cytochrome-c reductase activity [GO:0008121]	RSMMFRSPSQCLFWLLVA;SPDLLGDP;VHLLFLHETGSNNPSGITS;WYFLFTYAI	4	14.2	1.0016	-1.806	0	6.92315	0	0	0	5.53534	11.511	5.99286	0	0	0	0	6.03545	0	0
A0A172R8A3	A0A172R8A3_CANLF	ATP synthase protein 8	ATP8	Canis lupus familiaris (Dog) (Canis familiaris)	proton motive force-driven ATP synthesis [GO:0015986]	mitochondrial proton-transporting ATP synthase complex, coupling factor F(o) [GO:0000276]	proton transmembrane transporter activity [GO:0015078]	YPENPMTKSAKIASQ	1	22.4	0.95182	0.053888	0	0	0	0	0	0	0	8.04881	0	0	0	0	0	0	0
A0A172R8X1	A0A172R8X1_CANLF	NADH-ubiquinone oxidoreductase chain 5 (EC 7.1.1.2)	ND5	Canis lupus familiaris (Dog) (Canis familiaris)	ATP synthesis coupled electron transport [GO:0042773]	mitochondrial inner membrane [GO:0005743]; respirasome [GO:0070469]	NADH dehydrogenase (ubiquinone) activity [GO:0008137]	LFIGWEGVGIMSFLLIGWWYGRTDA;MEFSMWYMHSD;MKLSMSFKLDYFSMIF;NILPKSISYFQMKSSTLISN;NLTTQGLKFSYPSNY;PLMEHNQTIQTL	6	16.3	0.94702	0.080495	0	0	0	0	0	0	0	0	0	0	0	0	0	0	6.86999
A0A172R9F2	A0A172R9F2_CANLF	Cytochrome c oxidase subunit 2	COX2	Canis lupus familiaris (Dog) (Canis familiaris)	electron transport chain [GO:0022900]	mitochondrial inner membrane [GO:0005743]; respirasome [GO:0070469]	copper ion binding [GO:0005507]; cytochrome-c oxidase activity [GO:0004129]	ILPTIILILIALPSLRILY;LTVKTMGHQWYWSYEYTDYEDLNF;VETVWTILPTIILILI	3	21.6	0.98379	-0.2478	0	0	5.00306	0	0	0	0	0	0	0	0	0	0	0	0
A0A172R9X7	A0A172R9X7_CANLF	Cytochrome b	CYTB	Canis lupus familiaris (Dog) (Canis familiaris)	respiratory electron transport chain [GO:0022904]	mitochondrial inner membrane [GO:0005743]; respiratory chain complex III [GO:0045275]	metal ion binding [GO:0046872]; ubiquinol-cytochrome-c reductase activity [GO:0008121]	SPDLLGDP;VHLLFLHETGSNNPSGITS;VTHICRDVNYSWII	3	10.8	0.93597	0.060945	0	0	0	0	0	6.25151	0	0	0	0	0	0	0	0	0
A0A172RBL5	A0A172RBL5_CANLF	NADH-ubiquinone oxidoreductase chain 5 (EC 7.1.1.2)	ND5	Canis lupus familiaris (Dog) (Canis familiaris)	ATP synthesis coupled electron transport [GO:0042773]	mitochondrial inner membrane [GO:0005743]; respirasome [GO:0070469]	NADH dehydrogenase (ubiquinone) activity [GO:0008137]	FLLIRFHPLMK;LFIGWEGVGIMSFLLIGWWYGRTDA;MEFSMWYMHSD;MKLSMSFKLDYFSMIF;NILPKSISYFQMKSSTLISN	5	13.7	0.98519	-0.25809	0	0	0	0	0	0	0	0	0	0	0	0	8.68306	9.56991	0
A0A172RCF5	A0A172RCF5_CANLF	Cytochrome b	CYTB	Canis lupus familiaris (Dog) (Canis familiaris)	respiratory electron transport chain [GO:0022904]	mitochondrial inner membrane [GO:0005743]; respiratory chain complex III [GO:0045275]	metal ion binding [GO:0046872]; ubiquinol-cytochrome-c reductase activity [GO:0008121]	GVNYGWIIRYMHAN;SPDLLGDP;VHLLFLHETGSNNPSGITS	3	10.8	0.98459	-0.25497	0	0	0	0	0	0	9.56348	0	0	0	0	0	0	0	0
A0A172RD47	A0A172RD47_CANLF	NADH-ubiquinone oxidoreductase chain 5 (EC 7.1.1.2)	ND5	Canis lupus familiaris (Dog) (Canis familiaris)	ATP synthesis coupled electron transport [GO:0042773]	mitochondrial inner membrane [GO:0005743]; respirasome [GO:0070469]	NADH dehydrogenase (ubiquinone) activity [GO:0008137]	LFIGWEGVGIMSFLLIGWWYGRTDA;MEFSMWYMHSD;NILPKSISYFQMKSSTLISN;PLMEHNQTIQTL;TIQTMKLSMNFKLDYFS	5	14	0.98053	0.046227	0	0	0	0	0	0	0	0	0	6.46705	0	0	0	0	0
A0A172RE81	A0A172RE81_CANLF	Cytochrome c oxidase subunit 1 (EC 7.1.1.9)	COX1	Canis lupus familiaris (Dog) (Canis familiaris)	oxidative phosphorylation [GO:0006119]	mitochondrial inner membrane [GO:0005743]; respiratory chain complex IV [GO:0045277]	cytochrome-c oxidase activity [GO:0004129]; heme binding [GO:0020037]; metal ion binding [GO:0046872]	FEEPTYVIQK;ISLTAEMLM;MPRRYSDYPDAYTTWNTVS;NIEWLHGCPP;PPYHTFEEPTYVIQK;TAHAFVMIFF	6	12.1	1.0017	-1.4659	0	8.80996	7.83384	9.39658	10.7407	0	0	0	0	0	0	0	0	0	10.0086
A0A172RGE0	A0A172RGE0_CANLF	NADH-ubiquinone oxidoreductase chain 5 (EC 7.1.1.2)	ND5	Canis lupus familiaris (Dog) (Canis familiaris)	ATP synthesis coupled electron transport [GO:0042773]	mitochondrial inner membrane [GO:0005743]; respirasome [GO:0070469]	NADH dehydrogenase (ubiquinone) activity [GO:0008137]	LFIGWEGVGIMSFLLIGWWYGRTDA;MEFSMWYMHSD;MKLSMSFKLDYFSMIF;NILPKSISYFQMKSSTLISN;PLMEHNQTIQTL;SHSITPTTIPLMTMPHYLK	6	17	0.94868	0.049553	0	0	0	7.26209	0	0	0	0	0	0	0	0	0	0	0
A0A172RHX0	A0A172RHX0_CANLF	NADH-ubiquinone oxidoreductase chain 5 (EC 7.1.1.2)	ND5	Canis lupus familiaris (Dog) (Canis familiaris)	ATP synthesis coupled electron transport [GO:0042773]	mitochondrial inner membrane [GO:0005743]; respirasome [GO:0070469]	NADH dehydrogenase (ubiquinone) activity [GO:0008137]	IILTLPIIMSST;LFIGWEGVGIMSFLLIGWWYGRTDA;MEFSMWYMHSD;MKLSMSFKLDYFSMIF;NILPKSISYFQMKSSTLISN;PLMEHNQTIQTL	6	15.8	0.98842	-0.26453	0	0	0	0	0	0	0	0	0	0	0	0	0	11.7969	0
A0A172RJL1	A0A172RJL1_CANLF	NADH-ubiquinone oxidoreductase chain 2 (EC 7.1.1.2)	ND2	Canis lupus familiaris (Dog) (Canis familiaris)	mitochondrial electron transport, NADH to ubiquinone [GO:0006120]	mitochondrial inner membrane [GO:0005743]; respirasome [GO:0070469]	NADH dehydrogenase (ubiquinone) activity [GO:0008137]	PEVMQGITLMSGMILLTWQKT	1	6.1	0.98652	-0.24585	0	0	0	0	0	0	0	0	0	0	0	0	0	0	9.82421
A0A172RNJ9	A0A172RNJ9_CANLF	Cytochrome c oxidase subunit 3	COX3	Canis lupus familiaris (Dog) (Canis familiaris)	aerobic electron transport chain [GO:0019646]	membrane [GO:0016020]; mitochondrion [GO:0005739]	cytochrome-c oxidase activity [GO:0004129]	IVSEAFFFAG	1	3.8	0.98724	-0.22805	0	0	0	0	0	0	9.30761	0	0	0	0	0	0	0	0
A0A172RNN0	A0A172RNN0_CANLF	NADH-ubiquinone oxidoreductase chain 4 (EC 7.1.1.2)	ND4	Canis lupus familiaris (Dog) (Canis familiaris)	ATP synthesis coupled electron transport [GO:0042773]	mitochondrial membrane [GO:0031966]; respirasome [GO:0070469]	NADH dehydrogenase (ubiquinone) activity [GO:0008137]	FMGSLNFLMIQYWIQ;HLTRKKLYISMLILLQLFL;TFTASELIFF	3	9.6	0.95224	0.04941	0	7.35173	0	0	0	0	0	0	0	0	0	0	0	0	0
A0A172RNX9	A0A172RNX9_CANLF	NADH-ubiquinone oxidoreductase chain 4L (EC 7.1.1.2)	ND4L	Canis lupus familiaris (Dog) (Canis familiaris)	ATP synthesis coupled electron transport [GO:0042773]	mitochondrial inner membrane [GO:0005743]; respirasome [GO:0070469]	NADH dehydrogenase (ubiquinone) activity [GO:0008137]	KPIVLLVFAAC	1	11.2	0.99224	-0.17967	0	0	0	0	0	0	0	0	0	9.65573	0	9.58894	0	0	0
A0A172RPN9	A0A172RPN9_CANLF	Cytochrome c oxidase subunit 2	COX2	Canis lupus familiaris (Dog) (Canis familiaris)	electron transport chain [GO:0022900]	mitochondrial inner membrane [GO:0005743]; respirasome [GO:0070469]	copper ion binding [GO:0005507]; cytochrome-c oxidase activity [GO:0004129]	LTVKTMGHQWYWSYEYTDYEDLNF;TVWTILPAIILILIALPS;VLYIISLMSTTKLT	3	24.7	0.98928	-0.22245	7.79123	0	0	0	0	0	0	6.44761	0	0	0	0	5.8714	0	0
A0A172RQ48	A0A172RQ48_CANLF	NADH-ubiquinone oxidoreductase chain 5 (EC 7.1.1.2)	ND5	Canis lupus familiaris (Dog) (Canis familiaris)	ATP synthesis coupled electron transport [GO:0042773]	mitochondrial inner membrane [GO:0005743]; respirasome [GO:0070469]	NADH dehydrogenase (ubiquinone) activity [GO:0008137]	LFIGWEGVGIMSFLLIGWWYGRTDA;MEFSMWYMHSD;MKLSMSFKLDYFSMIF;NILPKSISYFQMKSSTLISN;PLMEHNQTIQTL;PYYVKTATSYAFTISMIPTMMF	6	17.5	0.97421	0.046947	0	0	0	0	0	0	0	0	0	0	0	0	7.44832	5.80077	0
A0A172RRN6	A0A172RRN6_CANLF	Cytochrome c oxidase subunit 2	COX2	Canis lupus familiaris (Dog) (Canis familiaris)	electron transport chain [GO:0022900]	mitochondrial inner membrane [GO:0005743]; respirasome [GO:0070469]	copper ion binding [GO:0005507]; cytochrome-c oxidase activity [GO:0004129]	LTVKTMGHQWYWSYEYTDYEDLNF;TVWTTLPAIILILIALPSLRIL	2	20.3	0.97419	0.046699	0	0	0	0	0	0	0	0	0	0	0	0	8.22236	0	0
A0A172RRT4	A0A172RRT4_CANLF	NADH-ubiquinone oxidoreductase chain 2 (EC 7.1.1.2)	ND2	Canis lupus familiaris (Dog) (Canis familiaris)	mitochondrial electron transport, NADH to ubiquinone [GO:0006120]	mitochondrial inner membrane [GO:0005743]; respirasome [GO:0070469]	NADH dehydrogenase (ubiquinone) activity [GO:0008137]	TLMTLSTFMLFMLN	1	4	0.86585	0.1445	0	8.79591	0	0	0	0	0	0	0	0	0	0	0	0	0
A0A172RRX5	A0A172RRX5_CANLF	ATP synthase subunit a	ATP6	Canis lupus familiaris (Dog) (Canis familiaris)	proton motive force-driven ATP synthesis [GO:0015986]	mitochondrial inner membrane [GO:0005743]; proton-transporting ATP synthase complex, coupling factor F(o) [GO:0045263]	proton transmembrane transporter activity [GO:0015078]	NRLISIQQWLIQLTSKQMLVIHNQ	1	10.6	0.97329	0.041303	0	8.13139	0	0	0	0	0	0	0	0	0	0	0	0	0
A0A172RS04	A0A172RS04_CANLF	ATP synthase subunit a	ATP6	Canis lupus familiaris (Dog) (Canis familiaris)	proton motive force-driven ATP synthesis [GO:0015986]	mitochondrial inner membrane [GO:0005743]; proton-transporting ATP synthase complex, coupling factor F(o) [GO:0045263]	proton transmembrane transporter activity [GO:0015078]	IHNQKGRTWALMLV	1	6.2	0.94012	0.060769	0	0	0	0	0	0	0	5.90917	0	0	0	0	0	0	0
A0A172RS56	A0A172RS56_CANLF	NADH-ubiquinone oxidoreductase chain 4 (EC 7.1.1.2)	ND4	Canis lupus familiaris (Dog) (Canis familiaris)	ATP synthesis coupled electron transport [GO:0042773]	mitochondrial membrane [GO:0031966]; respirasome [GO:0070469]	NADH dehydrogenase (ubiquinone) activity [GO:0008137]	FMGSLNFLMIQYWIQ;TFTASELIFF;VLIQTPLSYMGATALMIAH	3	9.6	1.0019	-0.67287	0	0	0	8.66189	13.6869	0	0	0	0	0	0	0	0	9.6465	0
A0A172RSP3	A0A172RSP3_CANLF	NADH-ubiquinone oxidoreductase chain 2 (EC 7.1.1.2)	ND2	Canis lupus familiaris (Dog) (Canis familiaris)	mitochondrial electron transport, NADH to ubiquinone [GO:0006120]	mitochondrial inner membrane [GO:0005743]; respirasome [GO:0070469]	NADH dehydrogenase (ubiquinone) activity [GO:0008137]	IVMLSSHWLLIWVGFEM	1	4.9	0.98718	0.046227	0	0	0	0	0	0	0	0	0	0	0	0	0	0	10.2032
A0A172RTP4	A0A172RTP4_CANLF	NADH-ubiquinone oxidoreductase chain 3 (EC 7.1.1.2)	ND3	Canis lupus familiaris (Dog) (Canis familiaris)		mitochondrial inner membrane [GO:0005743]; respirasome [GO:0070469]	NADH dehydrogenase (ubiquinone) activity [GO:0008137]	MKFFLVAITFLLFDLKIALLLP	1	19.1	0.97292	0.046699	0	0	0	0	0	0	0	0	0	0	0	6.92232	0	0	0
A0A172RU01	A0A172RU01_CANLF	NADH-ubiquinone oxidoreductase chain 2 (EC 7.1.1.2)	ND2	Canis lupus familiaris (Dog) (Canis familiaris)	mitochondrial electron transport, NADH to ubiquinone [GO:0006120]	mitochondrial inner membrane [GO:0005743]; respirasome [GO:0070469]	NADH dehydrogenase (ubiquinone) activity [GO:0008137]	VLNLALYILMTLSTFMLF	1	5.2	0.97881	0.048313	0	0	0	0	0	5.64322	0	0	0	0	0	0	0	0	0
A0A172RU04	A0A172RU04_CANLF	NADH-ubiquinone oxidoreductase chain 5 (EC 7.1.1.2)	ND5	Canis lupus familiaris (Dog) (Canis familiaris)	ATP synthesis coupled electron transport [GO:0042773]	mitochondrial inner membrane [GO:0005743]; respirasome [GO:0070469]	NADH dehydrogenase (ubiquinone) activity [GO:0008137]	LFIGWEGVGIMSFLLIGWWYGRTDA;MEFSMWYMHSD;MKLSMSFKLDYFSMIF;NILPKSISYFQMKSSTLISN;PLMEHNQTIQTL;TMTFIYSGQETIISNWHWMTIQTM	6	17.7	0.97372	0.041303	0	8.60021	0	0	0	0	0	0	0	0	0	0	0	0	0
A0A1B4XK94	A0A1B4XK94_CANLF	DLA class I molecule	DLA-88	Canis lupus familiaris (Dog) (Canis familiaris)	antigen processing and presentation of peptide antigen via MHC class I [GO:0002474]	lumenal side of endoplasmic reticulum membrane [GO:0098553]; MHC class I protein complex [GO:0042612]; phagocytic vesicle membrane [GO:0030670]		DAATGRMEPRAPWVEQ;IAVGYVDDTQFVRFDSDAA;VEQEGPEYWDRETRNFKETARTFRV;YYNQSEAGAHTLQWMYGCD	4	40.3	0.98956	-0.21933	0	0	0	0	0	0	0	0	0	0	10.4761	8.72857	6.27834	0	0
A0A1K0FUG1	A0A1K0FUG1_CANLF	Globin A1	GLNA1	Canis lupus familiaris (Dog) (Canis familiaris)	hydrogen peroxide catabolic process [GO:0042744]	blood microparticle [GO:0072562]; haptoglobin-hemoglobin complex [GO:0031838]; hemoglobin complex [GO:0005833]	haptoglobin binding [GO:0031720]; heme binding [GO:0020037]; hemoglobin alpha binding [GO:0031721]; metal ion binding [GO:0046872]; organic acid binding [GO:0043177]; oxygen binding [GO:0019825]; oxygen carrier activity [GO:0005344]; peroxidase activity [GO:0004601]	AAYQKVVAGVANALAHKYH;ANALAHKYH;EVGGEALGRLL;GKVNVDEVGG;GVANALAHKYH;KVVAGVANALAHKYH;PENFKLLG;PENFKLLGNVL;QKVVAGVANALAHKYH;TFAKLSELH;VANALAHKYH;VHLTAEEK;VHLTAEEKS;VHLTAEEKSL;VHLTAEEKSLISSMW;VVAGVANALAHKYH;YQKVVAGVANALAH;YQKVVAGVANALAHKYH	18	48.3	0.93915	0.060675	0	0	0	0	4.17217	0	0	0	0	0	0	0	0	0	0
A0A1L6Z7D2	A0A1L6Z7D2_CANLF	NADH-ubiquinone oxidoreductase chain 5 (EC 7.1.1.2)	ND5	Canis lupus familiaris (Dog) (Canis familiaris)	ATP synthesis coupled electron transport [GO:0042773]	mitochondrial inner membrane [GO:0005743]; respirasome [GO:0070469]	NADH dehydrogenase (ubiquinone) activity [GO:0008137]	GFIMAMAWFLL;LFIGWEGVGIMSFLLIGWWYGRTDA;MEFSMWYMYSDPYINRFFKYLL;MKLSMSFKLDYFSMIF;NILPKSISYFQMKSSTLISN;PLMEHNQTIQTL	6	17.5	0.99009	-0.267	0	0	0	0	0	0	0	0	0	0	0	0	0	13.1289	0
A0A1S7J0A8	A0A1S7J0A8_CANLF	Monocyte differentiation antigen CD14 (Myeloid cell-specific leucine-rich glycoprotein)	607076 CD14	Canis lupus familiaris (Dog) (Canis familiaris)	cellular response to diacyl bacterial lipopeptide [GO:0071726]; cellular response to lipoteichoic acid [GO:0071223]; cellular response to triacyl bacterial lipopeptide [GO:0071727]; inflammatory response [GO:0006954]; innate immune response [GO:0045087]; positive regulation of endocytosis [GO:0045807]; positive regulation of interleukin-8 production [GO:0032757]; positive regulation of lipopolysa…	external side of plasma membrane [GO:0009897]; extracellular space [GO:0005615]; Golgi apparatus [GO:0005794]; lipopolysaccharide receptor complex [GO:0046696]; membrane raft [GO:0045121]	lipopolysaccharide binding [GO:0001530]; lipopolysaccharide immune receptor activity [GO:0001875]; lipoteichoic acid binding [GO:0070891]	AVLQRVGGFA;DDDFRCFCNFTDPQ;ELQRWLKP;LRLRRLTVASAQ;VLCVSETSL	5	14.2	0.14035	0.81463	11.1822	10.7685	0	4.87455	2.35955	0	10.3419	11.1285	0	0	0	0	10.9998	11.2778	11.2367
A0A1X9RK95	A0A1X9RK95_CANLF	Sperm acrosome-associated 1 isoform X3	SPACA1	Canis lupus familiaris (Dog) (Canis familiaris)		acrosomal membrane [GO:0002080]		VEFGMCTV	1	4.1	0.99213	-0.16709	0	0	0	0	8.77732	0	0	0	0	0	0	0	0	0	0
A0A292G4N4	A0A292G4N4_CANLF	DLA class I molecule	DLA-64	Canis lupus familiaris (Dog) (Canis familiaris)	antigen processing and presentation of peptide antigen via MHC class I [GO:0002474]; immune response [GO:0006955]	lumenal side of endoplasmic reticulum membrane [GO:0098553]; MHC class I protein complex [GO:0042612]; phagocytic vesicle membrane [GO:0030670]		TLTWQCDGEDQTQDTEVV	1	5	0.98214	-0.24997	0	0	0	0	0	0	0	0	13.5143	0	0	0	0	0	0
A0A2Z5WQD9	A0A2Z5WQD9_CANLF	Sirtuin-1	SIRT1	Canis lupus familiaris (Dog) (Canis familiaris)		nuclear inner membrane [GO:0005637]; nucleoplasm [GO:0005654]; rDNA heterochromatin [GO:0033553]	metal ion binding [GO:0046872]; NAD+ binding [GO:0070403]; NAD-dependent histone deacetylase activity [GO:0017136]; p53 binding [GO:0002039]; transcription corepressor activity [GO:0003714]; transferase activity [GO:0016740]	ADDDFDDDDDDDEGEEEEEAAAA;DDDDDEGEEEEEAAAA;DDDDEGEEEEEAAAAAA;DDDFDDDDDDDEGEEE;DDFDDDDDDDEGEEEE;DFDDDDDDDEGEEEEEA;EDSSSPERTSP;RCPRCPAD	8	6.9	0.92812	0.095486	0	4.14151	0	6.66135	0	0	0	0	0	0	0	0	0	0	0
A0A2Z6A9S4	A0A2Z6A9S4_CANLF	Beta-3 adrenergic receptor (Beta-3 adrenoreceptor)	ADRB3	Canis lupus familiaris (Dog) (Canis familiaris)	adenylate cyclase-activating G protein-coupled receptor signaling pathway [GO:0007189]	plasma membrane [GO:0005886]	beta-adrenergic receptor activity [GO:0004939]	PARLLPLREHRALR;VLVWVVSAAVS	2	6.2	0.99457	-0.12762	0	0	0	0	0	0	0	9.13124	11.3089	0	0	0	0	0	0
A0A3B0ITV2	A0A3B0ITV2_CANLF	Adiponectin N	ADIN	Canis lupus familiaris (Dog) (Canis familiaris)				FSGFLVYPDLAA;FTAGKAPHKSLSVM;GAPGATFS	3	10.5	0.98626	-0.42103	0	0	0	10.1553	0	0	0	0	10.7866	0	0	0	0	9.74611	0
A0A5F4BST2	CRUM3_CANLF	Protein crumbs homolog 3	CRB3	Canis lupus familiaris (Dog) (Canis familiaris)		apical plasma membrane [GO:0016324]; bicellular tight junction [GO:0005923]		VGLVLLLRKLREKRQ;VLLAVGLVLLLRKL;VLLAVGLVLLLRKLREK	3	15.4	0.99508	-0.17352	0	0	0	6.16539	4.32963	0	0	0	0	0	0	0	0	0	0
A0A5J6CVW4	A0A5J6CVW4_CANLF	MHC class I antigen	DLA88	Canis lupus familiaris (Dog) (Canis familiaris)	antigen processing and presentation of endogenous peptide antigen via MHC class I via ER pathway, TAP-independent [GO:0002486]; antigen processing and presentation of endogenous peptide antigen via MHC class Ib [GO:0002476]; immune response [GO:0006955]; positive regulation of T cell mediated cytotoxicity [GO:0001916]	external side of plasma membrane [GO:0009897]; extracellular space [GO:0005615]; lumenal side of endoplasmic reticulum membrane [GO:0098553]; MHC class I protein complex [GO:0042612]; phagocytic vesicle membrane [GO:0030670]	peptide antigen binding [GO:0042605]; signaling receptor binding [GO:0005102]	DAATGRMEPRAPWVEQ;IAVGYVDDTQFVRFDSDAA;QITRRKREAAGDAEHRRNY	3	28.2	0.9535	0.049843	0	0	0	9.74814	0	0	0	0	0	0	0	0	0	0	0
A0A5K1UVD6	A0A5K1UVD6_CANLF	Oxytocin receptor	OXTR	Canis lupus familiaris (Dog) (Canis familiaris)		plasma membrane [GO:0005886]	oxytocin receptor activity [GO:0004990]; vasopressin receptor activity [GO:0005000]	TWLGCLVASAP	1	2.9	0.9786	0.035491	0	8.83949	0	0	0	0	8.54878	8.92668	8.46087	8.76739	0	0	0	0	0
A0A654ICU0	A0A654ICU0_CANLF	Gap junction protein	CXNN	Canis lupus familiaris (Dog) (Canis familiaris)	cell communication [GO:0007154]	connexin complex [GO:0005922]		GGILEEVHS;LHSDSGSS	2	3.5	1.002	-1.4527	0	0	0	0	0	0	0	0	0	0	9.73781	0	0	0	0
A0A654ICZ6	A0A654ICZ6_CANLF	Gap junction protein	CXNK2	Canis lupus familiaris (Dog) (Canis familiaris)	cell communication [GO:0007154]	connexin complex [GO:0005922]		LSVLFIFRILL;LVHIFYIMRKE;VHIFYIMRKE;VHLQEEIEIEI;VLFIFRILLL;VLPFSAMSFHKD	6	15	1.0022	-1.3071	0	0	0	0	9.49333	10.3581	8.63027	15.4159	5.93899	0	0	0	4.97948	0	0
A0A654IDR1	A0A654IDR1_CANLF	Gap junction protein	CXNS	Canis lupus familiaris (Dog) (Canis familiaris)	cell-cell signaling [GO:0007267]	connexin complex [GO:0005922]	gap junction channel activity [GO:0005243]	LVGQYFLYG;SGASGSSK	2	6.3	1.0034	-1.0701	0	0	0	0	0	0	0	0	0	0	0	0	0	11.1007	0
A0A6N0C9H8	A0A6N0C9H8_CANLF	Interferon regulatory factor 7		Canis lupus familiaris (Dog) (Canis familiaris)	immune system process [GO:0002376]	nucleus [GO:0005634]	DNA-binding transcription factor activity, RNA polymerase II-specific [GO:0000981]; RNA polymerase II cis-regulatory region sequence-specific DNA binding [GO:0000978]	CPPPPPGA;IFDFSTFFREMAEFRARRRRGSPYY	2	9.2	0.99062	-0.29771	0	0	0	0	0	0	0	0	0	0	0	0	0	9.20592	0
A0A6S4PUX1	A0A6S4PUX1_CANLF	DLA class I alpha chain	DLA88	Canis lupus familiaris (Dog) (Canis familiaris)	antigen processing and presentation of endogenous peptide antigen via MHC class I via ER pathway, TAP-independent [GO:0002486]; antigen processing and presentation of endogenous peptide antigen via MHC class Ib [GO:0002476]; immune response [GO:0006955]; positive regulation of T cell mediated cytotoxicity [GO:0001916]	external side of plasma membrane [GO:0009897]; extracellular space [GO:0005615]; lumenal side of endoplasmic reticulum membrane [GO:0098553]; MHC class I protein complex [GO:0042612]; phagocytic vesicle membrane [GO:0030670]	peptide antigen binding [GO:0042605]; signaling receptor binding [GO:0005102]	AERHRNYLETTCVEWLRRYLEMGK;DAATGRMEPRAPWVEQ	2	22.1	0.99201	-0.29121	0	0	0	0	0	0	0	0	0	0	0	0	8.81356	0	0
A0A6S4PZ18	A0A6S4PZ18_CANLF	DLA class I alpha chain	DLA12	Canis lupus familiaris (Dog) (Canis familiaris)	antigen processing and presentation of peptide antigen via MHC class I [GO:0002474]; immune response [GO:0006955]	lumenal side of endoplasmic reticulum membrane [GO:0098553]; MHC class I protein complex [GO:0042612]; phagocytic vesicle membrane [GO:0030670]		DAATGRMEPRAPWVEQ;FQKWAAVVVPSGHEQRYTCHVQHEG;GSHTFQWMFGCDLGPGGR;IAVGYVDDTQFVRFDSDAA	4	20.9	0.99071	-0.29776	0	0	0	0	0	0	0	0	10.7132	0	0	0	0	0	0
A0A6S4Q1T4	A0A6S4Q1T4_CANLF	DLA class I alpha chain	DLA88	Canis lupus familiaris (Dog) (Canis familiaris)	antigen processing and presentation of peptide antigen via MHC class I [GO:0002474]; immune response [GO:0006955]	lumenal side of endoplasmic reticulum membrane [GO:0098553]; MHC class I protein complex [GO:0042612]; phagocytic vesicle membrane [GO:0030670]		DAATGRMEPRAPWVEQ;EHDRNYLE;GVAEHDRNYLE;GVAEHDRNYLETTCVEWLQRYL;TRAGSHSLRYFHTSVS	5	15	0.98332	-0.25182	0	0	0	0	0	0	0	0	10.0261	0	0	0	0	0	0
A0A6S4Q8C2	A0A6S4Q8C2_CANLF	DLA class I alpha chain	DLA88	Canis lupus familiaris (Dog) (Canis familiaris)	antigen processing and presentation of peptide antigen via MHC class I [GO:0002474]; immune response [GO:0006955]	lumenal side of endoplasmic reticulum membrane [GO:0098553]; MHC class I protein complex [GO:0042612]; phagocytic vesicle membrane [GO:0030670]		EHDRNYLE;IAVGYVDDTQFVRFDSDAA;WDPQTRIFKETAQVYRVGLDTL	3	13.6	0.97572	0.046883	7.73877	8.13566	0	0	0	0	0	0	8.15071	0	0	0	0	0	0
A0A6S4Q8H6	A0A6S4Q8H6_CANLF	DLA class I alpha chain	DLA88	Canis lupus familiaris (Dog) (Canis familiaris)	antigen processing and presentation of endogenous peptide antigen via MHC class I via ER pathway, TAP-independent [GO:0002486]; antigen processing and presentation of endogenous peptide antigen via MHC class Ib [GO:0002476]; immune response [GO:0006955]; positive regulation of T cell mediated cytotoxicity [GO:0001916]	external side of plasma membrane [GO:0009897]; extracellular space [GO:0005615]; lumenal side of endoplasmic reticulum membrane [GO:0098553]; MHC class I protein complex [GO:0042612]; phagocytic vesicle membrane [GO:0030670]	peptide antigen binding [GO:0042605]; signaling receptor binding [GO:0005102]	DAATGRMEPRAPWVEQ;IAVGYVDDTQFVRFDSDAA;YYNQSEAGSHTIQWMFGCD	3	28.2	0.98329	-0.25393	0	0	0	0	0	0	0	0	0	0	8.84903	0	0	0	0
A0A7D3V0R9	A0A7D3V0R9_CANLF	MHC class I antigen	DLA88	Canis lupus familiaris (Dog) (Canis familiaris)	antigen processing and presentation of endogenous peptide antigen via MHC class I via ER pathway, TAP-independent [GO:0002486]; antigen processing and presentation of endogenous peptide antigen via MHC class Ib [GO:0002476]; immune response [GO:0006955]; positive regulation of T cell mediated cytotoxicity [GO:0001916]	external side of plasma membrane [GO:0009897]; extracellular space [GO:0005615]; lumenal side of endoplasmic reticulum membrane [GO:0098553]; MHC class I protein complex [GO:0042612]; phagocytic vesicle membrane [GO:0030670]	peptide antigen binding [GO:0042605]; signaling receptor binding [GO:0005102]	DAATGRMEPRAPWVEQ;EHDRNYLE;QDAYDGADYIALNGD	3	21.5	0.99213	-0.035481	0	13.1737	0	12.8784	0	0	13.4265	0	13.5582	0	13.2279	0	0	0	0
A0A7D6JAV2	A0A7D6JAV2_CANLF	Cytochrome c oxidase subunit 1 (EC 7.1.1.9)	COI	Canis lupus familiaris (Dog) (Canis familiaris)	electron transport coupled proton transport [GO:0015990]; mitochondrial electron transport, cytochrome c to oxygen [GO:0006123]	mitochondrial respiratory chain complex IV [GO:0005751]	cytochrome-c oxidase activity [GO:0004129]; heme binding [GO:0020037]; metal ion binding [GO:0046872]	FDPAGGGNPILYHH;TAHAFVMIFF	2	10.7	0.93973	0.06096	0	0	0	0	0	0	0	11.688	0	0	0	0	0	0	0
A0A7D6JYG6	A0A7D6JYG6_CANLF	Cytochrome c oxidase subunit 1 (EC 7.1.1.9)	COI	Canis lupus familiaris (Dog) (Canis familiaris)	electron transport coupled proton transport [GO:0015990]; mitochondrial electron transport, cytochrome c to oxygen [GO:0006123]	mitochondrial respiratory chain complex IV [GO:0005751]	cytochrome-c oxidase activity [GO:0004129]; heme binding [GO:0020037]; metal ion binding [GO:0046872]	DMAFPRMNNMSFGL;TAHAFVMIFF	2	10.7	0.94333	0.061114	0	0	0	0	0	0	0	0	8.55094	0	0	0	0	0	0
A0A7I9BAT5	A0A7I9BAT5_CANLF	MHC class I antigen	DLA-88	Canis lupus familiaris (Dog) (Canis familiaris)	antigen processing and presentation of endogenous peptide antigen via MHC class I via ER pathway, TAP-independent [GO:0002486]; antigen processing and presentation of endogenous peptide antigen via MHC class Ib [GO:0002476]; immune response [GO:0006955]; positive regulation of T cell mediated cytotoxicity [GO:0001916]	external side of plasma membrane [GO:0009897]; extracellular space [GO:0005615]; lumenal side of endoplasmic reticulum membrane [GO:0098553]; MHC class I protein complex [GO:0042612]; phagocytic vesicle membrane [GO:0030670]	peptide antigen binding [GO:0042605]; signaling receptor binding [GO:0005102]	DAATGRMEPRAPWVEQ;EHDRNYLE;GVAEHDRNYLE;GVAEHDRNYLETTCVEWLQRYL;IAVGYVDDTQFVRFDSDAA	5	29.8	1.0019	-1.3053	0	0	0	0	0	7.62271	0	0	0	12.7647	0	9.08584	0	10.1173	0
A0A7R6QEM4	A0A7R6QEM4_CANLF	DLA class II antigen		Canis lupus familiaris (Dog) (Canis familiaris)	adaptive immune response [GO:0002250]; antigen processing and presentation of peptide or polysaccharide antigen via MHC class II [GO:0002504]	MHC class II protein complex [GO:0042613]		GVSETSFLA;MLGQPNTL;SETSFLAKGDH	3	8.6	0.99311	-0.046092	9.28448	7.90845	0	7.31125	13.9001	0	8.19584	8.38254	14.5358	7.67821	8.02851	13.6781	7.81852	8.23587	0
A0A7R6QLE0	A0A7R6QLE0_CANLF	DLA class II antigen		Canis lupus familiaris (Dog) (Canis familiaris)	adaptive immune response [GO:0002250]; antigen processing and presentation of peptide or polysaccharide antigen via MHC class II [GO:0002504]	MHC class II protein complex [GO:0042613]		ATVDTVCRHNYGVEELY;LIFLGLGLIIRHRSQKG;VGEYRAVT	3	15.6	0.98921	-0.26276	0	0	0	0	0	0	0	0	0	0	0	8.58417	0	0	0
A0A7R8GV98	A0A7R8GV98_CANLF	Interferon 1IB1	IF1IB1	Canis lupus familiaris (Dog) (Canis familiaris)	cell surface receptor signaling pathway via JAK-STAT [GO:0007259]; defense response to virus [GO:0051607]; positive regulation of immune response [GO:0050778]	extracellular region [GO:0005576]	cytokine activity [GO:0005125]	DQPLHTLRHIHSQLQACAQPPA	1	11.8	0.95962	0.04905	0	0	0	0	0	0	9.49833	0	0	0	0	0	0	0	0
A0A8C0LQF5	A0A8C0LQF5_CANLF	Uncharacterized protein	GRAP	Canis lupus familiaris (Dog) (Canis familiaris)				DDQNWYKAEL;RTPHSSVSTTVTSSRSWS;SDALGVPAINSGHLSLDRAG;SRSWSTLTPTGGGAGWADALASSL;SSRSWSTLTPTGGG	5	19.4	0.98815	-0.4912	9.06883	0	0	0	0	0	8.24888	9.90228	7.91594	0	0	0	0	10.8582	12.3285
A0A8C0LQH6	A0A8C0LQH6_CANLF	RNA helicase (EC 3.6.4.13)	DHX58	Canis lupus familiaris (Dog) (Canis familiaris)	innate immune response [GO:0045087]	cytoplasm [GO:0005737]	ATP binding [GO:0005524]; DNA binding [GO:0003677]; helicase activity [GO:0004386]; hydrolase activity [GO:0016787]; RNA binding [GO:0003723]; zinc ion binding [GO:0008270]	DAAQAGLQ;HTHKDTVYNLI	2	3	0.98764	-0.22848	0	8.66782	0	0	0	0	0	0	9.63873	0	0	0	0	0	0
A0A8C0LQL0	A0A8C0LQL0_CANLF	Tail specific protease domain-containing protein	RBP3	Canis lupus familiaris (Dog) (Canis familiaris)	proteolysis [GO:0006508]		serine-type peptidase activity [GO:0008236]	AAEAFAHTMQDL;DLQEMSGDH;DSVSELWTHS;EAWDLAGV;IGQSDFFLTVP;ITIPTARSVGAADGGSWEGVGVV;LVFHSPGEMV;RYPTQRGVYL;SMPTQMALSASTGEA;SRVTSEGALAEMLAADL;VISYEPSTLEAPRQ;VLSPYVSRQVWEPLQ	12	12.3	0.93787	0.062667	0	0	0	0	0	0	0	0	0	0	0	0	0	5.28329	0
A0A8C0LQP7	A0A8C0LQP7_CANLF	mRNA (guanine-N(7))-methyltransferase (EC 2.1.1.56)		Canis lupus familiaris (Dog) (Canis familiaris)		nucleus [GO:0005634]	mRNA 5'-cap (guanine-N7-)-methyltransferase activity [GO:0004482]; RNA binding [GO:0003723]	DTETCFDICSCQ;FSAEFVTADCS;LKSKKKLEEGH;VVDVPEFLVYFPLLNE	4	20.8	0.85192	0.17065	0	8.50279	7.93416	0	0	0	0	0	8.78715	0	0	0	0	8.783	8.69125
A0A8C0LR18	A0A8C0LR18_CANLF	Zinc finger and SCAN domain containing 1		Canis lupus familiaris (Dog) (Canis familiaris)		nucleus [GO:0005634]		QKDPSQVSPG	1	2.5	0.9895	-0.26223	0	0	0	0	0	0	0	0	8.21184	0	0	0	0	0	0
A0A8C0LR42	A0A8C0LR42_CANLF	C2H2-type domain-containing protein		Canis lupus familiaris (Dog) (Canis familiaris)				CSGCCCGA;HYHQRIHTGERPH;ITRTALCYHHRVH;IVNTYFTSISLC;KRFYFSIRFKQQQE;LSIHQKIH;LTYHQRSHRGERPYECS;SHSGEKPYECSEC;YFSIRFKQQQEQHVAEKPFR	9	13.6	1.0036	-2.2091	10.488	9.60478	10.0696	0	0	10.1966	10.4264	9.84116	9.70589	9.07682	0	9.33168	0	0	9.00692
A0A8C0LR50	A0A8C0LR50_CANLF	Transcription factor BTF3	BTF3	Canis lupus familiaris (Dog) (Canis familiaris)		cytosol [GO:0005829]; membrane [GO:0016020]; nascent polypeptide-associated complex [GO:0005854]		GPGCDPGDP;HFNNPKVQ;SLPPPRGGTRGQE	3	11.5	1.0036	-1.1057	0	0	0	6.78477	0	6.77255	0	0	0	0	7.3036	7.47857	0	0	0
A0A8C0LR69	A0A8C0LR69_CANLF	Serine/threonine-protein kinase PLK (EC 2.7.11.21) (Polo-like kinase)	PLK2	Canis lupus familiaris (Dog) (Canis familiaris)			ATP binding [GO:0005524]; protein serine/threonine kinase activity [GO:0004674]	EQEILHRDLKL;LLAPAKHL;PSKHRTDEELQ;YHYFEDKENIYI	4	6.6	1.0021	-1.244	0	0	11.09	0	0	0	0	7.12732	0	11.7843	0	0	0	0	0
A0A8C0LRA8	A0A8C0LRA8_CANLF	Ankyrin repeat family A member 2	ANKRA2	Canis lupus familiaris (Dog) (Canis familiaris)				KGYTDIVKMLLD	1	3.9	0.94616	0.05044	0	0	0	6.58055	0	0	0	0	0	0	0	0	0	0	0
A0A8C0LRF4	A0A8C0LRF4_CANLF	Kelch domain containing 1	KLHDC1	Canis lupus familiaris (Dog) (Canis familiaris)	ubiquitin-dependent protein catabolic process via the C-end degron rule pathway [GO:0140627]	Cul5-RING ubiquitin ligase complex [GO:0031466]; cytosol [GO:0005829]	ubiquitin-like ligase-substrate adaptor activity [GO:1990756]	FGGRVLQTRMNDLHYL;RAQKEETENKYQ	2	6.9	0.98196	-0.24903	0	0	0	0	8.46532	0	0	0	0	0	0	0	0	0	0
A0A8C0LRI7	A0A8C0LRI7_CANLF	Vomeronasal type-1 receptor		Canis lupus familiaris (Dog) (Canis familiaris)	response to pheromone [GO:0019236]; sensory perception of chemical stimulus [GO:0007606]	plasma membrane [GO:0005886]	pheromone receptor activity [GO:0016503]	YVMNTSLVISLCF	1	3.9	0.98503	-0.25879	0	0	0	0	0	8.64501	0	0	0	0	0	0	0	0	0
A0A8C0LRM2	A0A8C0LRM2_CANLF	Runt-related transcription factor	RUNX3	Canis lupus familiaris (Dog) (Canis familiaris)	positive regulation of DNA-templated transcription [GO:0045893]	nucleus [GO:0005634]	ATP binding [GO:0005524]; DNA binding [GO:0003677]; DNA-binding transcription factor activity [GO:0003700]	FNDLRFVGRSGRG;GGGGGGGG;GGGGGGGGK;VAGSSSGG;YYGASSGSYQFSMVA	5	10.8	1.0024	-0.9908	0	0	0	0	0	0	0	0	0	7.6756	0	8.86028	0	0	11.1519
A0A8C0LRQ8	A0A8C0LRQ8_CANLF	Scm like with four mbt domains 2		Canis lupus familiaris (Dog) (Canis familiaris)	negative regulation of DNA-templated transcription [GO:0045892]	nucleus [GO:0005634]	chromatin binding [GO:0003682]; histone binding [GO:0042393]	AGAGGALGSAGSGPGSAD;GEDRRADFWCDVVIADLHPV;WTEFLIRDLTGSR	3	12.8	0.98428	-0.23979	0	0	11.1302	0	0	0	0	0	0	0	0	0	0	0	0
A0A8C0LRY5	A0A8C0LRY5_CANLF	PH domain-containing protein		Canis lupus familiaris (Dog) (Canis familiaris)	intrinsic apoptotic signaling pathway in response to DNA damage by p53 class mediator [GO:0042771]; negative regulation of phosphatidylinositol 3-kinase/protein kinase B signal transduction [GO:0051898]; positive regulation of apoptotic process [GO:0043065]	cytoplasm [GO:0005737]; plasma membrane [GO:0005886]	phosphatidylinositol phosphate binding [GO:1901981]	LPSPPPPPAAAPPPPLSPL	1	4.1	0.95764	0.051429	0	0	0	0	0	8.68878	0	0	0	0	0	0	0	0	0
A0A8C0LS56	A0A8C0LS56_CANLF	Phospholipase A2 (EC 3.1.1.4)	PLA2G4A	Canis lupus familiaris (Dog) (Canis familiaris)	glycerol metabolic process [GO:0006071]; leukotriene biosynthetic process [GO:0019370]; phospholipid catabolic process [GO:0009395]; prostaglandin biosynthetic process [GO:0001516]	cytoplasm [GO:0005737]; nuclear envelope [GO:0005635]	calcium ion binding [GO:0005509]; carboxylic ester hydrolase activity [GO:0052689]; phospholipase activity [GO:0004620]	CLHVKPDVSELMFADWVEFSPYE;KYEENPLH;NITAEHIVSNDSSDSDD	3	6.8	0.99391	-0.16483	0	0	0	7.00787	0	0	0	0	0	0	0	12.8446	0	0	0
A0A8C0LS88	A0A8C0LS88_CANLF	Follistatin (Activin-binding protein)		Canis lupus familiaris (Dog) (Canis familiaris)	cell differentiation [GO:0030154]			CRMNKKNKPRCVCAP;ISEDTEEEEED;SIGLAYEGKCIKA	3	11.5	0.99165	-0.20765	0	0	0	3.73173	0	0	0	0	0	0	0	0	0	8.89527	0
A0A8C0LSE0	A0A8C0LSE0_CANLF	Zinc finger protein 446		Canis lupus familiaris (Dog) (Canis familiaris)		nucleus [GO:0005634]		DADGQEMAPSSPQ;LVCPTRLMGE;SYACEECGCSFSW	3	7.4	0.99714	-0.11205	0	0	8.60511	0	0	0	0	15.7585	8.46984	0	0	0	0	0	0
A0A8C0LSG1	A0A8C0LSG1_CANLF	FYVE-type domain-containing protein	ZFYVE21	Canis lupus familiaris (Dog) (Canis familiaris)			metal ion binding [GO:0046872]	EPQWVPDKECPRCMQCDAKFD;FYDKQLKVL;RGAGRFCLERRPAFPGGS;TGMSLQYAAPGAESV	4	18.9	1.0025	-1.2269	0	0	0	0	8.24788	0	0	11.1621	9.1853	0	0	0	4.29726	1.75198	0
A0A8C0LSQ9	A0A8C0LSQ9_CANLF	EF-hand domain-containing protein	KCNIP1	Canis lupus familiaris (Dog) (Canis familiaris)	regulation of potassium ion transmembrane transport [GO:1901379]	voltage-gated potassium channel complex [GO:0008076]	calcium ion binding [GO:0005509]; potassium channel regulator activity [GO:0015459]; transmembrane transporter binding [GO:0044325]	AEGAGGVGGGEGGQAGENV;EGAGGVGGGEGGQAGENV	2	5.9	0.88043	0.13146	0	0	0	6.1841	0	0	0	0	0	0	0	0	0	0	0
A0A8C0LSU1	A0A8C0LSU1_CANLF	IF rod domain-containing protein		Canis lupus familiaris (Dog) (Canis familiaris)	fast-twitch skeletal muscle fiber contraction [GO:0031443]; intermediate filament cytoskeleton organization [GO:0045104]	costamere [GO:0043034]; intermediate filament [GO:0005882]; neurofilament cytoskeleton [GO:0060053]; sarcolemma [GO:0042383]	intermediate filament binding [GO:0019215]; structural constituent of cytoskeleton [GO:0005200]; structural constituent of muscle [GO:0008307]; vinculin binding [GO:0017166]	DANQLDLEE;HVLEDVSRSVRR;PGAQDRDEGSVYG	3	3.6	0.99585	-0.092556	0	8.16038	0	0	0	0	0	0	0	0	0	0	0	0	9.82761
A0A8C0LSY1	A0A8C0LSY1_CANLF	RNA-directed DNA polymerase (EC 2.7.7.49)		Canis lupus familiaris (Dog) (Canis familiaris)			catalytic activity [GO:0003824]	IDQWNRIENPEADPELYGQLI;MDAFLESHKL;MNEKGEITTNT	3	3.3	0.98518	-0.24078	0	0	0	0	10.4481	0	0	0	0	0	0	0	0	0	0
A0A8C0LT05	A0A8C0LT05_CANLF	Cytidyltransferase-like domain-containing protein		Canis lupus familiaris (Dog) (Canis familiaris)	coenzyme A biosynthetic process [GO:0015937]		ATP binding [GO:0005524]; dephospho-CoA kinase activity [GO:0004140]; pantetheine-phosphate adenylyltransferase activity [GO:0004595]	ETEAIRRIVERDGLSEA;VLLYPDYGPEELPTE	2	6.2	0.99346	-0.16459	0	0	6.53091	0	0	0	0	0	0	0	0	0	10.4059	0	0
A0A8C0LT53	A0A8C0LT53_CANLF	Olfactory receptor family 10 subfamily D member 4	OR10D4	Canis lupus familiaris (Dog) (Canis familiaris)		membrane [GO:0016020]	G protein-coupled receptor activity [GO:0004930]; olfactory receptor activity [GO:0004984]	EGLETVLFF;FLYTVMAYDRFVAICYPLRYMVI;FYHFLGCTECFLYTVMAYDR;GISISKIRSA;GRQRAFSTCSAHITA;TFQLTYCASNEVDYYFCD	6	27.1	1.0018	-0.96458	0	11.9281	0	0	0	7.68503	11.7311	0	11.0493	0	0	0	0	0	0
A0A8C0LTA3	A0A8C0LTA3_CANLF	[histone H4]-N-methyl-L-lysine20 N-methyltransferase KMT5B (EC 2.1.1.361) (EC 2.1.1.362) ([histone H4]-lysine20 N-methyltransferase KMT5B)		Canis lupus familiaris (Dog) (Canis familiaris)	methylation [GO:0032259]		histone H4K20 methyltransferase activity [GO:0042799]	RRRRRPQPRRAPALPV	1	3.5	0.9617	0.049233	0	0	0	0	0	0	0	0	0	0	8.37547	0	0	0	0
A0A8C0LTC4	A0A8C0LTC4_CANLF	Osteoclast-stimulating factor 1		Canis lupus familiaris (Dog) (Canis familiaris)	signal transduction [GO:0007165]	cytoplasm [GO:0005737]		CRYCPVASG;DTNWWKGTSKGRT	2	6.1	0.98964	-0.52202	0	0	0	0	0	0	0	0	0	0	8.60681	0	0	9.85276	0
A0A8C0LTC7	A0A8C0LTC7_CANLF	Solute carrier family 7 member 9	SLC7A9	Canis lupus familiaris (Dog) (Canis familiaris)		membrane [GO:0016020]	transmembrane transporter activity [GO:0022857]	AYLFSWTSL;ERPIKVPIFIPILVTLISVFLV;LVIVAVIIIGGLVLLAQGNTRN;RNLPLAIIIG;TEELRNPFRNLPLAIII;VGPCLIIWVACGVLATLGALCFAE	6	20	1.0023	-0.72502	0	0	0	0	7.80265	7.07991	0	0	0	0	0	8.70525	9.40131	7.24479	8.79331
A0A8C0LTD0	A0A8C0LTD0_CANLF	Reticulon	RTN1	Canis lupus familiaris (Dog) (Canis familiaris)		endoplasmic reticulum membrane [GO:0005789]		ATFGHVGGPPPSPASPSIQ;GDGDGDGD;IVFGSFLLL;QAEPGPLPRFPSA;TDEGHPFKTYLE	5	7.7	1.0014	-0.71001	11.2102	0	0	8.84884	10.1388	0	0	11.5667	0	0	0	0	11.5812	10.9661	11.9858
A0A8C0LTJ1	A0A8C0LTJ1_CANLF	Uncharacterized protein		Canis lupus familiaris (Dog) (Canis familiaris)				GLALGGSQADQLRLGAH;GVGGRRAPRA	2	22.3	0.99447	-0.56096	0	0	0	0	0	9.53514	0	0	0	0	0	10.7768	0	0	0
A0A8C0LTK9	A0A8C0LTK9_CANLF	45 kDa calcium-binding protein (Stromal cell-derived factor 4)		Canis lupus familiaris (Dog) (Canis familiaris)	calcium-ion regulated exocytosis [GO:0017156]	endoplasmic reticulum [GO:0005783]; Golgi lumen [GO:0005796]	calcium ion binding [GO:0005509]	AGAMVMRRQCWLWGHLGW;DGHVSWDEYKVKFL;GVPEAGAMVMRRQ;LSLPEFISLPVGTVE;TEDEFLSF	5	16.3	1.0024	-1.1562	0	0	0	0	0	0	0	11.3776	7.98954	0	9.41397	0	9.88174	0	0
A0A8C0LTL7	A0A8C0LTL7_CANLF	Rhophilin-2 (GTP-Rho-binding protein 2)		Canis lupus familiaris (Dog) (Canis familiaris)	negative regulation of stress fiber assembly [GO:0051497]; signal transduction [GO:0007165]			DEDHQEKCLS;DGGCPGGY;GGCPGGYD;HYSEDSYLY	4	4.2	1.003	-1.9475	7.68482	7.78823	0	0	0	0	5.27374	0	0	2.23465	0	9.10523	0	0	0
A0A8C0LTQ3	A0A8C0LTQ3_CANLF	AT-rich interaction domain 4A	ARID4A TOMM20L	Canis lupus familiaris (Dog) (Canis familiaris)		nucleus [GO:0005634]	double-stranded DNA binding [GO:0003690]	AKIKTVKRLVKVKVL;DDYETAEKKENELL;DEKEEESSEEEDE;DEPAYLTVGTDVSAK;EAKIKTVKRLVKVKVLL;EDSCSSDSETE;ESETLDQLPLTNPE;ESETLDQLPLTNPEHFGTP;GNSGLVAK;IKTVKRLVKVKVLL;KIKTVKRLVKVKVLLK;KRLVKVKVLLKQ;TIDRRRKRLKKKD;TVKRLVKVKVLL	14	8.8	0.98746	-0.32398	4.49863	0	0	0	13.5653	5.60199	0	0	0	9.53265	0	0	11.1957	9.21449	8.31578
A0A8C0LTT0	A0A8C0LTT0_CANLF	Desmocollin 1	DSC2	Canis lupus familiaris (Dog) (Canis familiaris)	homophilic cell adhesion via plasma membrane adhesion molecules [GO:0007156]	desmosome [GO:0030057]; plasma membrane [GO:0005886]	calcium ion binding [GO:0005509]	DLQIVVVNEAPY;EENTVDVEILRVTVEDKDLMNTAN;EWVRINENTGSI;GCCSERQE;GVITTSSS;INGPPFDFRLENIPDSDIERTWRLT;LVLLQHQTKVLKKR;QHQTKVLKKRHSKEKVLRRAKRR;SLGPFPLFLQQIQ;SYVTSVEEN;VLKKRHSKEKVLRR;VLRRAKRR;WHNFTQPRLGEKVQLCNQDDKH	13	17.4	0.99714	-3.9956	6.0414	9.61018	6.94498	0	0	10.1975	9.62165	0	10.5475	10.026	0	0	10.1196	9.03276	8.57308
A0A8C0LTT9	A0A8C0LTT9_CANLF	Adhesion G protein-coupled receptor G6	ADGRG6	Canis lupus familiaris (Dog) (Canis familiaris)	cell surface receptor signaling pathway [GO:0007166]	membrane [GO:0016020]	G protein-coupled receptor activity [GO:0004930]	DSLSLDNGESQTKFCGATAKGL;EEAPNCIYDSL;HWKWKPHSLLFLF;IDELAFKIDLNTTSRVNI;KDKEDIFTESFEQLC;TFTSPCYPNDY;VAFFCCRMFHS;WQNDFWNIPTLALKAESNLSCGSYL	8	10.1	1.0039	-0.83351	0	0	0	8.86545	7.85649	8.08693	2.2562	0	0	9.58459	0	1.70593	9.07516	9.37034	12.9711
A0A8C0LTV9	A0A8C0LTV9_CANLF	GP-PDE domain-containing protein		Canis lupus familiaris (Dog) (Canis familiaris)	lipid metabolic process [GO:0006629]	cytoplasm [GO:0005737]; membrane [GO:0016020]	phosphoric diester hydrolase activity [GO:0008081]	DFLELDCQLTRD	1	3.8	0.95287	0.05044	0	7.89191	0	0	0	0	0	0	0	0	0	0	0	0	0
A0A8C0LTW2	A0A8C0LTW2_CANLF	HhH-GPD domain-containing protein	NTHL1	Canis lupus familiaris (Dog) (Canis familiaris)	base-excision repair [GO:0006284]		DNA binding [GO:0003677]; hydrolase activity, acting on glycosyl bonds [GO:0016798]	EPQDWRQQLENIRTMRSGKDAPVD;GAAPRRGGEEAAPL;GVGTLRVGRGQPGAE;VGFWRSKVKYIKQTSAILQ	4	20.1	0.98765	-0.39952	0	9.08515	0	0	0	0	0	0	0	0	0	0	0	0	13.1076
A0A8C0LTW6	A0A8C0LTW6_CANLF	Uncharacterized protein		Canis lupus familiaris (Dog) (Canis familiaris)	regulation of DNA-templated transcription [GO:0006355]		metal ion binding [GO:0046872]	HYRIHTGEKPYKCKE;LDSVLPQRHGMRT;PYKCKECGRAFTQHSSLTRHHRIHT	3	7	0.99221	-0.54196	0	0	0	0	0	0	0	0	9.72031	0	0	0	0	11.7453	0
A0A8C0LTX1	A0A8C0LTX1_CANLF	protein-tyrosine-phosphatase (EC 3.1.3.48)		Canis lupus familiaris (Dog) (Canis familiaris)	signal transduction [GO:0007165]	cell junction [GO:0030054]; cytosol [GO:0005829]; plasma membrane [GO:0005886]	protein kinase binding [GO:0019901]; protein tyrosine phosphatase activity [GO:0004725]	GVSRRPPTSPCCSK;LVRTWGPPAVL	2	4.8	0.93827	0.060873	0	0	8.59444	0	0	0	0	0	0	0	0	0	9.46001	0	0
A0A8C0LTX2	A0A8C0LTX2_CANLF	Uncharacterized protein	C1H19orf18	Canis lupus familiaris (Dog) (Canis familiaris)		membrane [GO:0016020]		PYGGYKQLQTSAN	1	6.2	0.94162	0.059725	0	0	0	0	0	0	0	0	0	0	0	0	8.67419	0	0
A0A8C0LTY2	A0A8C0LTY2_CANLF	C2 tensin-type domain-containing protein		Canis lupus familiaris (Dog) (Canis familiaris)				DIQEKYPDLFQVN;GDGRAASA;PKILFSSREEQQDILSKFGE	3	12.9	1.0037	-1.0542	0	12.9706	0	0	6.65478	0	0	0	0	0	0	0	7.53776	0	0
A0A8C0LU27	A0A8C0LU27_CANLF	Ubiquitin associated and SH3 domain containing B	UBASH3B	Canis lupus familiaris (Dog) (Canis familiaris)	collagen-activated tyrosine kinase receptor signaling pathway [GO:0038063]; negative regulation of bone resorption [GO:0045779]; negative regulation of signal transduction [GO:0009968]; platelet aggregation [GO:0070527]; regulation of osteoclast differentiation [GO:0045670]; regulation of release of sequestered calcium ion into cytosol [GO:0051279]	cytoplasm [GO:0005737]	protein tyrosine phosphatase activity [GO:0004725]	EDQVLGETAPL;FIGLFVKEDS;PAWIPPSELAAAN;VGEALLESN;WLFSHVGDP	5	8.3	1.0031	-2.1247	9.06156	11.4529	0	0	0	0	8.7656	0	9.23738	6.77215	0	0	0	8.7305	8.20261
A0A8C0LU28	A0A8C0LU28_CANLF	Slit guidance ligand 3		Canis lupus familiaris (Dog) (Canis familiaris)	cell differentiation [GO:0030154]; nervous system development [GO:0007399]	extracellular region [GO:0005576]	calcium ion binding [GO:0005509]	CLSSPCKNNGTCSQDPVELY;DCEDNDCE;DNDCENNA;EINPDDCEDNDCENNATCV;GAPKSLGKLQKQ;GPHSEPPSCNAN;KRIGQIKSKKFRCSGSED;PPRRDLSE;QTSPCDQYECQ;TFSNMSHLSTLILSYN;VEEVERHLE;YKEPGIARCSSP	12	9.1	1.0036	-1.1044	0	0	0	0	0	0	0	0	9.88944	0	0	0	0	0	0
A0A8C0LU36	A0A8C0LU36_CANLF	Rab-GAP TBC domain-containing protein		Canis lupus familiaris (Dog) (Canis familiaris)				AFWVLAQLMTDDRHAM	1	2.4	0.96206	0.049233	0	0	0	0	9.08693	0	0	0	0	0	0	0	0	0	0
A0A8C0LU57	A0A8C0LU57_CANLF	tRNA (adenine(58)-N(1))-methyltransferase (EC 2.1.1.220)		Canis lupus familiaris (Dog) (Canis familiaris)	tRNA methylation [GO:0030488]	nucleus [GO:0005634]; tRNA (m1A) methyltransferase complex [GO:0031515]	tRNA (adenine(58)-N1)-methyltransferase activity [GO:0160107]	AARSSPARRTREP;ALAPLRTGPPKS	2	5	0.99133	-0.20606	0	9.24859	0	0	0	0	0	0	0	11.4833	0	0	10.799	0	0
A0A8C0LU59	A0A8C0LU59_CANLF	Amidohydrolase-related domain-containing protein	CRMP1	Canis lupus familiaris (Dog) (Canis familiaris)		cytoplasm [GO:0005737]	hydrolase activity, acting on carbon-nitrogen (but not peptide) bonds [GO:0016810]	ESKGWVGSPITS;GAVILVHA;LGRDNGQSDR;SELSGSAVSSPGER;TSPPLSPDP;YLYQRVRIRSKVS	6	9.1	1.0028	-2.1705	8.1127	13.2461	0	0	4.29205	0	9.3529	0	0	0	0	0	0	0	0
A0A8C0LU68	A0A8C0LU68_CANLF	Uncharacterized protein		Canis lupus familiaris (Dog) (Canis familiaris)				KIEAATQRLALSI;SQEAPPQRPPHRRP	2	13	0.99167	-0.20834	0	0	0	0	0	0	0	0	0	0	0	0	6.15838	9.63766	0
A0A8C0LU79	A0A8C0LU79_CANLF	Troponin T, slow skeletal muscle (Slow skeletal muscle troponin T)	PPP6R1	Canis lupus familiaris (Dog) (Canis familiaris)	regulation of muscle contraction [GO:0006937]; sarcomere organization [GO:0045214]; slow-twitch skeletal muscle fiber contraction [GO:0031444]	troponin complex [GO:0005861]	tropomyosin binding [GO:0005523]; troponin T binding [GO:0031014]	LNIDHMGEDQLREKAQ;VGGTRPQTINHTA	2	6.8	0.99047	-0.19618	0	0	0	12.6979	0	0	0	0	0	0	0	0	0	0	0
A0A8C0LU90	A0A8C0LU90_CANLF	5-hydroxytryptamine receptor 4 (Serotonin receptor 4)	HTR4	Canis lupus familiaris (Dog) (Canis familiaris)	chemical synaptic transmission [GO:0007268]; G protein-coupled receptor signaling pathway, coupled to cyclic nucleotide second messenger [GO:0007187]; regulation of appetite [GO:0032098]	dendrite [GO:0030425]; endosome [GO:0005768]; plasma membrane [GO:0005886]; synapse [GO:0045202]	G protein-coupled serotonin receptor activity [GO:0004993]; neurotransmitter receptor activity [GO:0030594]	HVLRYTVLHS;VSLAFVDLLV	2	5.2	1.0033	-0.87545	0	0	8.67338	0	0	0	0	0	11.3605	0	0	0	0	0	0
A0A8C0LUG5	A0A8C0LUG5_CANLF	SRCR domain-containing protein		Canis lupus familiaris (Dog) (Canis familiaris)		membrane [GO:0016020]		DGMPIGYIPPTAP;GVTCTETSGLDSISDP;PNLDTAPYPNTVPDHSRS;RKLWRLWPERRPQRPTAAR;SITSTHPA;SLRKLWRL;SPTGGTAG;TSELTPESDKTPN;VTSDSVPTLIPQAASTRKVTS;WELGCGAALAAPG;WLDDVGCLGTEASL;WLSELACRGSEGQ;WLSELACRGSEGQLELCPHRGWKAH	13	10.6	1.0028	-2.5647	7.99543	8.56301	9.69876	7.26275	0	11.3898	0	6.03576	0	8.08364	9.29057	0	11.0658	0	4.764
A0A8C0LUH0	A0A8C0LUH0_CANLF	Troponin T, slow skeletal muscle (Slow skeletal muscle troponin T)	PPP6R1	Canis lupus familiaris (Dog) (Canis familiaris)	regulation of muscle contraction [GO:0006937]; sarcomere organization [GO:0045214]; slow-twitch skeletal muscle fiber contraction [GO:0031444]	troponin complex [GO:0005861]	tropomyosin binding [GO:0005523]; troponin T binding [GO:0031014]	ASLSSPVRFPPSSPSQTF;GVINFLKRFYLFI;LNIDHMGEDQLREKAQ	3	17.4	0.92617	0.10805	7.9982	0	0	0	0	7.72928	0	0	0	0	0	0	0	0	0
A0A8C0LUH3	A0A8C0LUH3_CANLF	Rap-GAP domain-containing protein	TSC2	Canis lupus familiaris (Dog) (Canis familiaris)	negative regulation of TOR signaling [GO:0032007]; regulation of small GTPase mediated signal transduction [GO:0051056]	nucleus [GO:0005634]; TSC1-TSC2 complex [GO:0033596]	GTPase activator activity [GO:0005096]	ARHAVLALL;DQNEFHGS;FVARQMAL;LGSLPYSLLFR;LVSHIQLHYKH;NEVVSYEIVLS;RGARDRVRSMSGGHG;VLPSFYEA	8	4.6	0.99903	-3.1388	0	0	0	0	0	0	0	14.4035	0	0	0	9.177	9.15188	0	0
A0A8C0LUI3	A0A8C0LUI3_CANLF	RNA polymerase II-associated factor 1 homolog		Canis lupus familiaris (Dog) (Canis familiaris)	transcription elongation by RNA polymerase II [GO:0006368]	Cdc73/Paf1 complex [GO:0016593]	chromatin binding [GO:0003682]; RNA polymerase II complex binding [GO:0000993]	AGEVSPLVFSQKGWAS;FGSDADSEDDADSDDED;IFGSDADSEDDADS;IPFDPKFITYPFDQNRFV;MMSQAMIRGMMD;SDNDSDSGSDGGGQ;VPWMRKTEYISTEF	7	15.8	0.99238	-0.28996	5.20883	0	7.38301	0	0	6.37778	0	0	6.89494	0	4.44182	0	0	0	0
A0A8C0LUK1	A0A8C0LUK1_CANLF	Desmoglein 3	DSG3	Canis lupus familiaris (Dog) (Canis familiaris)	homophilic cell adhesion via plasma membrane adhesion molecules [GO:0007156]	desmosome [GO:0030057]; plasma membrane [GO:0005886]	calcium ion binding [GO:0005509]	AAIGLLLLGLLLLLLAPLLLLT;GSAAIGLLLLGLLLLLLAPLLLL;GSAAIGLLLLGLLLLLLAPLLLLT;IVDREETPSFQ;IVSQEPAGTPMFLLSRHTG;KDVNDNFPMFKESQYSAH;PKTAQIKFV;SAAIGLLLLGLLLLLLAPLLL;SAAIGLLLLGLLLLLLAPLLLL;SLEVQQPESVRGQTLLGSQ	10	10.4	0.98672	-0.23303	9.29983	0	0	0	0	0	0	0	0	0	0	0	0	0	0
A0A8C0LUK3	A0A8C0LUK3_CANLF	Ig-like domain-containing protein		Canis lupus familiaris (Dog) (Canis familiaris)	antigen processing and presentation of endogenous peptide antigen via MHC class I via ER pathway, TAP-independent [GO:0002486]; antigen processing and presentation of endogenous peptide antigen via MHC class Ib [GO:0002476]; immune response [GO:0006955]; positive regulation of T cell mediated cytotoxicity [GO:0001916]	external side of plasma membrane [GO:0009897]; extracellular space [GO:0005615]; lumenal side of endoplasmic reticulum membrane [GO:0098553]; MHC class I protein complex [GO:0042612]; phagocytic vesicle membrane [GO:0030670]	peptide antigen binding [GO:0042605]; signaling receptor binding [GO:0005102]	GQEQRYRC;LSVTLAATLQRAE;TRRWEPPPPLST	3	18	0.98776	-0.46444	9.01444	10.0004	0	0	10.3682	0	0	0	0	0	0	0	0	0	0
A0A8C0LUN3	A0A8C0LUN3_CANLF	SH3 domain-containing protein		Canis lupus familiaris (Dog) (Canis familiaris)				ASPDLGPRGPD;GAPGQRPD;IVDTSGGPRFASDVQ;RVSPDHVT	4	5.7	1.0045	-1.1044	0	0	0	0	0	0	0	0	6.51343	0	0	0	0	0	0
A0A8C0LUP9	A0A8C0LUP9_CANLF	E3 ubiquitin-protein ligase (EC 2.3.2.27) (RING-type E3 ubiquitin transferase)	RNF157	Canis lupus familiaris (Dog) (Canis familiaris)	protein ubiquitination [GO:0016567]	cytoplasm [GO:0005737]	metal ion binding [GO:0046872]; ubiquitin protein ligase activity [GO:0061630]	AEGNDVIEEEDGSPT;DTVSSMSGSYIA;LSPTSFNPIIS;QATEEFQNGIASYIPRDN	4	9	0.99345	-0.14282	0	0	0	0	0	9.26139	9.1899	0	7.23266	0	0	0	0	0	0
A0A8C0LUR7	A0A8C0LUR7_CANLF	Dedicator of cytokinesis 7	DOCK7	Canis lupus familiaris (Dog) (Canis familiaris)	small GTPase-mediated signal transduction [GO:0007264]		guanyl-nucleotide exchange factor activity [GO:0005085]	AEIEHEALIDGNL;AGKHSERSNHAEAAQ;EELALQWVVCSGSVRE;FEEETEQCADLCL;GKHSERSNHAEAAQ;ITAQLKIDISP;KIVHQDGKRMF;LDEHMFPV;LDRSNSWVNTGGPK;PAAITTLARSAIFS;PNTTYRNLLYIYPQ;PVVRFLHLLLDKLILLV;SDTVKMKEHQEDPEMLID;SPDEEEPIERLSVP;VGFYGTKFGD;VLSPEVPLPGMKWVDNHK;VTMSLSSLVGTSQNF	17	10.5	1.0017	-1.4135	5.21167	11.4744	8.98314	9.11629	8.01274	8.82706	6.85723	12.4987	0	11.0653	0	0	0	10.1325	8.83488
A0A8C0LUT2	A0A8C0LUT2_CANLF	Protein phosphatase 1 regulatory subunit		Canis lupus familiaris (Dog) (Canis familiaris)	signal transduction [GO:0007165]	cytoplasm [GO:0005737]; stress fiber [GO:0001725]	phosphatase regulator activity [GO:0019208]; protein kinase binding [GO:0019901]	AAKRAEEELLLHDTRCWLNG;AEGEEAEPADRSPES;DEGEEGLTEPPFPESR	3	6.6	0.98704	-0.49945	0	8.94234	0	0	8.01759	0	0	0	0	0	0	0	0	0	0
A0A8C0LV25	A0A8C0LV25_CANLF	ABC transporter domain-containing protein		Canis lupus familiaris (Dog) (Canis familiaris)		membrane [GO:0016020]	ABC-type transporter activity [GO:0140359]; ATP binding [GO:0005524]; ATP hydrolysis activity [GO:0016887]	ENIYFPELP;KTSFAPFLKAHCWNRYGE;LHEIEPACSSIPETQ;LVCLIPYLQ;VQFDMLTVKENLRL;VWNFLKEHKAGHVIL	6	5.1	1.0022	-1.7965	0	0	7.76481	0	9.2764	9.92429	0	9.80653	5.69891	0	0	0	0	0	0
A0A8C0LVA8	A0A8C0LVA8_CANLF	SAM-dependent MTase RsmB/NOP-type domain-containing protein		Canis lupus familiaris (Dog) (Canis familiaris)	methylation [GO:0032259]		methyltransferase activity [GO:0008168]; RNA binding [GO:0003723]	IVMLYDFQDRKF;KKKKKSKTSLPKAP;PGRAKRAK	3	4.2	1.0043	-1.1044	0	0	0	0	0	0	0	0	0	0	0	5.09288	0	0	0
A0A8C0LVB9	A0A8C0LVB9_CANLF	Alpha-L-iduronidase	IDUA	Canis lupus familiaris (Dog) (Canis familiaris)	carbohydrate metabolic process [GO:0005975]		L-iduronidase activity [GO:0003940]	EVPAPSGP;LLAALLAAPRAL;LVYVTLALDNPR;NGSAALRP;VDYWARPGPFSTRVHYVE	5	8.7	1.0029	-1.7427	9.61983	3.16545	0	2.77779	0	7.18349	0	0	0	0	0	0	0	8.19032	0
A0A8C0LVD3	A0A8C0LVD3_CANLF	EF-hand domain-containing protein	MYL5	Canis lupus familiaris (Dog) (Canis familiaris)			calcium ion binding [GO:0005509]	DEELDAMLKEASGPINFTMFLN;EFKEAFTLMDQNRDGFIDKEDLK;GGVRGVSPIAPQAAA;PQICLPVSAGEGV;VPGPPEAAAWGGQGAA	5	26.3	1.002	-0.99279	0	6.87615	9.03941	0	0	0	12.8564	7.42097	12.9062	8.14149	0	0	0	9.37996	12.8948
A0A8C0LVE8	A0A8C0LVE8_CANLF	VWFC domain-containing protein		Canis lupus familiaris (Dog) (Canis familiaris)				GVESSYNVLPGK;HQVEMDQALQKEELQ;KALHFLRLNNNKIRNI;LSDLNQLVTLELEG;PEGECCSVCSDAASHLQL;PHQVEMDQALQKEELQ;YVFGHMEPGLEY	7	12.7	0.99125	-0.1351	0	0	8.20203	6.06089	8.39472	0	10.8682	0	0	0	0	0	0	0	10.3244
A0A8C0LVK9	A0A8C0LVK9_CANLF	Nuclear factor 1	NFIA	Canis lupus familiaris (Dog) (Canis familiaris)	DNA replication [GO:0006260]; positive regulation of DNA-templated transcription [GO:0045893]	nucleus [GO:0005634]	DNA-binding transcription factor activity, RNA polymerase II-specific [GO:0000981]; RNA polymerase II cis-regulatory region sequence-specific DNA binding [GO:0000978]	CYDISARTWWMDEFH;PEYREDFVLTVTGKKPPC;PNGSSQGKVHNPFL	3	8.8	0.98891	-0.52439	0	7.14639	0	0	0	0	0	0	0	0	0	8.14006	0	0	0
A0A8C0LVM0	A0A8C0LVM0_CANLF	C2H2-type domain-containing protein		Canis lupus familiaris (Dog) (Canis familiaris)			DNA-binding transcription factor activity, RNA polymerase II-specific [GO:0000981]; RNA polymerase II cis-regulatory region sequence-specific DNA binding [GO:0000978]	GEKPYKCNECGKAFTG;QTLILERHRLHDFDLREVQQDVNRC	2	9.4	0.98214	-0.2499	0	0	0	0	0	0	0	0	0	0	0	7.18616	0	0	0
A0A8C0LVN3	A0A8C0LVN3_CANLF	Growth/differentiation factor 10 (Bone morphogenetic protein 3B)		Canis lupus familiaris (Dog) (Canis familiaris)	osteoblast differentiation [GO:0001649]	extracellular region [GO:0005576]	growth factor activity [GO:0008083]	LLLLLPLL;LLLPLLLLL;LLLPLLLLLL;PPPPPRPLLLLLPLLLLLLRGA;PPRPLLLLLPLLLLLLRG;RPLLLLLPLLLLLL;RPLLLLLPLLLLLLRGA;VILSATFHLYMEPCWPRAREEPCRQ	8	9.7	0.99534	-0.092883	0	0	0	3.67084	0	0	0	0	7.19367	0	0	0	8.34509	10.6218	0
A0A8C0LVP8	A0A8C0LVP8_CANLF	KRAB domain-containing protein		Canis lupus familiaris (Dog) (Canis familiaris)	regulation of DNA-templated transcription [GO:0006355]	nucleus [GO:0005634]	DNA binding [GO:0003677]	LLCNIIMLFYSLKDSP	1	10.3	0.9599	0.049233	0	0	0	0	0	0	0	0	0	0	0	0	0	0	8.1265
A0A8C0LVS8	A0A8C0LVS8_CANLF	Trafficking protein particle complex 8	TRAPPC8	Canis lupus familiaris (Dog) (Canis familiaris)				EEVKELVTGEP;FNHPFHQKSLC;IHGSFTWLGQTQYKLQLKSQEI;KPFSRLTSEVHMRDP;LLNDVVSGSQPAEGLVAN;MPASDHEFL;QVTVFETSQQNSMPALI;RCKEKEVATQPSEKYTFADI;SVRGRQDLEIQGPRLNNTKEEK	9	10.5	0.98581	-0.4356	0	10.1846	0	0	7.28198	0	7.16812	11.7181	0	0	0	5.27075	0	7.04275	14.2975
A0A8C0LVW7	A0A8C0LVW7_CANLF	SH3 and PX domains 2B	SH3PXD2B	Canis lupus familiaris (Dog) (Canis familiaris)	superoxide anion generation [GO:0042554]	cytoplasm [GO:0005737]	phosphatidylinositol binding [GO:0035091]; superoxide-generating NADPH oxidase activator activity [GO:0016176]	AGYEEISSPDL;EEISSPDLEEKPS;LDKFPMEGGQKDP;LFRRSHIRDVAVKRLIP;QDEMNLERGAVVEVIQKNLEGW;QSSVGRDRELLNNQRDGRFEGRPV	6	10.8	1.0017	-0.91252	0	0	0	0	0	7.87689	12.6954	8.46402	10.4043	5.14082	0	0	0	0	0
A0A8C0LVX3	A0A8C0LVX3_CANLF	Protein prune homolog 2 (BNIP2 motif-containing molecule at the C-terminal region 1)	PRUNE2	Canis lupus familiaris (Dog) (Canis familiaris)	apoptotic process [GO:0006915]	cytoplasm [GO:0005737]	pyrophosphatase activity [GO:0016462]	AEILLSALPDQR;CREERYKEKNEHHM;DFAALWHSDRS;DMNVDLVSPDSGL;FSTYGGGSEPTEN;IKDSYIPEVLEASEANE;INVLQETQFSAQGLSIE;ISLSDTSSPQTEKPQ;KDSYIPEVLEASEANESGA;KEKNEHHMDYI;KVYEKVDSWNLFEEGI;LDHIEVGDQ;LPETPSSS;LSILEEKFPSLP;LSYLTEPT;NPDILTHCDHDSY;PLCENQQSSPDHWNF;PQMQVLGGEKPLES;PRRQIAVYSQNLELCSQ;QETEQHIRAR;QPSSHSADYSPAD;RRASDSIFQPKSLE;SELSSEDVVPLPPIRDQA;SESKNENPSKLEMLGF;STEWWNASLQGGRPIQSAFERE;TEDGTPASTVSFPA;VECQETKWW;YQ…	28	11.4	0.99685	-4.1332	9.64351	11.3094	10.4041	15.0205	10.5281	8.05989	0	15.664	6.26542	0	0	0	0	13.3547	7.16159
A0A8C0LVY2	A0A8C0LVY2_CANLF	Gastric inhibitory polypeptide (Glucose-dependent insulinotropic polypeptide)	GIP	Canis lupus familiaris (Dog) (Canis familiaris)	regulation of fatty acid biosynthetic process [GO:0042304]; regulation of insulin secretion [GO:0050796]; response to glucose [GO:0009749]; response to starvation [GO:0042594]	extracellular space [GO:0005615]	glucagon receptor binding [GO:0031769]; hormone activity [GO:0005179]	EESREQQGSLP;LLATLLLVVVMGEKAA	2	18.8	0.95619	0.049233	0	3.66664	0	0	0	0	0	0	0	0	0	0	0	0	0
A0A8C0LW18	A0A8C0LW18_CANLF	Sulfatase-modifying factor enzyme domain-containing protein		Canis lupus familiaris (Dog) (Canis familiaris)		endoplasmic reticulum lumen [GO:0005788]		PGQCGPGP	1	2.4	1.0031	-1.1044	0	0	0	0	0	0	0	0	0	0	0	0	0	7.56003	0
A0A8C0LW24	A0A8C0LW24_CANLF	Zinc finger protein 577	LOC102155960	Canis lupus familiaris (Dog) (Canis familiaris)	regulation of DNA-templated transcription [GO:0006355]	nucleus [GO:0005634]	DNA binding [GO:0003677]; metal ion binding [GO:0046872]	NYNNLVSLGYQ;TVPVEIPS	2	3.6	1.0037	-1.0689	8.14746	0	0	0	0	0	0	0	0	0	0	8.87267	0	0	0
A0A8C0LW27	A0A8C0LW27_CANLF	Rho guanine nucleotide exchange factor 2 (Guanine nucleotide exchange factor H1)		Canis lupus familiaris (Dog) (Canis familiaris)	actin filament organization [GO:0007015]; cell differentiation [GO:0030154]; cell division [GO:0051301]; cell morphogenesis [GO:0000902]; innate immune response [GO:0045087]; nervous system development [GO:0007399]; positive regulation of neuron differentiation [GO:0045666]; regulation of Rho protein signal transduction [GO:0035023]	bicellular tight junction [GO:0005923]; cytoplasmic vesicle [GO:0031410]; Golgi apparatus [GO:0005794]; ruffle membrane [GO:0032587]; spindle [GO:0005819]	guanyl-nucleotide exchange factor activity [GO:0005085]; metal ion binding [GO:0046872]; microtubule binding [GO:0008017]	EEDSGGVA;HTRFLSQLLERRRQALCP;ILQHHGTDEERQDLTT;RLRESEQARALL;TWVSSPLQRTFSFFLSMT;VGPGVELL;YKELYARDKRFQQFIRKVTR	7	9.7	1.0005	-2.8096	0	6.72738	0	0	7.78882	0	0	0	11.3359	0	6.7765	0	9.57297	0	7.59492
A0A8C0LW30	A0A8C0LW30_CANLF	Multiple C2 and transmembrane domain containing 2	MCTP2	Canis lupus familiaris (Dog) (Canis familiaris)		membrane [GO:0016020]		AYASPAEDRRPSSNGI;DIEVWGKDSRKHEER;GVSVSDLCVCPLADPSE;KQRTRPLLINLSKKKVKK;NPEWNKVFTF;VYDRDLTTSDFMG	6	10.8	0.99117	-0.22195	6.65163	12.377	3.34752	7.61985	0	0	0	0	5.5213	0	0	4.29704	3.69677	0	6.06729
A0A8C0LW36	A0A8C0LW36_CANLF	C2H2-type domain-containing protein		Canis lupus familiaris (Dog) (Canis familiaris)	regulation of transcription by RNA polymerase II [GO:0006357]		DNA-binding transcription factor activity [GO:0003700]; metal ion binding [GO:0046872]; RNA polymerase II cis-regulatory region sequence-specific DNA binding [GO:0000978]	RIHSGAKPYECLQ;SECQKSFT	2	3.6	1.0022	-0.76381	0	0	0	0	0	0	0	0	0	0	0	0	9.95899	0	0
A0A8C0LW37	A0A8C0LW37_CANLF	Kinesin motor domain-containing protein		Canis lupus familiaris (Dog) (Canis familiaris)	microtubule-based movement [GO:0007018]	cytoplasm [GO:0005737]; cytoskeleton [GO:0005856]	ATP binding [GO:0005524]; microtubule binding [GO:0008017]; microtubule motor activity [GO:0003777]	GAGVPKAPAGGGKGRSLAAAGS;GVGERFRPGSDHIPGYPSH;GVPSASPVPGPA;PPGPGGLF;QVTLYDPA;RPEAAAPIP;SSPGDPDYSSSSEQSC;TFAELQERLEGIDGSEGPPGPLG;VLQLWPPPT	9	7.4	0.95036	0.049724	0	0	0	0	0	0	0	0	9.42511	0	0	0	0	0	0
A0A8C0LW44	A0A8C0LW44_CANLF	C2H2-type domain-containing protein		Canis lupus familiaris (Dog) (Canis familiaris)		nucleus [GO:0005634]	DNA-binding transcription factor activity, RNA polymerase II-specific [GO:0000981]; RNA polymerase II cis-regulatory region sequence-specific DNA binding [GO:0000978]	ATLNSSELNATTGSLPSTTPMSPSA;EQVLVQSAAE;EVKNGPTYNCTEC;LAQQLQQHQQASSIDDS;NGSIRLSAPAA;PRSRSWQQRWAGEKTYFTMSYVI;RSWQQRWAGEKTYFTMSYVIYK;SAAEKDRISEM;VSTHMQVE	9	5.9	0.98677	-0.23123	0	0	0	0	0	0	0	12.7437	0	0	0	0	0	0	0
A0A8C0LW65	A0A8C0LW65_CANLF	Vav guanine nucleotide exchange factor 2	VAV2	Canis lupus familiaris (Dog) (Canis familiaris)	intracellular signal transduction [GO:0035556]		guanyl-nucleotide exchange factor activity [GO:0005085]; metal ion binding [GO:0046872]	IRPFPSEETAEND;KYYRTLEDIEK;LVPHSCLSCCAWAL;VARYNFAARDMRE	4	5.8	0.99383	-0.11988	7.61191	0	0	6.20889	0	0	0	0	9.40403	0	0	0	0	0	0
A0A8C0LW79	A0A8C0LW79_CANLF	PDZ domain-containing protein		Canis lupus familiaris (Dog) (Canis familiaris)	nervous system development [GO:0007399]	cytoplasm [GO:0005737]; cytoskeleton [GO:0005856]		EEDDEEDEEDGEPPYEPES;TDEDEELSPTFP;VTEGGAAHRDGRVRRG	3	5.4	0.99376	-0.16457	0	0	0	0	5.37556	0	0	0	0	0	10.0069	0	0	0	0
A0A8C0LW83	A0A8C0LW83_CANLF	Ig-like domain-containing protein		Canis lupus familiaris (Dog) (Canis familiaris)	cell-cell adhesion [GO:0098609]			CSAKPVSAHISWLHNGKRLDRNME	1	3.6	0.97353	0.041303	0	0	0	0	0	0	0	8.91615	0	0	0	0	0	0	0
A0A8C0LW88	A0A8C0LW88_CANLF	Transforming growth factor beta regulator 1	TBRG1	Canis lupus familiaris (Dog) (Canis familiaris)		nucleus [GO:0005634]		LAHEPLADTHLQH;LSQCSPTQSS;MQPQFEIVPEDDP;PRRRKKKKAKRTTNWKIITDR;VWRPGDGLPPQGLPEDDPTI	5	29.6	0.97629	0.047166	0	0	7.24079	0	0	0	0	0	0	0	0	0	0	0	0
A0A8C0LW89	A0A8C0LW89_CANLF	N-terminal EF-hand calcium binding protein 2	NECAB2 OSGIN1	Canis lupus familiaris (Dog) (Canis familiaris)			calcium ion binding [GO:0005509]	SLEEFQLFFADGVLNEKELEDLFH	1	6.1	0.99406	-0.28554	0	0	0	0	0	0	0	0	13.2936	0	0	0	0	0	0
A0A8C0LWA6	A0A8C0LWA6_CANLF	Signal transducer and activator of transcription	STAT5B	Canis lupus familiaris (Dog) (Canis familiaris)	signal transduction [GO:0007165]	cytosol [GO:0005829]; nucleus [GO:0005634]	DNA binding [GO:0003677]; DNA-binding transcription factor activity [GO:0003700]	DRPKDEVYSKYYTPVPC;FDSQERMFWN;QVKATIISEQQAKSLLK	3	5.8	0.98783	-0.22418	0	0	0	0	0	0	0	0	0	0	8.09392	2.77129	0	0	0
A0A8C0LWD3	A0A8C0LWD3_CANLF	Phosphoserine phosphatase (EC 3.1.3.3) (O-phosphoserine phosphohydrolase)		Canis lupus familiaris (Dog) (Canis familiaris)	L-serine biosynthetic process [GO:0006564]		L-phosphoserine phosphatase activity [GO:0036424]; metal ion binding [GO:0046872]	LVAVRRGRRRGP	1	3.1	0.95103	0.05044	0	0	0	0	0	0	0	0	0	0	0	0	0	0	3.38681
A0A8C0LWE6	A0A8C0LWE6_CANLF	Nucleophosmin		Canis lupus familiaris (Dog) (Canis familiaris)	chromatin remodeling [GO:0006338]; positive regulation of transcription by RNA polymerase II [GO:0045944]; regulation of centrosome duplication [GO:0010824]; ribosomal large subunit biogenesis [GO:0042273]; ribosomal large subunit export from nucleus [GO:0000055]; ribosomal small subunit biogenesis [GO:0042274]; ribosomal small subunit export from nucleus [GO:0000056]	centrosome [GO:0005813]; cytoplasm [GO:0005737]; nucleolus [GO:0005730]; nucleoplasm [GO:0005654]; ribonucleoprotein complex [GO:1990904]	chromatin binding [GO:0003682]; histone binding [GO:0042393]; RNA binding [GO:0003723]	AADEDDDDDGDDDD;AADEDDDDDGDDDDD;DDDDDDEDDDDDDDFDDEE;DDDDDEDDDDDDDFDDEE;DDDDDEDDDDDDDFDDEEA;DDDDDGDDDDDD;DDDDDGDDDDDDE;DDDDEDDDDDDDFDDEEAE;DDDDEDDDDDDDFDDEEAEEKA;DDDDGDDDDDDE;DDDDGDDDDDDEDDDD;DDDEDDDDDDDFDDE;DDDEDDDDDDDFDDEEA;DDDEDDDDDDDFDDEEAEE;DDEDDDDD;DDEDDDDDDDFDDEEAE;DDGDDDDDDEDDDDDDDFD;DEDDDDDD;DEDDDDDDDFDD;DEDDDDDDDFDDEEAEE;DEDDDDDGDDDDDD;DEDDDDDGDDDDDDE;DGDDDDDDEDDDDDDD;EDDDDDDD;EDDDDDGDDDD…	29	18.5	0.29927	0.63679	9.2167	6.79155	7.89712	8.74372	6.02019	9.26433	8.48099	7.12547	11.2998	0	5.43919	6.51101	7.8916	8.47358	7.90569
A0A8C0LWG0	A0A8C0LWG0_CANLF	Aminoacyl-transfer RNA synthetases class-II family profile domain-containing protein	DARS2	Canis lupus familiaris (Dog) (Canis familiaris)	tRNA aminoacylation for protein translation [GO:0006418]	cytoplasm [GO:0005737]	aminoacyl-tRNA ligase activity [GO:0004812]; ATP binding [GO:0005524]	EIGGGSIRIHDAELQRYIL;HDLMSNAPDSLPPE;LSKPQGTVKAMC;VETPTLFKRT	4	8.9	1.0043	-0.8209	0	0	0	0	0	0	0	0	0	8.74194	0	0	3.90477	8.87329	0
A0A8C0LWG3	A0A8C0LWG3_CANLF	BTB domain-containing protein	KLHL14	Canis lupus familiaris (Dog) (Canis familiaris)		endoplasmic reticulum [GO:0005783]; neuron projection [GO:0043005]; neuronal cell body [GO:0043025]		APKDQQQQPPQ;SMKLTGRESMKVDVRQS;VECYNLETNEWRYVS	3	6.1	0.99282	-0.14342	0	5.90499	0	8.61677	0	9.63934	0	0	0	0	0	9.66674	0	0	0
A0A8C0LWI0	A0A8C0LWI0_CANLF	Regulator of G protein signaling 9 binding protein	RGS9BP	Canis lupus familiaris (Dog) (Canis familiaris)	negative regulation of signal transduction [GO:0009968]	membrane [GO:0016020]		GDGDADGDDL;GDGDGDGD;SGCLDLLEADMRRAL	3	12.2	0.99163	-0.27068	0	0	0	0	0	0	0	0	0	0	0	0	0	7.36641	0
A0A8C0LWJ0	A0A8C0LWJ0_CANLF	Acyl-coenzyme A diphosphatase NUDT19 (EC 3.6.1.77) (Nucleoside diphosphate-linked moiety X motif 19)		Canis lupus familiaris (Dog) (Canis familiaris)			hydrolase activity, acting on acid anhydrides, in phosphorus-containing anhydrides [GO:0016818]	AYVFPGGV	1	2.4	1.0039	-1.1044	0	0	0	0	0	0	0	0	0	0	10.8293	0	0	0	0
A0A8C0LWJ8	A0A8C0LWJ8_CANLF	Cilia and flagella associated protein 99		Canis lupus familiaris (Dog) (Canis familiaris)				AALRWEQKKAQS;QKADQKKEET;TLSPQKQAFILE	3	4.5	0.99034	-0.51058	0	0	0	0	0	0	7.12433	7.73654	7.59261	0	11.7089	0	0	0	0
A0A8C0LWL4	A0A8C0LWL4_CANLF	DH domain-containing protein		Canis lupus familiaris (Dog) (Canis familiaris)			guanyl-nucleotide exchange factor activity [GO:0005085]	LPGLGGGG	1	0.9	1.0035	-1.1044	0	0	0	0	0	0	0	0	11.5593	0	0	0	0	0	0
A0A8C0LWM2	A0A8C0LWM2_CANLF	Uncharacterized protein		Canis lupus familiaris (Dog) (Canis familiaris)				FYNQHVSTCLFKVQ;HVFLEANSV	2	21.3	0.99373	-0.19118	0	0	0	0	0	0	0	0	9.99081	0	0	0	0	9.41005	0
A0A8C0LWP6	A0A8C0LWP6_CANLF	Ubiquitin carboxyl-terminal hydrolase (EC 3.4.19.12)		Canis lupus familiaris (Dog) (Canis familiaris)	protein deubiquitination [GO:0016579]; ubiquitin-dependent protein catabolic process [GO:0006511]	endoplasmic reticulum membrane [GO:0005789]	cysteine-type deubiquitinase activity [GO:0004843]	DRAKCFEKNEVDDKVNFHFILF;QEVSPKVYFMKQT	2	16.9	0.97536	0.046969	0	0	0	0	0	0	0	0	0	0	0	0	0	7.33316	0
A0A8C0LWU1	A0A8C0LWU1_CANLF	UPAR/Ly6 domain-containing protein		Canis lupus familiaris (Dog) (Canis familiaris)		extracellular region [GO:0005576]	phospholipase inhibitor activity [GO:0004859]	LSCEVCRGSGPTC;VYFAGNVQAGLIS	2	12.7	0.99289	-0.19137	0	0	0	0	0	0	0	8.7174	0	0	8.29214	0	7.78162	0	0
A0A8C0LWU6	A0A8C0LWU6_CANLF	Gelsolin-like domain-containing protein	FLII	Canis lupus familiaris (Dog) (Canis familiaris)			actin filament binding [GO:0051015]	DFDGLPSGIGKLASL;DSGLLNSEFCF;EPSEIKKHVPDDFWPPQP;KKLYLNSNKLDF;PLARKMRLRRRK;QWGDPDPCPPGSGQLESLQGE;RRRKDSAQDDQAK;SLDPRLFAEKINKN;TEKCSDFCQDDLA;VGRASDPDEAKLAE;VPECLYTLPSL	11	10.8	0.99217	-0.066005	14.6942	11.5511	14.5153	11.4832	12.1237	11.3052	14.3597	14.3814	14.4074	14.6664	0	14.8102	13.8623	13.8096	13.8583
A0A8C0LWW0	A0A8C0LWW0_CANLF	Tudor domain containing 9	TDRD9	Canis lupus familiaris (Dog) (Canis familiaris)	cell differentiation [GO:0030154]; meiotic cell cycle [GO:0051321]; regulatory ncRNA-mediated gene silencing [GO:0031047]; spermatogenesis [GO:0007283]		ATP binding [GO:0005524]; helicase activity [GO:0004386]; nucleic acid binding [GO:0003676]	DENPHDGE;EAFKTWQTCRQSGEL;GPPNCKAI;HIPPYGFLY;LKVSLELNVHSAEE;VHERTEDMDFLLLV;YTGVLCGLGWNPTTGAPI	7	6.6	1.0009	-2.7269	0	9.09067	0	0	7.5985	11.0482	0	11.0531	0	0	0	10.5626	0	0	0
A0A8C0LWW1	A0A8C0LWW1_CANLF	Protein kinase domain-containing protein		Canis lupus familiaris (Dog) (Canis familiaris)				AAPAEGDEAGSP;HECIRKSS;VLAHGGGG;VPVHVCGWVSASKGP	4	7.5	1.0007	-2.743	0	0	3.99648	0	0	0	9.95723	0	8.85941	0	0	0	0	0	0
A0A8C0LWX5	A0A8C0LWX5_CANLF	Major facilitator superfamily (MFS) profile domain-containing protein		Canis lupus familiaris (Dog) (Canis familiaris)		membrane [GO:0016020]	transmembrane transporter activity [GO:0022857]	ALWLSFAPVADIIAHH;TLALVTICSLLG;YSKAFAGPSSSVFG	3	9	0.99285	-0.27123	0	11.2068	8.90545	10.1517	0	0	0	0	0	0	0	0	6.66846	0	0
A0A8C0LWX8	A0A8C0LWX8_CANLF	mRNA decay activator protein ZFP36 (Zinc finger protein 36)		Canis lupus familiaris (Dog) (Canis familiaris)	3'-UTR-mediated mRNA destabilization [GO:0061158]; positive regulation of nuclear-transcribed mRNA catabolic process, deadenylation-dependent decay [GO:1900153]	cytoplasm [GO:0005737]; exosome (RNase complex) [GO:0000178]; nucleus [GO:0005634]; ribonucleoprotein complex [GO:1990904]	metal ion binding [GO:0046872]; mRNA 3'-UTR AU-rich region binding [GO:0035925]	AAPGHPHV	1	2.5	1.0044	-1.1044	0	0	0	0	0	0	0	0	0	0	0	7.26622	0	0	0
A0A8C0LWY1	A0A8C0LWY1_CANLF	tRNA-intron lyase (EC 4.6.1.16)	TSEN34	Canis lupus familiaris (Dog) (Canis familiaris)	tRNA splicing, via endonucleolytic cleavage and ligation [GO:0006388]	nucleus [GO:0005634]	nucleic acid binding [GO:0003676]; tRNA-intron endonuclease activity [GO:0000213]	GQRPAPGSAPTQ;RRGAASGRNRSGDPGQ;RYSIYRDLWERGFFLSAAG	3	12	0.99206	0.0057235	9.54394	0	0	0	6.57623	0	0	0	0	0	7.4031	0	0	0	0
A0A8C0LX15	A0A8C0LX15_CANLF	Cyclin E1	CCNE1	Canis lupus familiaris (Dog) (Canis familiaris)	cell division [GO:0051301]; G1/S transition of mitotic cell cycle [GO:0000082]	cyclin E1-CDK2 complex [GO:0097134]; cytoplasm [GO:0005737]; nucleus [GO:0005634]	cyclin-dependent protein serine/threonine kinase regulator activity [GO:0016538]	FSAPQLLDLCVLDVG	1	3.4	0.94912	0.053909	7.59567	0	0	0	0	0	0	0	0	0	0	0	0	0	0
A0A8C0LX59	A0A8C0LX59_CANLF	Potassium sodium-activated channel subfamily T member 1		Canis lupus familiaris (Dog) (Canis familiaris)		membrane [GO:0016020]	potassium channel activity [GO:0005267]	DYYVVILCP;ESPEQWQRMYGRCS;GGGGGGGG;GGGGGGGGK;WGLTAGGTPPPPPGP	5	4.1	0.95531	0.053881	0	4.27366	0	0	0	0	0	0	0	0	0	0	0	0	0
A0A8C0LX61	A0A8C0LX61_CANLF	CASK interacting protein 1	CASKIN1	Canis lupus familiaris (Dog) (Canis familiaris)		cytoplasm [GO:0005737]		DDIGSMFDDLADQLDAM;DELLVPAAVGPYATVQRRV;FQDSELSGELQAAMTGPAEGAAA;KPGHRKKI;PKPAKAAA;QFTTSQASKEIKQLLREA;SPVKPPEGS;VLKAGSAVNIPSDEGHIPLHLAAQ	8	8.7	1.0033	-1.579	0	0	0	7.08651	8.15623	0	11.5492	0	0	0	0	0	9.15188	7.07948	9.23785
A0A8C0LX91	A0A8C0LX91_CANLF	Glycoside hydrolase family 38 central domain-containing protein		Canis lupus familiaris (Dog) (Canis familiaris)	mannose metabolic process [GO:0006013]	membrane [GO:0016020]	alpha-mannosidase activity [GO:0004559]; carbohydrate binding [GO:0030246]; metal ion binding [GO:0046872]	GVRLLRSLVNLKQVI;GVWKQGFDISYS;PDEANSHYFALIDQ;SLTLLYPLAA;SSCLTGRPS;YSYDVPHTCGPDP	6	6.7	1.0035	-0.80421	0	0	0	6.63733	0	0	0	0	0	0	0	0	0	0	0
A0A8C0LX95	A0A8C0LX95_CANLF	Ig-like domain-containing protein		Canis lupus familiaris (Dog) (Canis familiaris)	cell adhesion [GO:0007155]	membrane [GO:0016020]	protein heterodimerization activity [GO:0046982]; protein homodimerization activity [GO:0042803]	PVGCLTGA	1	2.6	0.98945	-0.2657	0	11.7879	0	0	0	0	0	0	0	0	0	0	0	0	0
A0A8C0LX99	A0A8C0LX99_CANLF	RRM domain-containing protein		Canis lupus familiaris (Dog) (Canis familiaris)	regulation of DNA-templated transcription [GO:0006355]	nucleus [GO:0005634]	RNA binding [GO:0003723]	GFGFIHLETQ;HSRLFVGNLPPDI	2	16.1	0.98958	-0.26332	0	0	10.4809	0	0	0	0	0	0	0	0	10.0595	0	0	0
A0A8C0LXD6	A0A8C0LXD6_CANLF	WD repeat domain 88		Canis lupus familiaris (Dog) (Canis familiaris)				EGSVSSCHFSRDTSF;TATTVSYVKN	2	6.2	0.99022	-0.20492	0	0	0	9.59033	9.04538	0	0	0	0	0	0	0	0	0	0
A0A8C0LXE7	A0A8C0LXE7_CANLF	protein-tyrosine-phosphatase (EC 3.1.3.48)		Canis lupus familiaris (Dog) (Canis familiaris)			protein tyrosine phosphatase activity [GO:0004725]	ETYGPFQIRIQ;SGSCPQRSASF	2	4.4	0.97946	0.035491	0	0	0	0	0	0	0	6.83289	0	0	0	0	0	0	0
A0A8C0LXF6	A0A8C0LXF6_CANLF	JNK1/MAPK8 associated membrane protein		Canis lupus familiaris (Dog) (Canis familiaris)	response to unfolded protein [GO:0006986]	membrane [GO:0016020]	ubiquitin protein ligase binding [GO:0031625]	CTESPELYDWLYLGF;DVRRCCRGGWSRSSF;LLRPLLVKKI	3	9.5	0.98748	-0.50368	0	0	0	0	0	0	0	0	5.20132	0	5.97283	0	5.95873	0	0
A0A8C0LXG4	A0A8C0LXG4_CANLF	Phosphodiesterase (EC 3.1.4.-)	PDE4D	Canis lupus familiaris (Dog) (Canis familiaris)	cAMP catabolic process [GO:0006198]; signal transduction [GO:0007165]		3',5'-cyclic-nucleotide phosphodiesterase activity [GO:0004114]; metal ion binding [GO:0046872]	DHPGVSNQFL;DYDLSPKSMSR;GVKKLMHSSSLTN;LKILPLIAI;LPLKILPLIAI;TVGEEENSQPEA	6	7.6	1.0026	-1.1636	0	0	0	0	4.28562	0	0	0	0	0	9.52476	9.26139	6.34972	0	5.05407
A0A8C0LXJ0	A0A8C0LXJ0_CANLF	FYVE-type domain-containing protein		Canis lupus familiaris (Dog) (Canis familiaris)			metal ion binding [GO:0046872]	AEMIAHRT;EAAEEEPQCLS;EALRHFDVL;EVIVLFCETVERALDFGY;LAKGQEEARPVLEVLPS;NPPARRRRL;PGVEGSPHREAS;RPFHTLLRKI	8	7.7	1.0036	-0.80421	0	0	0	0	0	0	0	0	0	0	3.82222	0	0	0	0
A0A8C0LXJ3	A0A8C0LXJ3_CANLF	Ig-like domain-containing protein		Canis lupus familiaris (Dog) (Canis familiaris)		membrane [GO:0016020]		LSVAGMVLLILVVI;VTSDHQGTYRCYSSHN	2	11.5	0.93938	0.060769	0	0	0	0	0	0	0	0	5.05884	0	0	0	0	0	0
A0A8C0LXK2	A0A8C0LXK2_CANLF	Cyclic nucleotide-binding domain-containing protein		Canis lupus familiaris (Dog) (Canis familiaris)		membrane [GO:0016020]	monoatomic ion channel activity [GO:0005216]	AWLKELAA;DEAEELRALSPA;PKTSKDQRDEPADAA;QEPDSPVTCDVQTICI;RWAFPYQTPN;SVMIGQMRDVVGAA	6	6.3	1.0024	-1.4461	4.6565	0	0	10.7676	0	0	0	10.4607	0	0	0	0	7.29802	0	0
A0A8C0LXK3	A0A8C0LXK3_CANLF	Retinoic acid induced 14	RAI14	Canis lupus familiaris (Dog) (Canis familiaris)		cytosol [GO:0005829]; fibrillar center [GO:0001650]; nucleoplasm [GO:0005654]		DEDVQKVL;EADQQDLLVL;EEIDVLKQ;ISVYRMHLLYAV;QELRITEEEIDVLKQ;SELSQLYKEAQA	6	5.6	1.0015	-2.6688	0	0	0	11.8438	0	0	0	0	5.46388	0	0	0	0	6.94907	0
A0A8C0LXL0	A0A8C0LXL0_CANLF	protein-tyrosine-phosphatase (EC 3.1.3.48)		Canis lupus familiaris (Dog) (Canis familiaris)		plasma membrane [GO:0005886]; receptor complex [GO:0043235]	protein tyrosine phosphatase activity [GO:0004725]	GVILFLILVGLLIFFLKKRI;NETRYEVQRN;TEAQYVFLHQCILRFLQQPDQAL;VSPSQWSF;VTIMSCISTSGGYGVI	5	7.8	1.0028	-1.8865	0	0	9.9656	0	0	0	0	8.54601	0	0	0	0	11.1775	0	0
A0A8C0LXL9	A0A8C0LXL9_CANLF	Protein odr-4 homolog		Canis lupus familiaris (Dog) (Canis familiaris)		membrane [GO:0016020]		KPKIKDAVQ	1	2.1	1.0044	-0.80421	0	0	4.34844	0	0	0	0	0	0	0	0	0	0	0	0
A0A8C0LXM1	A0A8C0LXM1_CANLF	receptor protein-tyrosine kinase (EC 2.7.10.1)	EPHA8	Canis lupus familiaris (Dog) (Canis familiaris)		plasma membrane [GO:0005886]	ATP binding [GO:0005524]; ephrin receptor activity [GO:0005003]	DVWSFGVVMWEV;GEVCYGRLRVPGQ;GGGGGGGG;GGGGGGLTVGDWL;IKFTLRDCNSMPGV;IMQLVGMLRGVGAG;LVVLLLLLICKK;RQRRDFLSEASIMGQ;VVTAAAAA	9	10.3	1.002	-0.67937	11.4328	0	0	0	4.76251	0	0	12.9841	12.3228	0	0	9.30652	12.0732	0	0
A0A8C0LXM4	A0A8C0LXM4_CANLF	PX domain-containing protein	SNX11	Canis lupus familiaris (Dog) (Canis familiaris)	intracellular protein transport [GO:0006886]; vesicle organization [GO:0016050]	endosome [GO:0005768]; membrane [GO:0016020]	phosphatidylinositol phosphate binding [GO:1901981]	ELNGRRRISI;QLSVPEIEACVQGRSP	2	8.7	0.67327	0.27912	10.8166	0	0	0	0	0	0	11.5947	0	0	0	0	0	9.64041	0
A0A8C0LXN8	A0A8C0LXN8_CANLF	Solute carrier family 45 member 2	SLC45A2	Canis lupus familiaris (Dog) (Canis familiaris)		membrane [GO:0016020]	catalytic activity [GO:0003824]	EFLIYERGVEVGCWGLCINSV;GALEPQFYKLLIKGFGGALGYLLG;GRVLGSEFQVMFFFSAL;HLEIGRVLGSEFQV;LNLLADFGGGALIC;LVSYIGLKGLYF;YHGDPYSA	7	17	0.99119	-0.2935	0	0	0	8.854	0	0	0	0	0	0	0	0	0	0	0
A0A8C0LXR8	A0A8C0LXR8_CANLF	Holliday junction regulator protein family C-terminal domain-containing protein	MEF2A	Canis lupus familiaris (Dog) (Canis familiaris)		nucleus [GO:0005634]	DNA binding [GO:0003677]	KKIQITRIMDERNRQ;SPDADDYF	2	5.3	1.0044	-1.1044	0	0	0	0	0	0	0	7.86648	0	0	0	0	0	0	0
A0A8C0LXT4	A0A8C0LXT4_CANLF	Breast cancer type 1 susceptibility protein homolog (EC 2.3.2.27)	BRCA1	Canis lupus familiaris (Dog) (Canis familiaris)	chordate embryonic development [GO:0043009]; dosage compensation by inactivation of X chromosome [GO:0009048]; double-strand break repair via homologous recombination [GO:0000724]; fatty acid biosynthetic process [GO:0006633]; negative regulation of fatty acid biosynthetic process [GO:0045717]; positive regulation of transcription by RNA polymerase II [GO:0045944]; protein autoubiquitination [GO:…	BRCA1-A complex [GO:0070531]; BRCA1-BARD1 complex [GO:0031436]; chromosome [GO:0005694]; cytoplasm [GO:0005737]; plasma membrane [GO:0005886]	DNA binding [GO:0003677]; ubiquitin-protein transferase activity [GO:0004842]; zinc ion binding [GO:0008270]	AHVSSMPTSTSALKLPQ;DILTTQQRDTMQDNLIKLQQEMA;FSDDPESDPSSHRASELA;GSSEKIDLMASDPQ;KGKETELLIANYHGISQNPYHI;KIIHAFELDTGLQFADS;QECINPGLRREEIEESRRMT;QVPVRHNKTLQ;TPKEFMLVHKFARKH;VVNADLLCGRKEL;YLESGISL	11	10	1.0022	-1.3931	16.6481	0	10.3488	0	7.64602	15.5	10.2408	11.6454	0	0	8.64133	0	0	0	10.1973
A0A8C0LXT6	A0A8C0LXT6_CANLF	Homeobox domain-containing protein		Canis lupus familiaris (Dog) (Canis familiaris)	cell differentiation [GO:0030154]	nucleus [GO:0005634]	DNA-binding transcription factor activity, RNA polymerase II-specific [GO:0000981]; RNA polymerase II cis-regulatory region sequence-specific DNA binding [GO:0000978]	GAEDSLLASPG;GGRRCADARGASGAGRA;PAAKKVAVKVLVR	3	12.3	0.9933	-0.14325	0	0	9.36438	0	4.98746	0	10.6617	8.75261	0	0	0	0	0	9.91824	0
A0A8C0LXW8	A0A8C0LXW8_CANLF	Ras and Rab interactor 3		Canis lupus familiaris (Dog) (Canis familiaris)	signal transduction [GO:0007165]; vesicle-mediated transport [GO:0016192]		GTPase activator activity [GO:0005096]; guanyl-nucleotide exchange factor activity [GO:0005085]	EEGEEEEEEDVMGP;LADEALPHRIKGY;SYSTSSTEEEPE	3	4.2	0.86139	0.18276	0	0	0	0	0	0	0	0	0	0	7.32508	0	0	10.0428	0
A0A8C0LXX7	A0A8C0LXX7_CANLF	Matrix remodeling-associated protein 8	MXRA8	Canis lupus familiaris (Dog) (Canis familiaris)	cell adhesion [GO:0007155]	plasma membrane [GO:0005886]		ADEGTYSC;LGYVLATLLLFILLLITVILATRQ;VLRCQSPRMVWTQDRL	3	10.8	1.0022	-1.0139	0	0	0	0	5.38802	0	0	0	9.17692	0	0	2.9649	0	0	0
A0A8C0LXZ2	A0A8C0LXZ2_CANLF	C2H2-type domain-containing protein		Canis lupus familiaris (Dog) (Canis familiaris)			DNA-binding transcription factor activity, RNA polymerase II-specific [GO:0000981]; RNA polymerase II cis-regulatory region sequence-specific DNA binding [GO:0000978]	HLRTHSPETHSECNT;TQHHRTHTGEK;VLTQHHTIHKGEKP	3	6	0.93365	0.099825	0	0	0	0	0	9.10179	0	0	4.26604	0	0	0	0	0	0
A0A8C0LXZ4	A0A8C0LXZ4_CANLF	WD repeat domain, phosphoinositide interacting 1		Canis lupus familiaris (Dog) (Canis familiaris)	autophagy [GO:0006914]	phagophore assembly site [GO:0000407]	lipid binding [GO:0008289]	EPPMEAEAAESPPGGV;VQKGGAGI	2	3.8	0.98906	-0.5242	0	0	0	0	0	0	0	0	0	0	0	0	8.65532	8.47529	0
A0A8C0LXZ5	A0A8C0LXZ5_CANLF	Leukosialin		Canis lupus familiaris (Dog) (Canis familiaris)	regulation of T cell activation [GO:0050863]; regulation of T cell migration [GO:2000404]	membrane [GO:0016020]	transmembrane signaling receptor activity [GO:0004888]	AVLVAVLVVIVLLGLLLLWRQ;AVLVVIVLLGLLLLWRQRQKRR;ETSAIANGPPTIMAADSLE;LVAVLVAVLVVIVLLGLLLL;LVVIVLLGLLLLWRQ;LVVIVLLGLLLLWRQRQKR;QELNRTQLVAVLVAVLVVI;QLVAVLVAVLVVIVLLGLLLL;VAVLVAVLVVIVLLGLLLLWRQRQK;VAVLVVIVLLGLLLLWR	10	11.5	0.87397	0.12781	5.07429	4.5109	0	4.25407	0	0	8.35944	9.51952	4.379	0	0	0	4.77199	7.10182	0
A0A8C0LY21	A0A8C0LY21_CANLF	Aspartate aminotransferase (EC 2.6.1.1)	GOT2	Canis lupus familiaris (Dog) (Canis familiaris)	amino acid metabolic process [GO:0006520]; biosynthetic process [GO:0009058]		pyridoxal phosphate binding [GO:0030170]; transaminase activity [GO:0008483]	ATVVKKNNLF;GVAAAFHPGLAGAASARAS;STILTSPD	3	9.6	0.98891	-0.52455	0	0	0	0	0	0	0	0	0	0	0	0	8.81147	0	0
A0A8C0LY54	A0A8C0LY54_CANLF	SP-RING-type domain-containing protein	ZMIZ1	Canis lupus familiaris (Dog) (Canis familiaris)	protein sumoylation [GO:0016925]; regulation of transcription by RNA polymerase II [GO:0006357]		nuclear receptor coactivator activity [GO:0030374]; SUMO ligase activity [GO:0061665]; zinc ion binding [GO:0008270]	GSLSVVTTVWGVTNTSQS;GSSDQPHPSIQQALE;PGSGGFGA;PNYPGQRMPSQPSTGQYPPPTVN;SNSNDDLLSLFE;YPGGPNAPAGMGIP	6	8.8	1.0033	-1.6942	9.2175	9.12908	9.13612	10.3107	0	0	0	0	0	9.37184	0	8.90647	0	0	0
A0A8C0LY77	A0A8C0LY77_CANLF	Endoplasmic reticulum membrane sensor NFE2L1 (Nuclear factor erythroid 2-related factor 1) (Nuclear factor, erythroid derived 2, like 1)		Canis lupus familiaris (Dog) (Canis familiaris)	cholesterol metabolic process [GO:0008203]; regulation of transcription by RNA polymerase II [GO:0006357]	endoplasmic reticulum membrane [GO:0005789]; nucleus [GO:0005634]	DNA-binding transcription factor activity [GO:0003700]; lipid binding [GO:0008289]; RNA polymerase II cis-regulatory region sequence-specific DNA binding [GO:0000978]	GCSQDFSLFSPEA;GGEDQTALSLEECLRL;LGGCSQDFSLFSPEAE;NLPVEEFNELLSKYQ;TLDGYGIHPKSIDLDNY	5	8.6	0.98252	-0.254	0	0	6.36997	10.125	0	0	0	0	7.88929	0	0	0	0	0	7.61839
A0A8C0LY78	A0A8C0LY78_CANLF	Lipocalin/cytosolic fatty-acid binding domain-containing protein		Canis lupus familiaris (Dog) (Canis familiaris)		extracellular region [GO:0005576]	retinol binding [GO:0019841]	DTDYDNYLFFCMENTD;GCLVLPVTCGGRWT	2	12.6	0.875	0.12799	0	0	0	0	7.30159	0	0	0	0	0	0	0	0	0	8.79789
A0A8C0LY83	A0A8C0LY83_CANLF	IGFBP N-terminal domain-containing protein	ESM1	Canis lupus familiaris (Dog) (Canis familiaris)		extracellular region [GO:0005576]		CDRVTGKCLKFPFFQ;DDCGCCRVCAAGP	2	16	0.98149	-0.24885	0	0	0	0	0	0	4.19904	0	0	0	0	0	0	0	0
A0A8C0LY93	A0A8C0LY93_CANLF	ADAM metallopeptidase with thrombospondin type 1 motif 17		Canis lupus familiaris (Dog) (Canis familiaris)	extracellular matrix organization [GO:0030198]; proteolysis [GO:0006508]	extracellular region [GO:0005576]	metal ion binding [GO:0046872]; metalloendopeptidase activity [GO:0004222]	DSLFIWTHSG;EACEDYSGCY;GTPCGPYETDLCVHGKCQK;MRWYQRCCQ;NYGIHYEYTVPVNHTAE;RQCHQEVCND;VHGKCQKI;YVRRGLWEKI	8	8	1.0028	-2.569	8.89303	0	8.8427	9.33168	10.2928	0	0	0	0	8.10135	0	0	0	0	0
A0A8C0LY94	A0A8C0LY94_CANLF	Apolipoprotein C-II (Apo-CII) (ApoC-II) (Apolipoprotein C2)	APOC2	Canis lupus familiaris (Dog) (Canis familiaris)	lipid catabolic process [GO:0016042]; lipid transport [GO:0006869]	chylomicron [GO:0042627]; high-density lipoprotein particle [GO:0034364]; low-density lipoprotein particle [GO:0034362]; very-low-density lipoprotein particle [GO:0034361]	enzyme activator activity [GO:0008047]	AGIFTDQLLSMLKGDS;AHESQQDETTSSAL;AHESQQDETTSSALL;AHESQQDETTSSALLTQMQESL;AHESQQDETTSSALLTQMQESLYSY;DETTSSALLTQMQESL;DQLLSMLKGDS;FTDQLLSMLKGDS;GIFTDQLLSMLK;GIFTDQLLSMLKGDS;GTARSAAEDL;IFTDQLLSMLKGDS;LLSMLKGDS;LLVLLLVLLVLGFGECGRPGRR;SAAEDLYKKA;SAAEDLYKKAYPTTMDEKIRDIY;SAAEDLYKKAYPTTMDEKIRDIYS;TDQLLSMLKGDS;TMDEKIRDIYS;VLLLVLLVL	20	58.3	0	106.27	13.0246	13.5113	13.5389	11.6276	11.2195	11.6207	13.3584	14.1726	14.0914	12.6077	12.5213	12.4476	13.1004	14.2011	14.2471
A0A8C0LY95	A0A8C0LY95_CANLF	Olfactory receptor family 10 subfamily D member 1K	OR10D1K	Canis lupus familiaris (Dog) (Canis familiaris)		membrane [GO:0016020]	G protein-coupled receptor activity [GO:0004930]; olfactory receptor activity [GO:0004984]	FYHFLGCTECFLYTVMAYDR;KEVKYSLRKVLQQVAF;QVLNNLVTP	3	14.5	1.0027	-0.75498	0	0	0	0	0	3.95838	7.46793	0	0	0	0	0	0	0	0
A0A8C0LYB1	A0A8C0LYB1_CANLF	Protein kinase domain-containing protein		Canis lupus familiaris (Dog) (Canis familiaris)			ATP binding [GO:0005524]; protein serine/threonine kinase activity [GO:0004674]	APELCCPPPLPEGL;DPFYEDFL;PELCCPPPLPEGLP;QSDEEQVEAGAAENV;SLRGFLYEFCVGLSLGAH	5	16	1.0033	-1.5481	0	10.4075	0	0	0	0	9.04486	0	12.2628	0	0	9.14172	0	0	0
A0A8C0LYD9	A0A8C0LYD9_CANLF	Ribose-phosphate pyrophosphokinase N-terminal domain-containing protein		Canis lupus familiaris (Dog) (Canis familiaris)	5-phosphoribose 1-diphosphate biosynthetic process [GO:0006015]; purine nucleotide biosynthetic process [GO:0006164]	cytoplasm [GO:0005737]; ribose phosphate diphosphokinase complex [GO:0002189]	ATP binding [GO:0005524]; magnesium ion binding [GO:0000287]; ribose phosphate diphosphokinase activity [GO:0004749]	PKKLLLLPLL	1	2.6	0.98785	-0.32572	0	8.24944	0	0	3.62129	0	0	2.85904	0	0	0	0	7.38068	0	0
A0A8C0LYF9	A0A8C0LYF9_CANLF	BTB domain-containing protein	KCTD15	Canis lupus familiaris (Dog) (Canis familiaris)	protein homooligomerization [GO:0051260]			QEPQVPWPQSAG;QLQPMVRELERWQ;RTSKLLLPDDFKDFS	3	12.1	1.003	-0.85195	0	0	0	0	0	0	0	0	0	9.20906	0	0	0	0	0
A0A8C0LYG2	A0A8C0LYG2_CANLF	Uncharacterized protein		Canis lupus familiaris (Dog) (Canis familiaris)		membrane [GO:0016020]		LVAPVETGMMFWAAP	1	7	0.98421	-0.24243	0	0	0	0	0	0	0	0	9.3733	0	0	0	0	0	0
A0A8C0LYG4	A0A8C0LYG4_CANLF	Septin-type G domain-containing protein		Canis lupus familiaris (Dog) (Canis familiaris)		septin complex [GO:0031105]	GTP binding [GO:0005525]	GVGSPWRGRPP;PMSQLQSRLEPKPQPTVA;QTLENSEHTPMSQLQSRLEPKPQP;VGREVRREPWKGWHLSSGT;VPAAPTAD	5	7.2	0.98508	-0.2413	0	0	0	0	0	0	10.0293	0	0	0	0	0	0	0	0
A0A8C0LYI4	A0A8C0LYI4_CANLF	C2H2-type domain-containing protein		Canis lupus familiaris (Dog) (Canis familiaris)				DNSNIGEVLQAVILERHKSC;SLPSHRRIHTGE	2	6.3	0.93406	0.099099	0	0	0	0	0	0	0	0	0	0	0	0	9.59952	6.89385	0
A0A8C0LYK2	A0A8C0LYK2_CANLF	Aurora kinase (EC 2.7.11.1)		Canis lupus familiaris (Dog) (Canis familiaris)	cell division [GO:0051301]		ATP binding [GO:0005524]; protein serine/threonine kinase activity [GO:0004674]	VKIADFGW	1	2.9	0.98989	-0.26586	0	0	0	0	0	0	0	0	0	0	0	0	0	0	8.94111
A0A8C0LYM3	A0A8C0LYM3_CANLF	Transmembrane protein 52		Canis lupus familiaris (Dog) (Canis familiaris)		membrane [GO:0016020]		ATPFSDQMPEQHTH;DSWMWCGGERGQ;RLEPHGSWGLLPSQPPAPRR;VGLILLAVLLLLLCG;VLGVLAPGALLLLPPLLPLPQV	5	25.3	0.98685	-0.35718	0	0	0	0	4.01605	0	10.8311	4.37016	0	0	0	0	0	8.90479	4.40524
A0A8C0LYM5	A0A8C0LYM5_CANLF	Phosphodiesterase (EC 3.1.4.-)		Canis lupus familiaris (Dog) (Canis familiaris)	signal transduction [GO:0007165]		3',5'-cyclic-nucleotide phosphodiesterase activity [GO:0004114]; metal ion binding [GO:0046872]	FAKQYYNLRYRAKVISDMLGA;IDHRGTNNLYQMKSQNPL;PHFTKRDEEILLKYLNF;PSFQSLAQFLG;RRQHEHAIHMMD;TQQEWTQYMMLEQ	6	11.5	0.99235	-0.065361	0	6.13424	13.0859	0	0	0	6.55116	6.3029	0	0	0	2.47493	0	12.1334	0
A0A8C0LYM6	A0A8C0LYM6_CANLF	Actin-related protein 2/3 complex subunit 5	ARPC5	Canis lupus familiaris (Dog) (Canis familiaris)	Arp2/3 complex-mediated actin nucleation [GO:0034314]; cell migration [GO:0016477]; regulation of actin filament polymerization [GO:0030833]	Arp2/3 protein complex [GO:0005885]; cell projection [GO:0042995]; cytoplasm [GO:0005737]; nucleus [GO:0005634]	actin filament binding [GO:0051015]	PINTKSQAVKDRAGSIVLKVLI	1	14.6	0.97671	0.047261	0	3.82883	0	0	0	0	0	0	0	0	0	0	0	0	0
A0A8C0LYP1	A0A8C0LYP1_CANLF	Spondin domain-containing protein		Canis lupus familiaris (Dog) (Canis familiaris)	cell adhesion [GO:0007155]	extracellular matrix [GO:0031012]; extracellular region [GO:0005576]; plasma membrane [GO:0005886]	metal ion binding [GO:0046872]	DLYPYDAGTDSG	1	3.6	0.9524	0.05044	0	0	0	0	0	0	0	0	0	0	0	5.07262	0	0	0
A0A8C0LYP7	A0A8C0LYP7_CANLF	Complement component C8 beta chain (Complement component 8 subunit beta)	C8B	Canis lupus familiaris (Dog) (Canis familiaris)	complement activation, classical pathway [GO:0006958]; innate immune response [GO:0045087]; killing of cells of another organism [GO:0031640]	extracellular region [GO:0005576]; membrane attack complex [GO:0005579]		CNGDNDCGDQS;CNGDNDCGDQSDEAN;CNGDNDCGDQSDEANC;EVTYEKNVAID;NEGSPCLGPASETLNC;QTCAQNDFKIGAAIKKIYV	6	10.5	0.99232	-0.0058269	0	5.96449	11.1857	0	0	0	0	5.98546	0	0	0	0	0	6.96694	3.10121
A0A8C0LYQ1	A0A8C0LYQ1_CANLF	Sulfate transporter (Solute carrier family 26 member 2)	SLC26A2	Canis lupus familiaris (Dog) (Canis familiaris)	chondrocyte differentiation [GO:0002062]; chondrocyte proliferation [GO:0035988]	apical plasma membrane [GO:0016324]	monoatomic anion transmembrane transporter activity [GO:0008509]; secondary active sulfate transmembrane transporter activity [GO:0008271]; solute:inorganic anion antiporter activity [GO:0005452]	AATLASHFGKLNEKYNTS;AGSIPTGFMPPT;EVVDRELHKAGY;GVITALVLLLVLLVIAPL;KDLPKMWKVS	5	9.4	0.9958	-0.11412	7.29536	0	0	0	0	4.04789	0	0	0	0	8.78562	0	0	0	9.64981
A0A8C0LYR5	A0A8C0LYR5_CANLF	G-protein coupled receptors family 1 profile domain-containing protein		Canis lupus familiaris (Dog) (Canis familiaris)		plasma membrane [GO:0005886]	G protein-coupled receptor activity [GO:0004930]	AYAIMLLALV;CCCCCCGACGAPT;CCCGACGA;GCCCCCCGAC;GCCCCCCGACGAP;LGDVSCRAVPFMEVS;PLGRAFLGCCCCCCG;TLPENVCNIVVAYLSTELTRQ;VGSMILAVPE	9	16.2	1.0029	-0.98527	0	0	0	0	0	0	0	0	3.51197	0	0	0	7.46418	0	0
A0A8C0LYS0	A0A8C0LYS0_CANLF	Cytokine like 1		Canis lupus familiaris (Dog) (Canis familiaris)				DIHNHCVLAKLRDFVASPQ	1	14.3	0.95353	0.049518	0	0	0	0	0	0	0	0	0	0	7.69411	0	0	0	0
A0A8C0LYS1	A0A8C0LYS1_CANLF	RNA helicase (EC 3.6.4.13)	DHX8	Canis lupus familiaris (Dog) (Canis familiaris)	spliceosomal complex disassembly [GO:0000390]	catalytic step 2 spliceosome [GO:0071013]	ATP binding [GO:0005524]; hydrolase activity [GO:0016787]; RNA binding [GO:0003723]; RNA helicase activity [GO:0003724]	AFGGNKAS;EYLSLVSKVCTELDNHL;KTSLSMKDVDQE	3	3	0.98642	-0.39356	0	0	9.50549	0	0	0	0	10.9321	0	0	0	9.46197	0	9.61276	0
A0A8C0LYS3	A0A8C0LYS3_CANLF	RNA polymerase II subunit A C-terminal domain phosphatase (EC 3.1.3.16)	CTDP1	Canis lupus familiaris (Dog) (Canis familiaris)		nucleus [GO:0005634]	RNA polymerase II CTD heptapeptide repeat phosphatase activity [GO:0008420]	AGESLDQSVEEEEDDEDDGDEDDHL;EDDGDEDD;EEEDDEDDGDEDDH;EQHCQQMSNKGIFHF;ESLDQSVEEEEDDEDDGDE;EVAGVHGP;GARDAGKAAQRGGPSGPGGE;TAGESLDQSVEEEEDDEDDG	8	7	1.0033	-1.562	0	10.1397	0	7.51333	7.68292	7.46695	8.59723	7.75969	0	10.2722	0	0	0	0	9.87784
A0A8C0LYT4	A0A8C0LYT4_CANLF	SMB domain-containing protein		Canis lupus familiaris (Dog) (Canis familiaris)	immune response [GO:0006955]	extracellular region [GO:0005576]	polysaccharide binding [GO:0030247]; scavenger receptor activity [GO:0005044]	CNCDYNCQH;DTSKETSSTPNK;EPEPTAPNKESAPTTS;GYSRDAICNCDYNCQHYM;PSLPPNTDTSKETSS;PVPTTTKEPEPTT;VDEAGSGL;VEAMLQTTTSP	8	9.1	1.0037	-1.6489	11.7445	3.89394	0	0	0	6.38123	9.83665	0	0	0	0	8.84072	0	5.05914	7.53636
A0A8C0LYU2	A0A8C0LYU2_CANLF	G-protein coupled receptors family 1 profile domain-containing protein		Canis lupus familiaris (Dog) (Canis familiaris)		plasma membrane [GO:0005886]	G protein-coupled receptor activity [GO:0004930]	SPLQTTLLPTAN	1	3.4	0.98597	-0.2583	0	0	0	0	0	0	0	0	8.54909	0	0	0	0	0	0
A0A8C0LYU8	A0A8C0LYU8_CANLF	Uncharacterized protein		Canis lupus familiaris (Dog) (Canis familiaris)				LPVDQTPQPGLPLDNAVRNPHLTT;VHLAQLGGQFFSLC	2	27.5	0.99308	-0.16051	0	7.80161	0	0	0	9.658	0	0	0	0	0	0	0	0	0
A0A8C0LYW2	A0A8C0LYW2_CANLF	Signal recognition particle subunit SRP68 (SRP68)	SRP68	Canis lupus familiaris (Dog) (Canis familiaris)	SRP-dependent cotranslational protein targeting to membrane [GO:0006614]	nucleolus [GO:0005730]; signal recognition particle, endoplasmic reticulum targeting [GO:0005786]	7S RNA binding [GO:0008312]; endoplasmic reticulum signal peptide binding [GO:0030942]; signal recognition particle binding [GO:0005047]	EELERLCESNRVDAKTKL;GGGGGGGG;GGGGGGSG;PGGGGGGG;SGGGRGAG	5	6.2	0.97216	0.048313	0	0	0	0	0	0	0	0	0	0	5.17568	0	0	0	0
A0A8C0LYW3	A0A8C0LYW3_CANLF	Transmembrane protein 260	TMEM260	Canis lupus familiaris (Dog) (Canis familiaris)		membrane [GO:0016020]		NYSLWPWGSCD;TQLSFNIQALAIW	2	3.7	0.99251	-0.19361	0	0	0	0	9.44441	0	0	0	0	0	8.41671	0	0	0	0
A0A8C0LYW5	A0A8C0LYW5_CANLF	WAPL domain-containing protein		Canis lupus familiaris (Dog) (Canis familiaris)	regulation of cohesin loading [GO:0071922]			DDLSESEDDDEDDCQ;EDDDEDDCQ;ESEDDDEDDCQ;FGFDDLSESEDDDEDDCQ;KGGNGSSK;LEEVTSVLEANSKI;LSESEDDDEDDCQ;LVNMETSCSFDS;METSCSFDSSLCS;PDSEELPGPPIVKPQ;SCLSVCNVTIQDTM;STPADLGEAGRLRKKAD;WGAERCLRVLESVTVHNPENQSY	13	11.2	1.0027	-1.8911	8.33101	0	0	0	7.64652	0	0	9.92521	9.99633	0	0	0	5.54	0	9.99647
A0A8C0LYX6	A0A8C0LYX6_CANLF	Prohibitin		Canis lupus familiaris (Dog) (Canis familiaris)	mitochondrion organization [GO:0007005]	mitochondrial inner membrane [GO:0005743]		DRFRGVQDIVKPIIFDC;DYDERVLPSI	2	12.9	0.98773	-0.37306	0	0	0	10.2814	0	0	8.55896	0	0	0	0	0	0	0	0
A0A8C0LYZ4	A0A8C0LYZ4_CANLF	DUF4708 domain-containing protein		Canis lupus familiaris (Dog) (Canis familiaris)				AYIENCGAKVEA;QDILVSPVPGILSQIWVVM;VGVNDHKLIISKTSHRSKR	3	7.5	0.95213	0.05044	0	0	0	0	0	0	7.85425	0	0	0	0	0	0	0	0
A0A8C0LYZ9	A0A8C0LYZ9_CANLF	SH3 domain-containing protein	FYB2	Canis lupus familiaris (Dog) (Canis familiaris)	integrin-mediated signaling pathway [GO:0007229]	plasma membrane [GO:0005886]		GGAAPQVGQVGGLGSGVS;GYVLIEHLDFK;QPVYESELASQTPE	3	5.4	1.0014	-0.70439	0	0	0	0	8.53559	8.62242	0	0	13.4861	0	0	0	9.56664	9.45966	0
A0A8C0LZ16	A0A8C0LZ16_CANLF	Protein prune homolog 2 (BNIP2 motif-containing molecule at the C-terminal region 1)	PRUNE2	Canis lupus familiaris (Dog) (Canis familiaris)	apoptotic process [GO:0006915]	cytoplasm [GO:0005737]		AEILLSALPDQR;CREERYKEKNEHHM;DELDTPDEADSFEYTGHGYYG;DFAALWHSDRS;DMNVDLVSPDSGL;FSTYGGGSEPTEN;IKDSYIPEVLEASEANE;ISLSDTSSPQTEKPQ;KDSYIPEVLEASEANESGA;KEKNEHHMDYI;KVYEKVDSWNLFEEGI;LDHIEVGDQ;LPETPSSS;LSYLTEPT;NPDILTHCDHDSY;PLCENQQSSPDHWNF;PQMQVLGGEKPLES;QETEQHIRAR;QPSSHSADYSPAD;RRASDSIFQPKSLE;SELSSEDVVPLPPIRDQA;SESKNENPSKLEMLGF;STEWWNASLQGGRPIQSAFERE;TEDGTPASTVSFPA;VECQETKWW;YQAVTHDNEWE	26	12.5	0.97532	0.047166	0	0	7.62673	0	0	0	0	0	0	0	0	0	0	0	0
A0A8C0LZ31	A0A8C0LZ31_CANLF	Uncharacterized protein		Canis lupus familiaris (Dog) (Canis familiaris)				SVRVVSLTVLVNQPQ	1	26.3	0.94926	0.053889	0	0	0	0	0	0	0	0	0	0	0	6.21694	0	0	0
A0A8C0LZ32	A0A8C0LZ32_CANLF	SH3 domain-containing protein	BCAR1	Canis lupus familiaris (Dog) (Canis familiaris)	cell adhesion [GO:0007155]	cytoplasm [GO:0005737]; focal adhesion [GO:0005925]		LLFYLEQCE;PRERLLPPEAADGGV;QSRPLPSPPKFTSQD;QSRPLPSPPKFTSQDSPDG;QYTPMLPAT;SPPKFTSQDSPDGQYENSEG;TENVLAKALYDNVAESP	7	8.5	1.0018	-0.9662	0	8.79585	0	0	11.0672	0	8.96038	0	0	10.1335	5.8777	0	0	9.66315	0
A0A8C0LZ50	A0A8C0LZ50_CANLF	Solute carrier family 66 member 2 (PQ-loop repeat-containing protein 1)	SLC66A2	Canis lupus familiaris (Dog) (Canis familiaris)	phospholipid translocation [GO:0045332]; retrograde transport, endosome to Golgi [GO:0042147]	cytosol [GO:0005829]; endosome [GO:0005768]; membrane [GO:0016020]; trans-Golgi network [GO:0005802]		ESPLLWQSIVM;GPTVQECSHPACPAVFCG;LQFSVCGLLQVL;MVLMWTSGD	4	18.9	0.98999	-0.2022	0	0	0	0	0	0	0	0	0	0	9.63085	0	0	8.60774	0
A0A8C0LZ60	A0A8C0LZ60_CANLF	SH3 and PX domains 2B	SH3PXD2B	Canis lupus familiaris (Dog) (Canis familiaris)	superoxide anion generation [GO:0042554]	cytoplasm [GO:0005737]	phosphatidylinositol binding [GO:0035091]; superoxide-generating NADPH oxidase activator activity [GO:0016176]	EGQDGMQDEFSLQPEEG;LDKFPMEGGQKDP;LFRRSHIRDVAVKRLIP	3	17.5	0.98117	0.046227	0	0	0	0	0	0	0	0	0	0	0	0	0	0	6.91516
A0A8C0LZ88	A0A8C0LZ88_CANLF	SH3 domain binding protein 2		Canis lupus familiaris (Dog) (Canis familiaris)	signal transduction [GO:0007165]			EDEDDSYMEPD;EPEDTLTHPPAYPPPP;NEDYEHEDEDDSY;PSEEVVKPRLFVPAVAPRPPGLKL;PTDNEDYEHEDEDDSYME;SYPTDNEDYEHED;TDNEDYEHEDED	7	10.5	0.98891	-0.52449	0	0	9.68734	8.03562	7.71191	0	0	0	0	10.8216	0	0	0	6.79857	9.00927
A0A8C0LZ97	A0A8C0LZ97_CANLF	SH2 domain containing 4B	SH2D4B	Canis lupus familiaris (Dog) (Canis familiaris)				EQLPRRAGFERNTKS	1	4.5	0.9567	0.053874	0	0	7.49081	0	0	0	0	0	0	0	0	0	0	0	0
A0A8C0LZA1	A0A8C0LZA1_CANLF	Ribosomal RNA-processing protein 14/surfeit locus protein 6 C-terminal domain-containing protein		Canis lupus familiaris (Dog) (Canis familiaris)	ribosomal large subunit biogenesis [GO:0042273]; ribosomal small subunit biogenesis [GO:0042274]	nucleolus [GO:0005730]	DNA binding [GO:0003677]; RNA binding [GO:0003723]	RKKRKRKELRAKEKVAQAAEVVEVT	1	7.7	0.97893	0.035538	0	0	0	0	0	0	0	5.4274	0	0	0	0	0	0	0
A0A8C0LZB1	A0A8C0LZB1_CANLF	mitogen-activated protein kinase kinase kinase (EC 2.7.11.25)	MAP3K10	Canis lupus familiaris (Dog) (Canis familiaris)		plasma membrane [GO:0005886]	ATP binding [GO:0005524]; protein serine/threonine kinase activity [GO:0004674]	FQMPLESFHSLQEDWKLEI;TAKEWGTTP;TPIAPGFA;VGSSPTPGEGVGKSFAGERLEN;VLLWELLTGEV	5	7.2	0.97788	0.047788	0	0	0	0	7.61375	0	0	0	0	0	0	0	0	0	0
A0A8C0LZB3	A0A8C0LZB3_CANLF	VPS9 domain-containing protein	ANKRD27	Canis lupus familiaris (Dog) (Canis familiaris)				AAAVGDVDFCHP;ADSISQASSTSSFSSV;AQIHGIVL;CWWHCLQLQEQGCYLLHPS;DTEKWPLELLPFWSRF;FTRQFYFVPSG;HLPLERRRKSS;QDGTSPLHVAALHGRADLI;SAKDELGYCLTSIEAAIE	9	11.8	1.0031	-0.79673	0	0	6.80374	0	0	10.3726	9.47188	0	0	10.3631	0	0	9.74153	9.70096	0
A0A8C0LZB9	A0A8C0LZB9_CANLF	Tubulin tyrosine ligase like 11		Canis lupus familiaris (Dog) (Canis familiaris)	protein modification process [GO:0036211]			GCGRSSGNPADELRPPRPVT;LDQRDSGMCL;PFGRRLPCDIYW;SLNIHSGN;VEAFFYLA;VEAFFYLAQ	6	7.8	1.0033	-2.0651	0	0	0	0	0	0	0	12.5142	0	12.5094	0	0	0	0	0
A0A8C0LZC0	A0A8C0LZC0_CANLF	F-box protein 38	FBXO38	Canis lupus familiaris (Dog) (Canis familiaris)	SCF-dependent proteasomal ubiquitin-dependent protein catabolic process [GO:0031146]			AELEFPQFETLHLGYVDEFLLQSR;ATASTVGTSSSHSTASQ;EENDFRQDLQPGEQQFAAD;GYVDEFLLQSRMANADLVK;KRTADKSTSTSDPV;RSWMDTIANI;SNNDNDNNAQN;TYMPHVHI;VDGAPYSMISDFPWLRSLRAAE	9	11.6	1.0032	-1.9237	10.3709	11.0776	9.40305	0	0	0	10.4923	0	7.43863	9.60121	11.5402	9.96022	8.55773	8.3773	0
A0A8C0LZC3	A0A8C0LZC3_CANLF	FAD/NAD(P)-binding domain-containing protein		Canis lupus familiaris (Dog) (Canis familiaris)			oxidoreductase activity [GO:0016491]	VHQMMREQSI;VLGRNLPGGAWH	2	4.6	0.98932	-0.52041	0	0	0	0	0	0	0	10.6228	0	10.8397	0	0	0	0	0
A0A8C0LZD0	A0A8C0LZD0_CANLF	Zinc finger and SCAN domain containing 4		Canis lupus familiaris (Dog) (Canis familiaris)	regulation of transcription by RNA polymerase II [GO:0006357]	nucleus [GO:0005634]	DNA-binding transcription factor activity [GO:0003700]; RNA polymerase II cis-regulatory region sequence-specific DNA binding [GO:0000978]	ENLEHKLS;FIVHEEDCPHKGQCFL;NLEHKLSQGPAIQE;NNERTFICAECNKGFFQ;NSNSSARQELQNLYKLFHSWLQPE	5	16.7	1.0038	-0.83394	0	10.0331	0	0	7.53419	0	0	8.17023	8.44733	0	8.26651	9.41304	0	0	0
A0A8C0LZD1	A0A8C0LZD1_CANLF	Ig-like domain-containing protein		Canis lupus familiaris (Dog) (Canis familiaris)	cell adhesion [GO:0007155]	membrane [GO:0016020]	protein heterodimerization activity [GO:0046982]; protein homodimerization activity [GO:0042803]	AAICLVLLLLLR;PPGAAICLVLLL	2	3.7	0.94064	0.10088	6.81031	6.68257	0	1.8577	0	0	0	7.58323	0	0	0	0	0	0	0
A0A8C0LZD6	A0A8C0LZD6_CANLF	Tetratricopeptide repeat protein 7 N-terminal domain-containing protein	TTC7B	Canis lupus familiaris (Dog) (Canis familiaris)	phosphatidylinositol phosphate biosynthetic process [GO:0046854]; protein localization to plasma membrane [GO:0072659]	plasma membrane [GO:0005886]		PRGPRPQLTEVR;YSLQATDASLRGMQEVLQR	2	4	0.98208	-0.25054	0	0	0	0	0	0	0	0	0	0	0	0	0	7.46385	0
A0A8C0LZE9	A0A8C0LZE9_CANLF	Peptidase S1 domain-containing protein		Canis lupus familiaris (Dog) (Canis familiaris)	proteolysis [GO:0006508]		serine-type endopeptidase activity [GO:0004252]	DAVPGSWPWQVSL;GDSGGPLVCQKDGA;LVGAASNC;SGGPLVCQKDGAWTLVGIVSWGS;VGAASNCGVPAIEP	5	20.2	0.98899	-0.52496	0	9.79093	0	0	0	0	9.78789	0	0	0	0	0	0	0	0
A0A8C0LZG3	A0A8C0LZG3_CANLF	TRMT1-like protein	TRMT1L	Canis lupus familiaris (Dog) (Canis familiaris)	methylation [GO:0032259]; tRNA processing [GO:0008033]		metal ion binding [GO:0046872]; tRNA (guanine(10)-N2)-methyltransferase activity [GO:0160102]; tRNA binding [GO:0000049]	TYTGGQSEGHVQSASEDTVAD;VLMHLRSFDFIHLDPFGT;VLVVVRVLR	3	6.9	0.98537	-0.44079	0	0	0	0	0	0	0	8.89367	0	10.4703	0	0	10.9805	0	0
A0A8C0LZH9	A0A8C0LZH9_CANLF	ADAM metallopeptidase with thrombospondin type 1 motif 8	ADAMTS8	Canis lupus familiaris (Dog) (Canis familiaris)	extracellular matrix organization [GO:0030198]; proteolysis [GO:0006508]	collagen-containing extracellular matrix [GO:0062023]; extracellular region [GO:0005576]	metalloendopeptidase activity [GO:0004222]; zinc ion binding [GO:0008270]	ERLQSFRPLPEPL;GVCGGKGN;LLLLLLLL;LLLLLLLLP;LLLLLLLP;PPLLLLLL;PPLLLLLLL;VLSMPHDD	8	4.5	1.0031	-2.149	6.37971	0	0	8.56643	8.6414	8.81336	0	0	0	0	0	0	0	8.61265	0
A0A8C0LZI2	A0A8C0LZI2_CANLF	Aldehyde dehydrogenase domain-containing protein	ALDH1A3	Canis lupus familiaris (Dog) (Canis familiaris)			oxidoreductase activity, acting on the aldehyde or oxo group of donors, NAD or NADP as acceptor [GO:0016620]	ALCCGNTIVVKPAE;IVCADADLDLAVECAHQGV;LEVEFTKIFIN;LLCLLTHPLGGPWW;RHEPIGVCGAITPWNFP;THLWGVTVPLLC;VECAHQGVFF;VVCFTRHE	8	16	1.0038	-2.0385	0	0	9.32713	9.51989	10.6448	9.50428	0	6.62807	8.0614	8.40599	0	0	0	6.1553	0
A0A8C0LZL0	A0A8C0LZL0_CANLF	REST corepressor 1	RCOR1	Canis lupus familiaris (Dog) (Canis familiaris)		nucleus [GO:0005634]		DEMYYWYNCIP;DNSIKMPEEEDEMYYWYN;PEEEDEMYYWYNCI;PNGNSSSNSWEEGSSGSSSD;PNNGQNKSLAAAAPN;TKTSVMDRH	6	12.6	0.99157	-0.54877	6.41757	8.90232	0	0	0	0	0	0	0	0	0	0	8.29623	9.15828	8.26379
A0A8C0LZL1	A0A8C0LZL1_CANLF	Uncharacterized protein		Canis lupus familiaris (Dog) (Canis familiaris)		membrane [GO:0016020]		IAVGIYLLLLGVVLLI;SRPQDCCWTCAEAC	2	21.6	0.98392	-0.23969	0	0	0	0	0	0	0	0	0	4.41237	0	0	0	0	0
A0A8C0LZL7	A0A8C0LZL7_CANLF	Interferon lambda-4-like		Canis lupus familiaris (Dog) (Canis familiaris)	cell surface receptor signaling pathway via JAK-STAT [GO:0007259]; defense response to virus [GO:0051607]; positive regulation of immune response [GO:0050778]	extracellular region [GO:0005576]	cytokine activity [GO:0005125]	DLRLVADS;DLRLVADSG;HEASVIFNLLRLLTRDLRL	3	14	0.43791	0.52631	0	12.5519	0	0	11.4672	0	0	0	0	0	0	0	0	0	0
A0A8C0LZN9	A0A8C0LZN9_CANLF	Anaphase-promoting complex subunit 4-like WD40 domain-containing protein	EML5	Canis lupus familiaris (Dog) (Canis familiaris)				CVWKDHILCRIV;DSKNAVCVWDWKR;FDISWDLYQPNKLVSCGVKHIKFW;GVCAVDFSADGKRLA;GVIYNRQQN;IVVHERNKPFLIM;NVATGTQSFYQEH;RDRRCAIHDI;VGLDPEHTIT;VGLDSKNAVCVWDWKRGK;VHTHGIACLAFDL	11	6.9	1.0019	-1.7994	8.85487	0	9.02209	0	8.70615	9.30209	0	7.42719	10.4139	8.58331	0	0	11.464	9.24821	2.88419
A0A8C0LZQ9	A0A8C0LZQ9_CANLF	G-protein coupled receptors family 2 profile 2 domain-containing protein		Canis lupus familiaris (Dog) (Canis familiaris)	cell surface receptor signaling pathway [GO:0007166]	membrane [GO:0016020]	G protein-coupled receptor activity [GO:0004930]	EAFHLYLVVIKVFNT;GVLLLSLLLLQ;ILTPLGLSTIY;LSTIYVFALFN;SEVWLAITILDI;SLFESLQGNRSE;TWMGLEAFHLYLVVIKV;VNTNISEDLL	8	14.5	1.0035	-1.616	0	12.049	0	0	0	0	0	10.2915	0	0	0	0	0	0	0
A0A8C0LZR8	A0A8C0LZR8_CANLF	Platelet-derived growth factor receptor beta (PDGF-R-beta) (PDGFR-beta) (EC 2.7.10.1) (Beta platelet-derived growth factor receptor) (Beta-type platelet-derived growth factor receptor)	PDGFRB	Canis lupus familiaris (Dog) (Canis familiaris)	angiogenesis [GO:0001525]; cell chemotaxis [GO:0060326]; positive regulation of smooth muscle cell migration [GO:0014911]	cytoplasmic vesicle [GO:0031410]; lysosomal lumen [GO:0043202]; plasma membrane [GO:0005886]; receptor complex [GO:0043235]	ATP binding [GO:0005524]; metal ion binding [GO:0046872]; platelet-derived growth factor beta-receptor activity [GO:0005019]; platelet-derived growth factor binding [GO:0048407]	AILALVVLTIISLIILI;DAVQFAELHR;DYLHRNKHTFLQ;FLTEITEITIPCRVTDPRL;IILIMLWQKKPRYE;LGACTKGGP;SLTGGTPY;VVWFKDNR	8	8.7	0.98959	-0.26592	0	0	0	0	0	0	0	10.2299	0	0	0	0	0	0	0
A0A8C0LZS1	A0A8C0LZS1_CANLF	Taxilin beta	TXLNB	Canis lupus familiaris (Dog) (Canis familiaris)			syntaxin binding [GO:0019905]	PGQPPVADT;SGEPQSTPPGD;TEPPDNEDG	3	4.4	1.0041	-1.0809	0	0	6.9735	0	0	0	0	0	0	0	0	0	8.04396	0	0
A0A8C0LZS7	A0A8C0LZS7_CANLF	Olfactory receptor family 10 subfamily D member 5	OR10D5	Canis lupus familiaris (Dog) (Canis familiaris)		membrane [GO:0016020]	G protein-coupled receptor activity [GO:0004930]; olfactory receptor activity [GO:0004984]	FYHFLGCTECFLYTVMAYDR;PVVLPLACADTS	2	10.3	0.95381	0.05044	0	0	0	0	0	0	0	0	0	0	0	8.76633	0	0	0
A0A8C0LZV1	A0A8C0LZV1_CANLF	LIM zinc-binding domain-containing protein	LHX6	Canis lupus familiaris (Dog) (Canis familiaris)	forebrain neuron development [GO:0021884]	nucleus [GO:0005634]	DNA-binding transcription factor activity, RNA polymerase II-specific [GO:0000981]; metal ion binding [GO:0046872]; RNA polymerase II transcription regulatory region sequence-specific DNA binding [GO:0000977]	DAAEARRHDGPQPEGHP;EIFCKMDYFRERPHAGGG;FRERPHAGGG;GGGGGGGG;GGRGGGGG	5	15.5	1.004	-0.82209	0	0	0	0	0	0	0	0	10.1815	0	0	9.06356	0	0	0
A0A8C0LZX2	A0A8C0LZX2_CANLF	Zinc transporter ZIP11 (Solute carrier family 39 member 11) (Zrt- and Irt-like protein 11)	SLC39A11	Canis lupus familiaris (Dog) (Canis familiaris)		membrane [GO:0016020]	zinc ion transmembrane transporter activity [GO:0005385]	CGGAASVP;QRKKTVAASLPEGP	2	4.8	0.99439	-0.55926	0	0	0	0	0	0	0	0	0	11.6886	0	0	0	0	0
A0A8C0LZX7	A0A8C0LZX7_CANLF	Olfactory receptor	OR2B11	Canis lupus familiaris (Dog) (Canis familiaris)		plasma membrane [GO:0005886]	G protein-coupled receptor activity [GO:0004930]; olfactory receptor activity [GO:0004984]	PQMLVNMGSTRKTI	1	4.4	0.9413	0.061072	0	0	10.1536	0	0	0	0	0	0	0	0	0	0	0	0
A0A8C0LZY5	A0A8C0LZY5_CANLF	Neurolysin, mitochondrial (EC 3.4.24.16) (Microsomal endopeptidase) (Mitochondrial oligopeptidase M) (Neurotensin endopeptidase)		Canis lupus familiaris (Dog) (Canis familiaris)	proteolysis [GO:0006508]	cytoplasm [GO:0005737]	metal ion binding [GO:0046872]; metalloendopeptidase activity [GO:0004222]	RSPLQAMSSYTVAGR;STSHVTAFLDDLR	2	3.5	0.85734	0.14625	8.38332	0	7.86777	0	0	0	0	0	8.98738	0	0	0	0	0	0
A0A8C0LZY8	A0A8C0LZY8_CANLF	Cadherin domain-containing protein		Canis lupus familiaris (Dog) (Canis familiaris)	homophilic cell adhesion via plasma membrane adhesion molecules [GO:0007156]	plasma membrane [GO:0005886]	calcium ion binding [GO:0005509]	FAERNPVEELTM;LLLLLLLE;RELLCRQQDPCL	3	2.7	0.99439	-0.5591	0	0	0	0	0	0	0	9.44083	0	0	0	0	0	0	0
A0A8C0LZY9	A0A8C0LZY9_CANLF	MYCBP associated protein	MYCBPAP	Canis lupus familiaris (Dog) (Canis familiaris)				AKQSPPKLIEKKRAKV;INLWKQQQEVLS;KFIIRKLKPKDPKRKV;VEEIPDLGSTKSPWEPDGL	4	6.7	0.81614	0.20122	0	6.57645	0	0	5.57243	0	10.7656	0	0	0	0	0	2.6427	10.3192	0
A0A8C0LZZ4	A0A8C0LZZ4_CANLF	V-type proton ATPase subunit E 1 (V-type proton ATPase subunit e 1) (Vacuolar proton pump subunit E 1)		Canis lupus familiaris (Dog) (Canis familiaris)		clathrin-coated vesicle membrane [GO:0030665]; plasma membrane [GO:0005886]; proton-transporting two-sector ATPase complex, catalytic domain [GO:0033178]; synaptic vesicle membrane [GO:0030672]	proton-transporting ATPase activity, rotational mechanism [GO:0046961]	EEVDVKADEEL;TQRLKMMEYYEKKER	2	13.8	0.98837	-0.22505	0	7.19061	0	0	0	0	0	0	0	0	0	0	0	0	0
A0A8C0LZZ9	A0A8C0LZZ9_CANLF	Sialate O-acetylesterase domain-containing protein		Canis lupus familiaris (Dog) (Canis familiaris)			sialate O-acetylesterase activity [GO:0001681]	FEVRIVETTGVRPVLGVRI;WNAMIHPLHN	2	5	0.95422	0.04941	0	0	0	0	0	0	0	0	0	0	0	4.88996	0	0	0
A0A8C0M014	A0A8C0M014_CANLF	Zinc transporter ZIP11 (Solute carrier family 39 member 11) (Zrt- and Irt-like protein 11)		Canis lupus familiaris (Dog) (Canis familiaris)		membrane [GO:0016020]	zinc ion transmembrane transporter activity [GO:0005385]	ETHRHLGPHEHCGD;QRKKTVAASLPEGP	2	6.6	0.99094	-0.26791	0	0	0	0	0	0	0	0	0	0	0	9.02034	0	0	0
A0A8C0M016	A0A8C0M016_CANLF	Uncharacterized protein		Canis lupus familiaris (Dog) (Canis familiaris)		nucleus [GO:0005634]		AEEDEDDFDDTL;AEEDEDDFDDTLV;DERELEADDEPGRPGHNN;HVLVKNCAVEFNF;ISVKHLPSTEP;LTIEGFAYLWSGA;NRGGGSGG;RPLEMEQQQAYRPEV;SPPQYAQQWNQYYQ;SPQPPAEEDEDD;TVSSYSPPQYAQ	11	14.5	1.0026	-1.3754	0	11.3575	0	0	5.16261	9.658	9.17418	0	4.25308	9.12663	7.37051	0	0	0	9.33575
A0A8C0M021	A0A8C0M021_CANLF	FAD-dependent oxidoreductase domain-containing protein 1	FOXRED1	Canis lupus familiaris (Dog) (Canis familiaris)				AGIGKGPP;EFLRNINE;GVYFRREGLG;GYYDYNTFDQNGV;LVVERDHTYSRASTVLS;VVIVGGGV;YDTSYLPPEHSDV	7	16.1	0.99718	-3.8818	13.2489	0	0	0	0	0	9.91946	10.6903	0	0	0	7.77446	9.71162	8.42769	11.5382
A0A8C0M022	A0A8C0M022_CANLF	Proline rich mitotic checkpoint control factor	PRCC	Canis lupus familiaris (Dog) (Canis familiaris)				DEAEPEPEEEE;LAPAFPPPLL;QVTKQITQEEDDSDEEVAPE	3	8.6	0.99217	-0.18383	0	0	3.74136	11.676	0	0	0	0	0	0	0	0	0	8.30214	0
A0A8C0M033	A0A8C0M033_CANLF	Growth arrest specific 7	GAS7	Canis lupus familiaris (Dog) (Canis familiaris)	actin filament polymerization [GO:0030041]; neuron projection morphogenesis [GO:0048812]	actin filament [GO:0005884]; cytoplasm [GO:0005737]; plasma membrane [GO:0005886]	actin filament binding [GO:0051015]	TERQRDLEMKTQQLE	1	3.7	0.98546	-0.24567	0	0	0	0	0	0	0	0	8.05859	0	0	0	0	0	0
A0A8C0M066	A0A8C0M066_CANLF	CDP-diacylglycerol--glycerol-3-phosphate 3-phosphatidyltransferase (EC 2.7.8.5)	PGS1	Canis lupus familiaris (Dog) (Canis familiaris)	cardiolipin biosynthetic process [GO:0032049]	mitochondrion [GO:0005739]	ATP binding [GO:0005524]; CDP-diacylglycerol-glycerol-3-phosphate 3-phosphatidyltransferase activity [GO:0008444]	IDEIVTET;TAGAGGRK	2	3.3	0.99007	-0.26592	0	0	0	0	0	0	0	0	0	0	0	0	0	0	14.5911
A0A8C0M087	A0A8C0M087_CANLF	Kallikrein 1	KLK1	Canis lupus familiaris (Dog) (Canis familiaris)	proteolysis [GO:0006508]	membrane [GO:0016020]	serine-type endopeptidase activity [GO:0004252]	LFLPYPHPDITPVSLHIRVHPF;LTLPVVFTLSLCALSFHPP;SQPVLLPHPQ	3	14.2	0.93103	0.096493	0	0	7.5772	6.55494	0	0	0	0	0	0	0	0	0	0	0
A0A8C0M088	A0A8C0M088_CANLF	ATP synthase mitochondrial F1 complex assembly factor 2	ATPAF2	Canis lupus familiaris (Dog) (Canis familiaris)				HVVQHIFRQPYPEEQ	1	12.6	0.98378	-0.24311	0	0	0	0	0	0	9.58346	0	0	0	0	0	0	0	0
A0A8C0M0B6	A0A8C0M0B6_CANLF	Voltage-dependent calcium channel gamma-8 subunit	CACNG8	Canis lupus familiaris (Dog) (Canis familiaris)	neurotransmitter receptor internalization [GO:0099590]; neurotransmitter receptor transport, postsynaptic endosome to lysosome [GO:0098943]; positive regulation of synaptic transmission, glutamatergic [GO:0051968]; postsynaptic neurotransmitter receptor diffusion trapping [GO:0098970]; transmission of nerve impulse [GO:0019226]	AMPA glutamate receptor complex [GO:0032281]; postsynaptic density membrane [GO:0098839]	channel regulator activity [GO:0016247]; voltage-gated calcium channel activity [GO:0005245]	AAAYGGAG;FGGLSFILA;GAGGGGGG;GGGGGGGA;GGGGGGGG;KAGGGAGGSGGSGPSAILRL	6	14	1.0025	-1.3862	0	0	9.97241	0	9.49791	9.58071	0	0	0	0	0	0	0	0	0
A0A8C0M0C0	A0A8C0M0C0_CANLF	Peptidase S1 domain-containing protein		Canis lupus familiaris (Dog) (Canis familiaris)	proteolysis [GO:0006508]	secretory granule [GO:0030141]	serine-type endopeptidase activity [GO:0004252]	MVLGSDSLWGHL;RGTSVQSHPSSL;SGWGLVSDHKPG	3	10.1	0.8529	0.15132	0	0	0	0	0	0	0	7.22487	0	0	0	0	0	0	11.4151
A0A8C0M0C2	A0A8C0M0C2_CANLF	NDRG family member 4	NDRG4	Canis lupus familiaris (Dog) (Canis familiaris)		cytosol [GO:0005829]		DMQEITKHFVVCHVDAP;YLKDRRLSGGAVPSASMT	2	8	0.98994	-0.21262	0	0	6.79416	0	0	0	0	0	0	0	0	8.58417	0	0	0
A0A8C0M0E6	A0A8C0M0E6_CANLF	Discs large MAGUK scaffold protein 5	DLG5	Canis lupus familiaris (Dog) (Canis familiaris)	regulation of apoptotic process [GO:0042981]			DLKALGFDMAEGVN;EALRSLDDTRKQKNDVSRE;GISLENGV;IDPLMEQDE;LEQLEEEN;LPGDSFYIRALYDRLAEVEHE;SEEMEALRQIKDT;VGPCGAAEAPL	8	5.5	0.99956	-2.8547	0	7.57524	11.413	0	0	0	0	8.92727	13.1162	0	0	9.07719	0	9.43233	0
A0A8C0M0E8	A0A8C0M0E8_CANLF	non-specific serine/threonine protein kinase (EC 2.7.11.1)	MARK3	Canis lupus familiaris (Dog) (Canis familiaris)	intracellular signal transduction [GO:0035556]; microtubule cytoskeleton organization [GO:0000226]	cytoplasm [GO:0005737]; dendrite [GO:0030425]; plasma membrane [GO:0005886]	ATP binding [GO:0005524]; protein serine/threonine kinase activity [GO:0004674]; tau-protein kinase activity [GO:0050321]	EEDELKPFVEPEL;GIPSRKSSGSAVGGKGI;IKRLPTEYERNG;VHSLEDIAPSHKYSNNTI	4	7.9	0.99305	-0.17615	0	0	0	0	0	0	0	0	0	0	0	5.64605	9.60516	0	0
A0A8C0M0H1	A0A8C0M0H1_CANLF	Sulfatase N-terminal domain-containing protein		Canis lupus familiaris (Dog) (Canis familiaris)			sulfuric ester hydrolase activity [GO:0008484]	AGLGARRVGRRRKGKQRREKL;LDQVTLPQKLQE;PTRRGFDT;QTFSGGSNWPLRGRKGTYWEGGVRG;TEFQAAPLLPFPGPG;VDYYTYDNC;VHITDWYPTLVGLAGG	7	13.2	1.0023	-0.65137	11.1374	0	0	8.32382	0	3.69744	9.65381	10.143	0	3.65157	0	0	0	8.72969	8.58976
A0A8C0M0J6	A0A8C0M0J6_CANLF	LMBR1 domain containing 2	LMBRD2	Canis lupus familiaris (Dog) (Canis familiaris)		membrane [GO:0016020]		FLTWILLPFMQSY;GRNMDDYED;PEPENKFIQYFYNPTVEWYWE;RPWFYRILAVVL;TIYNRCKHAAANSSP	5	10.1	1.0032	-0.88679	0	0	0	8.15234	7.90382	8.38275	0	10.1085	0	0	0	0	0	9.05137	0
A0A8C0M0K3	A0A8C0M0K3_CANLF	TNF superfamily member 18	TNFSF18	Canis lupus familiaris (Dog) (Canis familiaris)	positive regulation of cell adhesion [GO:0045785]; positive regulation of leukocyte migration [GO:0002687]; positive regulation of tyrosine phosphorylation of STAT protein [GO:0042531]; T cell proliferation involved in immune response [GO:0002309]; tumor necrosis factor-mediated signaling pathway [GO:0033209]	membrane [GO:0016020]	identical protein binding [GO:0042802]; tumor necrosis factor receptor superfamily binding [GO:0032813]	LDLIFNAEHQVLKNTTYWGILLLA;LSHSSPQGT	2	18.5	1.0023	-0.76291	0	0	0	0	0	0	0	0	0	0	0	10.6707	0	0	0
A0A8C0M0K6	A0A8C0M0K6_CANLF	RING-type domain-containing protein		Canis lupus familiaris (Dog) (Canis familiaris)	interstrand cross-link repair [GO:0036297]; protein ubiquitination [GO:0016567]	cytoplasm [GO:0005737]; nucleus [GO:0005634]	ubiquitin-protein transferase activity [GO:0004842]	DAGEPVCICHPV;DSTRSRAPLDAYFQ;GPTCKLLTKS;MTYCDTLSCLVMSQP;SNSALVSLLSFYIE	5	8.9	1.004	-1.0545	0	9.6809	0	0	0	0	0	0	10.3672	0	0	0	0	8.32881	9.37799
A0A8C0M0N2	A0A8C0M0N2_CANLF	Ammonium transporter Rh type C (Rhesus blood group family type C glycoprotein)		Canis lupus familiaris (Dog) (Canis familiaris)	ammonium homeostasis [GO:0097272]	apical plasma membrane [GO:0016324]; basolateral plasma membrane [GO:0016323]	ammonium channel activity [GO:0008519]	AGNGGDPP;EFRASVFGRN;RGYIRVGVENLINA	3	4.1	1.0038	-2.0302	0	0	0	6.36797	0	0	0	0	0	0	0	0	0	10.0319	6.01843
A0A8C0M0N6	A0A8C0M0N6_CANLF	PPARG coactivator 1 alpha	PPARGC1A	Canis lupus familiaris (Dog) (Canis familiaris)		nucleus [GO:0005634]	transcription coregulator activity [GO:0003712]	EYQHERLKREEYRREYEKRESERAK;NSPCRDSVSPPKSLFAQ;PYSRRPRYDSYEEYQHERLKRE;RPRYDSYEEYQHERLKREEYRREYE;WDMCNQDSVWSD	5	9.5	0.99505	-0.15776	0	7.7324	0	0	10.3026	0	0	7.52317	7.56117	0	7.41049	6.08055	0	0	8.81558
A0A8C0M0P7	A0A8C0M0P7_CANLF	DAGKc domain-containing protein		Canis lupus familiaris (Dog) (Canis familiaris)			kinase activity [GO:0016301]	SEAVQGQVHPDYLWMVSGCMEPPA	1	6.2	0.97349	0.041303	6.79701	0	0	0	0	0	0	0	0	0	0	0	0	0	0
A0A8C0M0Q9	A0A8C0M0Q9_CANLF	VASt domain-containing protein	GRAMD1A	Canis lupus familiaris (Dog) (Canis familiaris)		endoplasmic reticulum membrane [GO:0005789]; organelle membrane contact site [GO:0044232]; plasma membrane [GO:0005886]		CFLLIFRLWQNA;DSQPDASSSQTV;IEKNSWSGIEDYFHHLERELAKAEK;IFRWETTISI;IPSALVLISIVLIVLIAL;PEAERLIVDYSC;PGASGPPA;PSALVLISIVLIVLIAL;TSLGPLDLLP	9	13.3	0.98764	-0.46861	0	0	9.73347	9.00155	8.82687	3.00263	10.7597	9.34607	0	0	0	0	4.67796	0	0
A0A8C0M0R1	A0A8C0M0R1_CANLF	Cyclin-F		Canis lupus familiaris (Dog) (Canis familiaris)	cell division [GO:0051301]	centriole [GO:0005814]; nucleus [GO:0005634]; perinuclear region of cytoplasm [GO:0048471]		LARLTHGQTQPWTT;NFEAAVKLGIAYLYNEGLS;VDRYLRRRLVPRYRLQLLGIAC;VLSLFEDEERKQQAQ;VYLSPEQHCC	5	10.2	0.98678	-0.39659	0	0	0	3.92029	0	0	7.61941	10.3827	0	0	0	0	0	7.81634	8.80365
A0A8C0M0R3	A0A8C0M0R3_CANLF	Solute carrier family 45 member 2	SLC45A2	Canis lupus familiaris (Dog) (Canis familiaris)		membrane [GO:0016020]	catalytic activity [GO:0003824]	EDKERGLHYHAF;EFLIYERGVEVGCWGLCINSV;FYKLLIKALIADPRRKRI;GRVLGSEFQVMFFFSAL;HLEIGRVLGSEFQV;LNLLADFGGGALIC;LVSYIGLKGLYF;YHGDPYSA	8	18.8	0.91707	0.1094	0	0	0	0	0	0	0	0	0	0	0	7.1641	5.52795	0	0
A0A8C0M0T3	A0A8C0M0T3_CANLF	Sushi domain-containing protein		Canis lupus familiaris (Dog) (Canis familiaris)			metallopeptidase activity [GO:0008237]	CHVECNNMLNDFDDGDCCDPE;GVSERESCDDPCRE;KVSGSLGEECDDGDLLSGDGC;LNHAFSRYNISWQL;STLSSKKV;SYTDDDCTD;VLNPAYYGMPGHTNIMIHEVGHVL	7	6.7	1.0018	-1.4691	0	0	10.4512	0	10.4762	8.19441	0	11.1808	0	0	0	0	0	10.4531	0
A0A8C0M0T9	A0A8C0M0T9_CANLF	Glutamate receptor	GRIN2C	Canis lupus familiaris (Dog) (Canis familiaris)		postsynaptic membrane [GO:0045211]	glutamate-gated receptor activity [GO:0004970]; inorganic cation transmembrane transporter activity [GO:0022890]	AHLPLCWGAVCPP;LDVLTLELGPGG;LETVWLSG;PSPRPSPEPSPTGWG;SREEAEVLFAEAAQA	5	5.2	0.98873	0.03285	11.1328	0	3.30996	9.06331	0	0	11.0382	9.83404	11.1007	11.1055	11.5844	11.2754	0	10.5179	0
A0A8C0M0U8	A0A8C0M0U8_CANLF	Glutamate receptor	GRIN2C	Canis lupus familiaris (Dog) (Canis familiaris)	cell surface receptor signaling pathway [GO:0007166]	postsynaptic membrane [GO:0045211]	transmitter-gated monoatomic ion channel activity [GO:0022824]	LDVLTLELGPGG;LETVWLSG;SREEAEVLFAEAAQA;VGAPHPPG	4	4.9	0.99006	-0.26592	3.78691	0	0	0	0	0	3.67322	0	0	16.6968	0	16.7564	16.9266	16.9772	0
A0A8C0M0V6	A0A8C0M0V6_CANLF	Coiled-coil serine rich protein 2	CCSER2	Canis lupus familiaris (Dog) (Canis familiaris)	microtubule bundle formation [GO:0001578]	microtubule cytoskeleton [GO:0015630]	microtubule binding [GO:0008017]	EDDDLMLDVDLPED;KPSVSNSLVPPPVSESSPSRTPTC;LPLFKPSVSNS;NLISPDTDYR;PWRRIPPQVLQPS;TDEWIDISV	6	7.4	1.0022	-1.267	0	13.9832	0	0	9.07323	0	0	0	0	0	0	0	12.4757	0	0
A0A8C0M0W0	A0A8C0M0W0_CANLF	Zinc finger and BTB domain containing 49	ZBTB49	Canis lupus familiaris (Dog) (Canis familiaris)		nucleus [GO:0005634]		EFDGHATS;ELPFRQPSYYYKLRNFYSKQ;EQFNCMNEMERPEEPA;LVSSEQFNCMNE;TLDGNCAELPFRQPSY;VEQPPGVS	6	8.2	1.0021	-1.4067	8.52583	8.22521	0	8.77778	0	7.36982	0	13.641	0	0	0	9.07093	7.78738	0	0
A0A8C0M0W7	A0A8C0M0W7_CANLF	ABC transporter domain-containing protein	ABCA8	Canis lupus familiaris (Dog) (Canis familiaris)		membrane [GO:0016020]	ABC-type transporter activity [GO:0140359]; ATP binding [GO:0005524]; ATP hydrolysis activity [GO:0016887]	EITTNHSVMEELM;IDNFIHSLRQQ;IHLDYDVNSN;KKVAIRNVSFCV;VLIKKPFLTGL	5	3.6	1.0045	-1.044	0	0	0	0	0	0	0	7.33727	0	0	0	0	0	0	9.26852
A0A8C0M0X5	A0A8C0M0X5_CANLF	Peptidase M12B domain-containing protein		Canis lupus familiaris (Dog) (Canis familiaris)	extracellular matrix organization [GO:0030198]; proteolysis [GO:0006508]	extracellular region [GO:0005576]	metal ion binding [GO:0046872]; metalloendopeptidase activity [GO:0004222]	CTAGSCLG;DQNTQVSSSFCNAR;LVFEVLMQGKNPGIAWKYAL;TIAHESGHNFGMIHDGEG;VEVDSGGSYISHDI	5	6.4	1.0024	-1.7501	0	0	10.218	0	0	9.87656	10.3507	0	10.328	11.5953	0	0	0	8.32454	0
A0A8C0M0Z5	A0A8C0M0Z5_CANLF	Kinesin-like protein	KIF22	Canis lupus familiaris (Dog) (Canis familiaris)	microtubule-based movement [GO:0007018]	cytoplasm [GO:0005737]; microtubule [GO:0005874]	ATP binding [GO:0005524]; microtubule binding [GO:0008017]; microtubule motor activity [GO:0003777]	ILKKKGRKRKL;SLDASEPEEKAED	2	3.6	0.92271	0.095327	0	0	0	0	0	0	0	0	0	0	0	3.2814	0	9.1716	0
A0A8C0M104	A0A8C0M104_CANLF	NAD(+) kinase (EC 2.7.1.23)	NADK	Canis lupus familiaris (Dog) (Canis familiaris)	NAD metabolic process [GO:0019674]; NADP biosynthetic process [GO:0006741]		NAD+ kinase activity [GO:0003951]	FCTFREDYDD;GKKMTMPNGISENGV;PIVVPAGVELKIML;VLQNPQTIMHIQD;WNVRKKQAHFTEEEE	5	14.8	1.0018	-0.96042	0	0	10.3579	0	3.99077	0	11.4567	0	6.89482	0	10.1732	0	0	0	0
A0A8C0M106	A0A8C0M106_CANLF	Elongator complex protein 2	ELP2	Canis lupus familiaris (Dog) (Canis familiaris)	tRNA wobble uridine modification [GO:0002098]	cytoplasm [GO:0005737]; elongator holoenzyme complex [GO:0033588]; nucleus [GO:0005634]		IVSAASDSTVRIWS;PSILTEPPTEDHLLQ;SNSKTLLA;SSLKKRIVV;VETSQRLY;VTNPREWTP	6	8.3	1.0025	-2.1765	11.1406	0	0	0	9.35614	0	0	11.6019	0	0	12.216	12.0885	0	12.5217	13.149
A0A8C0M118	A0A8C0M118_CANLF	Tetratricopeptide repeat domain 22	TTC22	Canis lupus familiaris (Dog) (Canis familiaris)				HPSPTLSSPP;QKRLPAFNRTLALLRQVL;TYLDIGQVYYY	3	5.7	0.98763	-0.23437	0	0	6.47955	0	0	0	0	0	8.82556	0	0	0	0	0	0
A0A8C0M123	A0A8C0M123_CANLF	Target of myb1 like 2 membrane trafficking protein		Canis lupus familiaris (Dog) (Canis familiaris)	protein transport [GO:0015031]		phosphatidylinositol binding [GO:0035091]; ubiquitin binding [GO:0043130]	EDWTLNMEIC;EDWTLNMEICDIINETEE;PYSSAPQAPALSVTGPIMAN;VGTCPSSFPSPAPVL	4	7.7	0.98925	-0.5085	0	0	0	0	0	0	0	0	12.2112	9.37447	0	0	0	0	0
A0A8C0M131	A0A8C0M131_CANLF	superoxide dismutase (EC 1.15.1.1) (Nitrite reductase CYGB) (Pseudoperoxidase CYGB) (Superoxide dismutase CYGB)		Canis lupus familiaris (Dog) (Canis familiaris)			heme binding [GO:0020037]; iron ion binding [GO:0005506]; oxidoreductase activity [GO:0016491]; oxygen binding [GO:0019825]; oxygen carrier activity [GO:0005344]	VGSPPRAR	1	2	1.0039	-1.1044	0	0	0	0	0	0	5.39527	6.61243	0	0	0	0	0	0	0
A0A8C0M132	A0A8C0M132_CANLF	RNA-directed DNA polymerase (EC 2.7.7.49)		Canis lupus familiaris (Dog) (Canis familiaris)			catalytic activity [GO:0003824]	ANKLGNLEEMDAF;KKESYRPISL;MDAFLESHKL;MNEKGEITTNT;PSICCLQETHFRQ	5	6.9	0.99986	-0.61146	0	0	0	0	0	0	0	0	0	7.75869	0	0	0	0	0
A0A8C0M176	A0A8C0M176_CANLF	WD repeat domain 20	WDR20	Canis lupus familiaris (Dog) (Canis familiaris)				DLQRHAPGPT;GGDGGGGG;GGGDGGGG;GGGGDGGG;GGGGGDGG;GGGGGGDGGG;GGGGGGGD;GWRGAAAPSF;LCPRMEDVPLLE;SRGGGGGGG	10	6.5	1.0022	-1.1342	0	14.062	0	0	0	0	0	0	0	0	0	0	9.18207	0	0
A0A8C0M190	A0A8C0M190_CANLF	NADPH:adrenodoxin oxidoreductase, mitochondrial (EC 1.18.1.6)		Canis lupus familiaris (Dog) (Canis familiaris)	cholesterol metabolic process [GO:0008203]	mitochondrion [GO:0005739]	oxidoreductase activity [GO:0016491]	DSEDLPCGLVLSSVGYKSRPIDP;GKGAGKPR;GVIATTMTDSF;VVLLAPDL	4	11	1.0041	-1.1044	0	0	6.74927	0	0	0	0	0	0	0	0	0	0	0	0
A0A8C0M192	A0A8C0M192_CANLF	LIM zinc-binding domain-containing protein		Canis lupus familiaris (Dog) (Canis familiaris)			metal ion binding [GO:0046872]	LGHEGGSCHVTLWCVHLES;WHPACRQAARTEDKNKMH	2	4.4	0.95037	0.049892	0	0	0	0	0	0	0	0	0	0	0	4.41859	0	0	0
A0A8C0M193	A0A8C0M193_CANLF	Aldehyde dehydrogenase domain-containing protein	ALDH1A3	Canis lupus familiaris (Dog) (Canis familiaris)			oxidoreductase activity, acting on the aldehyde or oxo group of donors, NAD or NADP as acceptor [GO:0016620]	AAGGSGGAW;IVCADADLDLAVECAHQGV;LLCLLTHPLGGPWW;THLWGVTVPLLC;VECAHQGVFF	5	11	1.0044	-0.80421	0	0	0	0	0	0	0	6.48219	0	9.36332	0	0	0	8.07387	8.96287
A0A8C0M194	A0A8C0M194_CANLF	Rhodanese domain-containing protein		Canis lupus familiaris (Dog) (Canis familiaris)		mitochondrion [GO:0005739]		AGILSTAR;DLKVPRWDFQ;IQNLQEDWDHFEPL;KRRKDDVE;SLLRRMPELDTLEIM	5	6.7	1.0031	-1.733	0	8.4882	9.36181	0	9.7178	0	0	0	0	0	0	0	12.0866	0	0
A0A8C0M1B0	A0A8C0M1B0_CANLF	Troponin I1, slow skeletal type	TNNI1	Canis lupus familiaris (Dog) (Canis familiaris)		troponin complex [GO:0005861]	actin binding [GO:0003779]	GAGHGGRK;VEVVDEERYD	2	9	0.99047	-0.26592	0	10.5882	0	0	0	0	0	10.5251	10.5717	0	0	10.802	0	0	10.0845
A0A8C0M1B5	A0A8C0M1B5_CANLF	RCC1 domain containing 1		Canis lupus familiaris (Dog) (Canis familiaris)				DTKTIPREAS;EDGAPAPFIA;EDGFEVRRTAKGE;RALAPELRARRLEL;YGQLGHKDTTSLDRPCR	5	16.6	1.0035	-1.5944	9.68392	10.6397	0	0	0	9.25576	0	0	0	0	0	0	0	0	0
A0A8C0M1D7	A0A8C0M1D7_CANLF	Endoplasmic reticulum membrane sensor NFE2L1 (Nuclear factor erythroid 2-related factor 1) (Nuclear factor, erythroid derived 2, like 1)		Canis lupus familiaris (Dog) (Canis familiaris)	cholesterol metabolic process [GO:0008203]; regulation of transcription by RNA polymerase II [GO:0006357]	endoplasmic reticulum membrane [GO:0005789]; nucleus [GO:0005634]	DNA-binding transcription factor activity [GO:0003700]; lipid binding [GO:0008289]; RNA polymerase II cis-regulatory region sequence-specific DNA binding [GO:0000978]	GCSQDFSLFSPEA;LGGCSQDFSLFSPEAE;NLPVEEFNELLSKYQ;VLSPQACVGLVMLDI	4	7.1	0.99757	-0.089517	0	0	0	0	0	0	0	0	0	0	0	0	0	14.279	0
A0A8C0M1E0	A0A8C0M1E0_CANLF	Glutamate rich 4		Canis lupus familiaris (Dog) (Canis familiaris)				GLLWLWEELGHLRQV	1	11.2	0.94996	0.05389	0	0	0	0	0	0	0	0	0	0	0	0	0	0	9.46791
A0A8C0M1F0	A0A8C0M1F0_CANLF	RNA helicase (EC 3.6.4.13) (DEAH box protein 9) (Nuclear DNA helicase II)	DHX9	Canis lupus familiaris (Dog) (Canis familiaris)	alternative mRNA splicing, via spliceosome [GO:0000380]; cellular response to exogenous dsRNA [GO:0071360]; cellular response to tumor necrosis factor [GO:0071356]; CRD-mediated mRNA stabilization [GO:0070934]; DNA-templated transcription termination [GO:0006353]; DNA-templated viral transcription [GO:0039695]; G-quadruplex DNA unwinding [GO:0044806]; miRNA-mediated post-transcriptional gene sile…	actin cytoskeleton [GO:0015629]; centrosome [GO:0005813]; CRD-mediated mRNA stability complex [GO:0070937]; cytoplasmic ribonucleoprotein granule [GO:0036464]; cytosol [GO:0005829]; nuclear body [GO:0016604]; nuclear stress granule [GO:0097165]; nucleolus [GO:0005730]; perichromatin fibrils [GO:0005726]; RISC complex [GO:0016442]; RISC-loading complex [GO:0070578]	3'-5' DNA/RNA helicase activity [GO:0033679]; 3'-5' RNA helicase activity [GO:0034458]; ATP binding [GO:0005524]; ATP hydrolysis activity [GO:0016887]; chromatin DNA binding [GO:0031490]; DNA replication origin binding [GO:0003688]; double-stranded RNA binding [GO:0003725]; importin-alpha family protein binding [GO:0061676]; nucleoside triphosphate diphosphatase activity [GO:0047429]; promoter-sp…	DDANCNLICG;DEIHERDINTDFL;EVYGRTYPVQEYFLE;GGSSYGGG;GYAGGSNS;VVIIRGATGCGKT;YPVQEYFLEDCI	7	5.5	1.0003	-2.8172	0	0	0	14.4012	14.449	14.5182	9.38519	7.21597	9.52939	0	0	0	12.8234	12.7735	10.8189
A0A8C0M1G1	A0A8C0M1G1_CANLF	MORN repeat containing 1		Canis lupus familiaris (Dog) (Canis familiaris)				GVYVYPNSFFR	1	3.2	0.98717	-0.23498	0	0	0	0	0	0	11.1344	0	0	0	0	0	0	0	0
A0A8C0M1H1	A0A8C0M1H1_CANLF	TBC1 domain family member 24	TBC1D24	Canis lupus familiaris (Dog) (Canis familiaris)		cytoplasmic vesicle membrane [GO:0030659]; presynapse [GO:0098793]		GDLVNKYCQAA;RPDLSLPQVE;RWLFGELPLS	3	4.9	0.99312	-0.048306	0	0	0	0	0	0	0	0	0	0	0	0	11.3113	0	11.946
A0A8C0M1H4	A0A8C0M1H4_CANLF	Spermatogenesis associated 7	SPATA7	Canis lupus familiaris (Dog) (Canis familiaris)				ADQQRREKLKK;STELSPALQ	2	4.8	0.99472	-0.077773	0	0	0	0	0	0	0	0	0	0	0	0	9.36194	0	0
A0A8C0M1H5	A0A8C0M1H5_CANLF	ubiquitinyl hydrolase 1 (EC 3.4.19.12)		Canis lupus familiaris (Dog) (Canis familiaris)	protein deubiquitination [GO:0016579]	cytoplasm [GO:0005737]; nucleus [GO:0005634]	DNA binding [GO:0003677]; hydrolase activity [GO:0016787]; zinc ion binding [GO:0008270]	FCERCHNARQLCRPQ;LVDDYFELVQH;VTLKDSGPEIRAVP	3	7.5	0.98665	-0.40986	0	12.9767	0	0	0	10.7535	8.92244	0	0	0	0	0	0	0	0
A0A8C0M1J3	A0A8C0M1J3_CANLF	NLR family pyrin domain containing 13		Canis lupus familiaris (Dog) (Canis familiaris)				EEMRVLLNNALVDRNFYWNQMALFF;EYFSEKQMW;HEEMRVLLNNALV;IFKTLRHSACNLQYLCLEKCNLS;LLSYLMGLDQSQLEEFKLCLQSPQL;RILFYLLKKEL;SLYVHFFSSL	7	10.3	1.0025	-1.2006	7.15947	0	0	0	0	0	0	10.8415	10.418	0	0	0	7.67744	9.85588	5.68218
A0A8C0M1J6	A0A8C0M1J6_CANLF	LRRCT domain-containing protein		Canis lupus familiaris (Dog) (Canis familiaris)		extracellular region [GO:0005576]		FHLEYLFIEGN;IQNLYRWDPDLSSG;STDRRDFF;VIRDDAFAGLFHLEYLF	4	8.3	0.94322	0.0611	0	0	0	8.8438	0	0	0	0	0	0	0	0	0	0	0
A0A8C0M1K0	A0A8C0M1K0_CANLF	E2 ubiquitin-conjugating enzyme (EC 2.3.2.23)	UBE2Z	Canis lupus familiaris (Dog) (Canis familiaris)			ATP binding [GO:0005524]; transferase activity [GO:0016740]	GVMEKSFLEYYDFYE	1	5.9	0.9514	0.053888	0	0	0	6.56615	0	0	0	0	0	0	0	0	0	6.48802	0
A0A8C0M1K3	A0A8C0M1K3_CANLF	Cellular tumor antigen p53		Canis lupus familiaris (Dog) (Canis familiaris)	apoptotic process [GO:0006915]; protein tetramerization [GO:0051262]	centrosome [GO:0005813]; endoplasmic reticulum [GO:0005783]; nucleus [GO:0005634]	DNA-binding transcription factor activity [GO:0003700]; metal ion binding [GO:0046872]; transcription cis-regulatory region binding [GO:0000976]	QRVMEAVH;RSSSNASTISIGSSGELQ;VYYMHVRGREN	3	6.8	1.0037	-1.0561	0	0	0	0	0	0	0	0	9.49951	0	0	9.91367	0	0	0
A0A8C0M1L0	A0A8C0M1L0_CANLF	Leucine zipper protein 1		Canis lupus familiaris (Dog) (Canis familiaris)				AEFTSYKETASS;EKQKSTSKPGPNK;QPVAVVME;SEDRLDKTEQSLVSEL;SFPNSKPPLL;TEDRFAPGSSQ	6	6.8	1.0031	-1.4987	0	0	0	0	0	8.16249	0	10.0547	10.0326	0	0	11.7244	0	8.02348	5.78521
A0A8C0M1M0	A0A8C0M1M0_CANLF	F-box domain-containing protein		Canis lupus familiaris (Dog) (Canis familiaris)			ATP binding [GO:0005524]; DNA binding [GO:0003677]; DNA helicase activity [GO:0003678]; hydrolase activity [GO:0016787]	AELTSNVLKTGV;CKEEAYQMTHDA;DAKGQVALLSRTN;DSYYGLLGTLPCQEPQSHICSL;GDPHQQIYTFR;GIKSFGLDRIIDIWIL;LSRCSAESG;PRSPPVRRFKRKHLT;TEVKEEPSVWPG;VGRKYQLKKKLNLF	10	12	1.0044	-1.0967	0	0	0	0	0	4.82568	7.83801	13.212	8.92006	0	0	0	9.12099	0	13.0849
A0A8C0M1Q2	A0A8C0M1Q2_CANLF	Collagen type I alpha 1 chain		Canis lupus familiaris (Dog) (Canis familiaris)	extracellular matrix organization [GO:0030198]	collagen-containing extracellular matrix [GO:0062023]; extracellular space [GO:0005615]; membrane [GO:0016020]	extracellular matrix structural constituent conferring tensile strength [GO:0030020]; metal ion binding [GO:0046872]	AGPPGRDGIPGQPGLPG;LPFTPESHW;NCPGAQVPPGECCPVCPDGEASPTD;SPGADGPA;VFIFDQLNMTK;VGAKGEAGPQGARGSEGP;VGPPGPSG	7	6.3	0.99937	-2.9201	8.39245	3.23364	0	0	0	8.18968	10.908	0	0	11.8087	0	9.19155	3.53132	0	3.98896
A0A8C0M1Q5	A0A8C0M1Q5_CANLF	RPTOR independent companion of MTOR complex 2	RICTOR	Canis lupus familiaris (Dog) (Canis familiaris)	positive regulation of phosphatidylinositol 3-kinase/protein kinase B signal transduction [GO:0051897]; TORC2 signaling [GO:0038203]	TORC2 complex [GO:0031932]	protein serine/threonine kinase activator activity [GO:0043539]	DTDCGSMS;FHLLRQQMSLTEI;IQELFQDVQFLQ;LSHSEALASPAKDVLFTDT;NYLALILSAF;RLQRPHVYL;STELLLGV;SVRHSRKHLWPVVP;YRKPIDGDNYVRRSNQ	9	6.7	1.0012	-2.6974	8.67885	9.38741	0	0	0	9.87174	8.64638	0	0	9.4844	4.34511	7.75995	0	0	8.67052
A0A8C0M1Q8	A0A8C0M1Q8_CANLF	UDP-glucuronosyltransferase (EC 2.4.1.17)	LOC100688904	Canis lupus familiaris (Dog) (Canis familiaris)		membrane [GO:0016020]	UDP-glycosyltransferase activity [GO:0008194]	GVIWKYNPSHWPKDVKLAAN;MLFDFSMKKWQ;VGWIDHILQTGGAA	3	8.6	0.97878	0.035491	0	0	0	7.65621	0	0	0	0	0	0	0	0	0	0	0
A0A8C0M1Q9	A0A8C0M1Q9_CANLF	Protein kinase domain-containing protein	VRK3	Canis lupus familiaris (Dog) (Canis familiaris)			ATP binding [GO:0005524]; protein kinase activity [GO:0004672]	QCSRWMCPSGLS	1	2.6	0.94645	0.05044	0	0	0	0	0	0	0	0	0	0	0	0	0	0	8.08066
A0A8C0M1V0	A0A8C0M1V0_CANLF	Translation initiation factor eIF2B subunit gamma (eIF2B GDP-GTP exchange factor subunit gamma)		Canis lupus familiaris (Dog) (Canis familiaris)	cytoplasmic translational initiation [GO:0002183]	cytosol [GO:0005829]; eukaryotic translation initiation factor 2B complex [GO:0005851]; guanyl-nucleotide exchange factor complex [GO:0032045]	guanyl-nucleotide exchange factor activity [GO:0005085]; translation initiation factor activity [GO:0003743]	KMHNRICIPSQD;KQCRTFLLAIL	2	20.7	0.98919	-0.2166	10.3993	0	0	0	0	0	0	0	0	0	0	0	0	0	0
A0A8C0M1V9	A0A8C0M1V9_CANLF	Regulator of G protein signaling 14	RGS14	Canis lupus familiaris (Dog) (Canis familiaris)	regulation of G protein-coupled receptor signaling pathway [GO:0008277]; signal transduction [GO:0007165]		G-protein alpha-subunit binding [GO:0001965]; GTPase activator activity [GO:0005096]; microtubule binding [GO:0008017]	TASLALAR	1	1.4	1.0034	-1.1044	0	0	0	0	0	0	0	0	0	0	0	4.10559	0	0	0
A0A8C0M1W8	A0A8C0M1W8_CANLF	Matrix remodeling associated 7	JMJD6	Canis lupus familiaris (Dog) (Canis familiaris)				AGGHSGGR;MTKEELEEEQRVQKE	2	6.1	0.98924	-0.20385	14.5791	0	0	0	0	0	0	0	0	0	8.32463	0	0	0	0
A0A8C0M1X2	A0A8C0M1X2_CANLF	Nucleolar protein 4	NOL4	Canis lupus familiaris (Dog) (Canis familiaris)				GAEDLSLNRGDEDEDEHDEHDDSE;GGGGCAKQ;KAISESYAFLPREAVTRFLM;QLLDNSKENDMNYLQNKLK;SPAHSYSSYESGKNESVD	5	14.2	1.0015	-0.91503	0	0	10.0794	0	0	0	8.87983	0	0	0	0	7.56178	0	0	3.87224
A0A8C0M1Y3	A0A8C0M1Y3_CANLF	Proprotein convertase subtilisin/kexin type 6	PCSK6	Canis lupus familiaris (Dog) (Canis familiaris)	proteolysis [GO:0006508]		serine-type endopeptidase activity [GO:0004252]	EDEEDYTGMCHP;GYFGDTAA;SNMWYMHC;VPEDEEDYTGMCHPEC	4	3.3	1.0023	-1.0178	0	0	0	0	0	0	0	0	9.03634	9.04718	0	0	0	0	0
A0A8C0M1Z2	A0A8C0M1Z2_CANLF	Milk fat globule EGF and factor V/VIII domain containing		Canis lupus familiaris (Dog) (Canis familiaris)				WTEYKDQGAIEGKAH	1	3.4	0.95184	0.0539	0	0	0	0	0	0	0	0	9.38939	0	0	0	0	0	0
A0A8C0M1Z6	A0A8C0M1Z6_CANLF	Protein regulator of cytokinesis 1	PRC1	Canis lupus familiaris (Dog) (Canis familiaris)	microtubule cytoskeleton organization [GO:0000226]		microtubule binding [GO:0008017]	CVQGHPQHSSSPFIQVSH;GSKAKVKKAL;YYDEDYTENLLQLH;YYDEDYTENLLQLHD	4	6.9	0.99088	-0.51475	0	10.2019	8.49121	0	0	0	0	0	5.50646	9.41079	9.44435	9.85208	8.46622	11.7934	0
A0A8C0M1Z7	A0A8C0M1Z7_CANLF	ABO, alpha 1-3-N-acetylgalactosaminyltransferase and alpha 1-3-galactosyltransferase		Canis lupus familiaris (Dog) (Canis familiaris)	carbohydrate metabolic process [GO:0005975]	membrane [GO:0016020]	hexosyltransferase activity [GO:0016758]; metal ion binding [GO:0046872]	EAMMVDQANHIEAIWHDE	1	5.1	0.97609	0.048313	0	0	8.99098	0	0	0	0	0	0	0	0	0	0	0	0
A0A8C0M204	A0A8C0M204_CANLF	Niban apoptosis regulator 1		Canis lupus familiaris (Dog) (Canis familiaris)				DCTSGAHHTCPSESPVSVEETL;KTAVAIEKVKLRVLKQYD;TEEIKAASVHECQWVVENAPNI	3	6.6	0.87166	0.14336	0	0	0	0	0	0	0	0	6.81493	0	5.87268	0	0	0	7.96976
A0A8C0M215	A0A8C0M215_CANLF	G-protein coupled receptors family 2 profile 1 domain-containing protein	GRN	Canis lupus familiaris (Dog) (Canis familiaris)		extracellular region [GO:0005576]; membrane [GO:0016020]	G protein-coupled receptor activity [GO:0004930]	FECPNSSTCCTMLDGSWGC;GCCPAPEAVCCSDHQH;HRQTMWTLVS;LDGSWGCCPMPQASCCEDKVHCC;PEAVCCSDHQHCCPHG;PGYSCLLTILGTSSC;TENDVPCDNVT;VGQTCCPSLSGGWACCQLPH	8	18.1	0.9917	-0.54509	0	9.41155	6.68103	0	6.88007	0	7.18805	0	0	5.96019	8.35257	0	0	0	0
A0A8C0M221	A0A8C0M221_CANLF	Ig-like domain-containing protein	NTM	Canis lupus familiaris (Dog) (Canis familiaris)				KESLAYFSRFVHRLGI;NVSEHDYGNYTC;QEVKTTALTPWKGP;YGNYTCVASNKLGHTNASITLFE;YTCVASNKLG	5	16.4	0.99803	-0.60585	0	0	0	0	0	8.99529	0	0	0	9.87295	3.3251	9.40146	0	0	0
A0A8C0M223	A0A8C0M223_CANLF	Peroxiredoxin-like 2A (Peroxiredoxin-like 2 activated in M-CSF stimulated monocytes) (Redox-regulatory protein FAM213A)	PRXL2A	Canis lupus familiaris (Dog) (Canis familiaris)		cytoplasm [GO:0005737]; membrane [GO:0016020]		ARNGGFSGNLEGE;EPQGFWVARSCPWWERESLRP;FVRLGVWYN	3	13.6	1.0018	-1.3654	9.80929	0	0	0	0	0	0	6.95582	0	0	0	0	0	0	0
A0A8C0M224	A0A8C0M224_CANLF	ABC transporter domain-containing protein		Canis lupus familiaris (Dog) (Canis familiaris)		membrane [GO:0016020]	ABC-type transporter activity [GO:0140359]; ATP binding [GO:0005524]; ATP hydrolysis activity [GO:0016887]	EAFTHKDNIPA;KYGAGYYMTL;LKLLLWKNFILKKRKP;MTLGRNLKLLLWKNFILKKRK;MTLGRNLKLLLWKNFILKKRKPLV;NLKLLLWKNFILKKRKPLVTML;PDAPSKPLEQDVGQ;TLGRNLKLLLWKNFILKKRKP;TLTAGSAA;VFLHYKEEA;VGDPDKASESKFIQE	11	5.2	1.0031	-2.3053	0	9.92901	0	5.18614	0	0	10.697	0	0	11.5968	0	5.71987	5.60937	0	13.8856
A0A8C0M227	A0A8C0M227_CANLF	DMAP1-binding domain-containing protein		Canis lupus familiaris (Dog) (Canis familiaris)				AAVDVRAWPP;CCCTCCCTAAP;CCCTCCCTAAPGSAA;CCCTCCCTCCCT;CCCTCCCTCCCTAA;CCCTCCCTCCCTAAP;CCCTCCCTCCCTAAPGS;CCCTCCCTCCCTC;CCCTCCCTCCCTCCC;CCCTCCCTCCCTCCCTAA;CCCTCCCTCCCTCCCTAAP;CCCTCCCTCCCTCCCTAAPGS;CCCTCCCTCCCTCCCTAAPGSAAR;CCTCCCTCCCT;CCTCCCTCCCTA;CCTCCCTCCCTCCC;CCTCCCTCCCTCCCTA;CCTCCCTCCCTCCCTAA;CCTCCCTCCCTCCCTAAPGS;CCTCCCTCCCTCCCTAAPGSA;CCTYTCCC;CCTYTCCCT;CCTYTCCCTCC;CCTYTCCCTCCCTCCC;CTCCCTCCCTAA;CTC…	75	3.4	0.99673	-5.3444	9.64418	11.0153	10.0741	8.68902	10.5455	9.44601	9.40943	10.6595	11.0406	7.12608	9.78087	9.7226	10.6451	10.6108	11.0457
A0A8C0M257	A0A8C0M257_CANLF	Kv channel-interacting protein 4	KCNIP4	Canis lupus familiaris (Dog) (Canis familiaris)	regulation of potassium ion transmembrane transport [GO:1901379]	cytoplasm [GO:0005737]; voltage-gated potassium channel complex [GO:0008076]	calcium ion binding [GO:0005509]; potassium channel regulator activity [GO:0015459]	KMDKNKDGVVTIDEFIE;PPSLRKRILRPWRAPPPA;WAPGPGGG	3	7.8	0.97634	0.048313	5.13623	0	0	0	0	0	0	0	0	0	0	0	0	0	0
A0A8C0M280	A0A8C0M280_CANLF	NHS like 1		Canis lupus familiaris (Dog) (Canis familiaris)				AHGALGTARGC;DNFKALLLK;ELRHFENVI;GFRQPCNKEEGGR;LCDDYQDEDEETDQ;LKSRDHLLSRHT;PNVYSLCGATP;SPLCDDYQDEDEETDQKCSVSS;SRKPPPISKKPKLFLVVPPPQRDLT;VISPACVVSPHA	10	7.9	0.94921	0.05044	0	0	0	9.6333	0	0	0	0	0	0	0	0	0	0	0
A0A8C0M282	A0A8C0M282_CANLF	CEP295 N-terminal like		Canis lupus familiaris (Dog) (Canis familiaris)				EQRRACLASLTSYSSQD;GVDVGPRGECAWPVPAEARQTAS	2	7.6	0.93729	0.092638	0	0	10.2639	0	0	0	9.62084	0	0	0	0	0	0	0	0
A0A8C0M290	A0A8C0M290_CANLF	Peptidase S1 domain-containing protein		Canis lupus familiaris (Dog) (Canis familiaris)	proteolysis [GO:0006508]		serine-type endopeptidase activity [GO:0004252]	CLPAANASFPNGLQ;HVAPSGEVVSLL;LGLILLLPLGLT	3	12	0.99384	-0.12066	0	0	4.31354	0	10.6172	6.88203	0	0	0	0	0	0	0	0	0
A0A8C0M2A8	A0A8C0M2A8_CANLF	S-adenosylmethionine synthase (EC 2.5.1.6)	MAT1A	Canis lupus familiaris (Dog) (Canis familiaris)	one-carbon metabolic process [GO:0006730]; S-adenosylmethionine biosynthetic process [GO:0006556]		ATP binding [GO:0005524]; metal ion binding [GO:0046872]; methionine adenosyltransferase activity [GO:0004478]	AKYLDEDTIYHLQPS;FPSDHHLTGPLWPP;PPVVFPSDHHLTGP;SYAIGVAEPLSI	4	10.5	1.003	-0.78132	9.87061	0	0	0	0	0	0	0	0	0	0	0	0	0	9.84867
A0A8C0M2B8	A0A8C0M2B8_CANLF	cGMP-dependent protein kinase interacting domain-containing protein	PPP1R12B	Canis lupus familiaris (Dog) (Canis familiaris)	signal transduction [GO:0007165]	stress fiber [GO:0001725]	phosphatase regulator activity [GO:0019208]; protein kinase binding [GO:0019901]	ELNVQDYDGWTPLHAAAHW;EMEKRERRALERKMSEMEEEMKVLT;FLRFYSFTCKRRRPGP;ILAEALCDMDVRNKLG;VNPRRRLLRARLKAPGRRRRWRG	5	8.8	0.98806	-0.342	0	8.11499	0	10.9278	0	0	0	5.44632	0	0	0	6.05302	0	0	10.266
A0A8C0M2E3	A0A8C0M2E3_CANLF	RRM domain-containing protein	PPARGC1B	Canis lupus familiaris (Dog) (Canis familiaris)		nucleus [GO:0005634]	RNA binding [GO:0003723]; transcription coregulator activity [GO:0003712]	DEDPSCPRLPSRD;EDEEEEEDEKDEEEEEE;EDEEEEEDEKDEEEEEEEWGRKRP;EEDEEEEEDEKDEEEEEEEWGRKRP;GELQWCPENSETEPSQYSP;LDEELSSFFL;TAGLTPPTTPPYKPTEED	7	8.3	0.9896	-0.51781	10.7427	8.75512	0	0	0	4.33178	0	5.44215	0	9.84417	0	0	11.5607	0	0
A0A8C0M2F8	A0A8C0M2F8_CANLF	Myosin heavy chain 14	MYH14	Canis lupus familiaris (Dog) (Canis familiaris)		myosin complex [GO:0016459]	actin filament binding [GO:0051015]; ATP binding [GO:0005524]; cytoskeletal motor activity [GO:0003774]	AAARGYLARRAFQKRQ;EVEETRSSREEI;IAALESKLAQAEEQLEQESR;IVEMYRGK;LFCVVINPYKQL;VGANIETYLLEK	6	4	0.99661	-0.57905	0	0	0	0	0	5.55833	0	0	0	0	11.7226	6.50638	6.59435	0	0
A0A8C0M2G0	A0A8C0M2G0_CANLF	Ig-like domain-containing protein		Canis lupus familiaris (Dog) (Canis familiaris)	immunoglobulin mediated immune response [GO:0016064]	blood microparticle [GO:0072562]; immunoglobulin complex [GO:0019814]	antigen binding [GO:0003823]	ESGGDLVKPG;EVQLVESG;EVQLVESGG;EVQLVESGGD;EVQLVESGGDL;EVQLVESGGDLVK;EVQLVESGGDLVKP;EVQLVESGGDLVKPG;EVQLVESGGDLVKPGA;EVQLVESGGDLVKPGAS;EVQLVESGGDLVKPGASL;EVQLVESGGDLVKPGASLRL;GASLRLSCVASGF;LVESGGDLVK;LVESGGDLVKPG;LVESGGDLVKPGA;QLVESGGDLVKPG;SGGDLVKPG;VESGGDLVKPG;VQLVESGGDLVKPG;VRQAPGKGLQ	21	34.6	0	28.777	13.866	13.6881	13.8493	12.6268	12.8686	13.0786	14.1356	14.095	14.1568	14.0711	13.7149	13.464	13.3525	13.0709	13.5863
A0A8C0M2G3	A0A8C0M2G3_CANLF	Protein tyrosine phosphatase domain containing 1		Canis lupus familiaris (Dog) (Canis familiaris)	cilium assembly [GO:0060271]		protein tyrosine phosphatase activity [GO:0004725]	EQAIKGVYSS;HAVTLAQYLIRQ;TVVPNPALE;VHCHAGLGRTGVLIA	4	6.2	1.0029	-0.7329	0	0	0	0	8.68731	6.15753	0	0	0	0	0	0	0	0	0
A0A8C0M2G7	A0A8C0M2G7_CANLF	LIM interaction domain-containing protein	LDB2	Canis lupus familiaris (Dog) (Canis familiaris)	negative regulation of transcription by RNA polymerase II [GO:0000122]; nervous system development [GO:0007399]; positive regulation of transcription by RNA polymerase II [GO:0045944]	nucleus [GO:0005634]; transcription regulator complex [GO:0005667]	LIM domain binding [GO:0030274]	EDSDNLWWDAFATEFFED;RLITRLENTQ;TIRQYRELV	3	9.9	0.97658	0.048313	0	0	11.0497	0	0	0	0	0	10.3197	0	0	0	0	0	0
A0A8C0M2G8	A0A8C0M2G8_CANLF	Synaptonemal complex central element protein 1 like		Canis lupus familiaris (Dog) (Canis familiaris)	synaptonemal complex assembly [GO:0007130]	synaptonemal complex [GO:0000795]		SASEYHVLWGSEW;SEWGACLFL	2	6.1	0.86519	0.18512	6.75409	0	0	0	9.66798	0	0	10.2947	0	0	0	0	0	0	0
A0A8C0M2H3	A0A8C0M2H3_CANLF	G-protein coupled receptors family 3 profile domain-containing protein	GPRC5C	Canis lupus familiaris (Dog) (Canis familiaris)		extracellular exosome [GO:0070062]; intracellular membrane-bounded organelle [GO:0043231]; plasma membrane [GO:0005886]; receptor complex [GO:0043235]	G protein-coupled receptor activity [GO:0004930]; protein kinase activator activity [GO:0030295]	EAVAGAGV;VTASPCAI	2	3.8	1.0034	-2.2088	0	0	8.45483	0	0	0	0	0	0	0	8.06507	0	0	0	8.6561
A0A8C0M2H8	A0A8C0M2H8_CANLF	Septin 9		Canis lupus familiaris (Dog) (Canis familiaris)	cytoskeleton-dependent cytokinesis [GO:0061640]	cell division site [GO:0032153]; membrane [GO:0016020]; microtubule cytoskeleton [GO:0015630]; septin complex [GO:0031105]; septin ring [GO:0005940]	GTP binding [GO:0005525]; GTPase activity [GO:0003924]; molecular adaptor activity [GO:0060090]	PMSQLQSRLEPKPQPTVA;QTLENSEHTPMSQLQSRLEPKPQP;VPAAPTAD;VQEGCVQEGQCAGGP	4	4.3	0.95242	0.053885	0	0	0	6.69265	0	0	0	0	0	0	0	0	0	0	0
A0A8C0M2K3	A0A8C0M2K3_CANLF	Tektin		Canis lupus familiaris (Dog) (Canis familiaris)	cilium assembly [GO:0060271]; flagellated sperm motility [GO:0030317]	microtubule cytoskeleton [GO:0015630]; motile cilium [GO:0031514]; outer acrosomal membrane [GO:0002081]		GVELVDSQVPDERAASAK	1	3.9	0.98789	-0.22855	0	0	0	0	0	8.97473	0	0	0	0	0	0	0	0	0
A0A8C0M2L9	A0A8C0M2L9_CANLF	Estradiol 17-beta-dehydrogenase 1		Canis lupus familiaris (Dog) (Canis familiaris)			oxidoreductase activity, acting on CH-OH group of donors [GO:0016614]	CNAGRGLLGPLEAHAAGAVESVLD;EVGAGRGP;GPALLQHRALP;LVPTSHWDLRQ;PGPALLQHRAL;TGSMGGLMGLPFNAVYCASK;TVVLITGCSSGI	7	18.9	1.0033	-1.6556	10.0358	0	0	0	0	0	0	10.4118	0	8.86706	10.2871	9.56487	0	0	8.53547
A0A8C0M2M1	A0A8C0M2M1_CANLF	Actin interacting protein 3-like C-terminal domain-containing protein	SRCIN1	Canis lupus familiaris (Dog) (Canis familiaris)				DIQDRSIIK;EAGPRDPGGRGEPDPERSSPPM;EPLYAAFP;GPTWKAAPSP;GVTDMLAQIRRQ;KAGGMVLVKG;LAGKAGGM;PDGTQEPPTAETHPEET;RGSPVRQSFRKDSG;RSPREEAGPRDPGGRGEPDPERSS;TQYSAKDINRLLEETQ	11	8.4	1.0028	-2.1639	0	8.57826	0	11.1678	0	12.9625	0	14.2294	8.81529	0	13.6295	0	0	0	0
A0A8C0M2P3	A0A8C0M2P3_CANLF	Zinc finger protein 667	ZNF667	Canis lupus familiaris (Dog) (Canis familiaris)	regulation of DNA-templated transcription [GO:0006355]		metal ion binding [GO:0046872]	TSLILHERS	1	1.6	0.98378	-0.25453	0	10.0773	0	0	0	0	0	0	0	9.76383	10.4947	0	0	10.7004	0
A0A8C0M2T0	A0A8C0M2T0_CANLF	Ig-like domain-containing protein		Canis lupus familiaris (Dog) (Canis familiaris)		membrane [GO:0016020]		FHERMQLSTDGKNLTILTVQRED;LHVHRSDPTFL;PYECEVWNWGSRARSK	3	9.9	0.99581	-0.086166	0	0	0	0	0	0	0	0	0	0	5.44467	5.74333	11.233	0	0
A0A8C0M2T2	A0A8C0M2T2_CANLF	Cytoplasmic polyadenylation element binding protein 4	CPEB4 NSG2	Canis lupus familiaris (Dog) (Canis familiaris)			mRNA 3'-UTR binding [GO:0003730]; translation regulator activity [GO:0045182]	CGGKFAPFFCANVTCLQYYCEYCWA;IFVGGVPRPL;SIKGQSSLFPME;VCYAGIDTDPELK;VGGVPRPLRAVELAMI	5	9.7	0.98453	-0.24006	0	0	0	0	0	0	7.48583	9.7488	0	0	0	0	0	0	0
A0A8C0M2T3	A0A8C0M2T3_CANLF	ZFP28 zinc finger protein	ZFP28	Canis lupus familiaris (Dog) (Canis familiaris)	regulation of DNA-templated transcription [GO:0006355]	nucleus [GO:0005634]	DNA binding [GO:0003677]; metal ion binding [GO:0046872]	GQRPYECIECGK;HLDISEERVHN;HLDISEERVHNRD;LNQHRRIHTGEKP;VGQETQFRQ;VTMGPENRVMPS	6	6.8	0.99224	-0.19407	0	10.6854	7.75355	7.1234	0	0	11.6611	10.0551	9.84326	0	3.79992	7.4149	0	10.3337	4.25467
A0A8C0M2U0	A0A8C0M2U0_CANLF	non-specific serine/threonine protein kinase (EC 2.7.11.1)		Canis lupus familiaris (Dog) (Canis familiaris)	regulation of signal transduction [GO:0009966]		ATP binding [GO:0005524]; GTP binding [GO:0005525]; protein serine/threonine kinase activity [GO:0004674]	AIAGAEDM;FLDPIWLSECLQRIF;GTPLMEQYV;IEDLNISN;IPWGLINLRKLNLSKNHLGELP;KKSGGIKI;LVWSLDVKEH;MKLSCQLKVQNS;SKNALESLPDKMAVF;VVGTHLDLIETK	10	6	0.99766	-3.7477	0	0	8.45479	0	10.6673	0	3.92666	0	0	0	10.9298	0	10.6587	8.99712	10.5948
A0A8C0M2U8	A0A8C0M2U8_CANLF	Myosin heavy chain 10	MYH10	Canis lupus familiaris (Dog) (Canis familiaris)		membrane [GO:0016020]; myosin complex [GO:0016459]	actin filament binding [GO:0051015]; ATP binding [GO:0005524]; cytoskeletal motor activity [GO:0003774]	AWRARITCLSSC;EEEEERNQILQNEKKKMQ;EKANARMKQLKRQ;ETRSHEAQIQ;HIFYQLLSGAGEHL;QQEEEEEARKNLEKQ;RDYVQKAQTKEQADFAVEALA;TKEEFERQNKQLRADMEDLISS;VGANIETYLLEK	9	6.4	0.98704	-0.49846	0	0	0	0	8.33266	8.09851	8.85449	6.27023	0	0	0	5.92296	9.73215	6.83378	10.7489
A0A8C0M2V3	A0A8C0M2V3_CANLF	Voltage-dependent R-type calcium channel subunit alpha		Canis lupus familiaris (Dog) (Canis familiaris)	calcium ion import across plasma membrane [GO:0098703]; chemical synaptic transmission [GO:0007268]	neuronal cell body [GO:0043025]; synapse [GO:0045202]; voltage-gated calcium channel complex [GO:0005891]	calcium ion binding [GO:0005509]; high voltage-gated calcium channel activity [GO:0008331]	DEGVLTDGEKEREP;DEQEEEEAFNQKH;DFAISAKPLTRYMPQ;DHEKNKMEVKGREWKRHEFH;DPADDGQF;GGHAGKEPTIQEED;HYRRRRRGGPGP;IKSLRVLRVLRPLKTIKRLPKL;ISVLRALRLLRI;ISVLRALRLLRIF;IVHHNQPQWLTHLLYY;LPAAGALK;LRVLRVLRPLKTIKRLP;PARPLPLPLPLPLPL;RPLKTIKRLPKLKA;RVLRVLRPLKTIKRLPKL;SRRRSYHSSL;SYLRNGWNVM;TIKSLRVLRVLRPLKTIK;VENRRAFMKLRRQQQI;VISQSEPDLSCVT;VLRALRLLRIFKI;VLRPLKTIKRLPKLK;VLRVLRPLKTIKRLP;VLRVLRPLKTIKRLPKLK;VLRVLRPLKTIKRLP…	27	8.5	1.0022	-1.4207	0	0	13.0523	0	0	0	0	0	0	0	0	0	0	0	0
A0A8C0M2X9	A0A8C0M2X9_CANLF	receptor protein-tyrosine kinase (EC 2.7.10.1)	AXL	Canis lupus familiaris (Dog) (Canis familiaris)		membrane [GO:0016020]	ATP binding [GO:0005524]; protein tyrosine kinase activity [GO:0004713]	EADPFVGSPRNITGARGLTG;LGYRLAYRGQD;PGTQAEADPFVGS;QEPEEILYVNMDEGGSH;QGEPPEVTWLR;VSEPPAPA	6	8.1	1.0031	-0.88784	0	0	8.142	0	9.05672	0	12.997	0	0	9.35885	0	0	5.80369	9.99746	0
A0A8C0M2Z2	A0A8C0M2Z2_CANLF	PRA1 family protein	RABAC1	Canis lupus familiaris (Dog) (Canis familiaris)		membrane [GO:0016020]; synaptic vesicle [GO:0008021]		LLGSGSHPR;SSPGRDSSCGNKAVTVVIQ;VFVFLGLILYCVPRGE	3	19.6	0.99361	-0.16457	10.1392	0	0	0	0	0	0	0	0	0	0	0	10.6778	11.5536	10.7579
A0A8C0M2Z3	A0A8C0M2Z3_CANLF	InaD-like protein	PATJ	Canis lupus familiaris (Dog) (Canis familiaris)		bicellular tight junction [GO:0005923]; plasma membrane [GO:0005886]		ACELPEREEGEGE;AIVIHEVY;ATDGRMRIGDELLE;DELLEINN;DEPFLDLGKA;EEELALWS;ETELSETIHDIN;IHEVYEEGAAARDG;IVIHEVYEEGAAARDGRLWA;PDKLQVLQ;SEEDGSLEVGIKQ;SIAGGKGS;VGTKRATDPSLKSSGMDMGP	13	6.7	0.99704	-4.0321	9.38873	10.1294	0	9.2248	7.32562	8.81259	9.98897	13.8486	10.1599	0	0	0	0	9.83804	12.1886
A0A8C0M328	A0A8C0M328_CANLF	Receptor tyrosine kinase like orphan receptor 2		Canis lupus familiaris (Dog) (Canis familiaris)	cell surface receptor protein tyrosine kinase signaling pathway [GO:0007169]; Wnt signaling pathway [GO:0016055]	membrane [GO:0016020]	ATP binding [GO:0005524]; protein kinase activity [GO:0004672]	ARSNPLILMRLQLPKCEALPLPE;EALPLPESPD;GCWEAGEVEVPDANDP;KASASTPQRRQ;NVSNARYGGPKQKAQPFPQP;PVPAYGAYLSNFYPVQ	6	9.5	0.95612	0.049233	0	0	0	0	0	7.55474	0	0	0	0	0	0	0	0	0
A0A8C0M332	A0A8C0M332_CANLF	LIM homeobox 6	LHX6	Canis lupus familiaris (Dog) (Canis familiaris)		nucleus [GO:0005634]	DNA binding [GO:0003677]; DNA-binding transcription factor activity, RNA polymerase II-specific [GO:0000981]; metal ion binding [GO:0046872]	GGGGGGGG;GGRGGGGG;HYSPFSSPERAR;PDAQTLQKLADMT;PDRLWLDPWAWPSLLL	5	10.2	0.85644	0.15937	6.43508	0	0	0	0	0	0	0	0	0	9.09521	0	10.3967	0	0
A0A8C0M349	A0A8C0M349_CANLF	Ig-like domain-containing protein		Canis lupus familiaris (Dog) (Canis familiaris)	adaptive immune response [GO:0002250]	immunoglobulin complex [GO:0019814]		EVQLVETEGDLVKPGGSLRL;EVQLVETEGDLVKPGGSLRLSC	2	20.8	0.99376	-0.17449	8.78862	0	0	0	0	0	0	0	0	0	0	9.30373	8.75792	0	0
A0A8C0M364	A0A8C0M364_CANLF	HGF activator	HGFAC	Canis lupus familiaris (Dog) (Canis familiaris)	blood coagulation [GO:0007596]; zymogen activation [GO:0031638]	extracellular space [GO:0005615]; rough endoplasmic reticulum [GO:0005791]	calcium ion binding [GO:0005509]; serine-type endopeptidase activity [GO:0004252]	ACQVSQGCPRSQDH;CRLAACESLA;LLLLLLLL;LLLLLLLLL;LLLLLLLLLV;LPGMALLLLLLLLLVPHGAQPQAG;LVLIRLKKKGDRCAIRSQFVQPIC	7	9.1	0.99443	-0.13087	0	0	11.0688	7.14751	0	0	0	0	6.49036	0	0	0	0	0	8.24432
A0A8C0M375	A0A8C0M375_CANLF	RNA helicase (EC 3.6.4.13)	DHX15	Canis lupus familiaris (Dog) (Canis familiaris)		spliceosomal complex [GO:0005681]	ATP binding [GO:0005524]; hydrolase activity [GO:0016787]; RNA binding [GO:0003723]; RNA helicase activity [GO:0003724]	DILMGVLKEVVRQR	1	1.9	0.93769	0.060924	0	5.83145	0	0	0	0	0	0	0	0	0	0	0	0	0
A0A8C0M380	A0A8C0M380_CANLF	Cilia- and flagella-associated protein 53	CFAP53	Canis lupus familiaris (Dog) (Canis familiaris)		axoneme [GO:0005930]; nucleus [GO:0005634]	DNA binding [GO:0003677]; zinc ion binding [GO:0008270]	DCGHCDFCCD;IKSKERDRLKVDWDQH;NEQAKLKKQ;SGYFTEMQL;VEKENFARRSSLAQEYRKQLQMQ;VGCGECAA	6	6.7	0.99899	-3.2288	0	7.03078	8.85552	0	0	6.74403	0	5.7741	7.27286	9.23314	0	0	10.0645	0	0
A0A8C0M398	A0A8C0M398_CANLF	Proteasome assembly chaperone 2		Canis lupus familiaris (Dog) (Canis familiaris)				LSSSHSYHRNDLQLRSTP;SAPGLGTPTAPAHA;VGQLAIDLIISTLNMR	3	9.5	0.99117	-0.14846	0	0	0	0	0	0	0	9.51225	0	0	0	0	0	0	10.0799
A0A8C0M399	A0A8C0M399_CANLF	Nonsense-mediated mRNA decay factor		Canis lupus familiaris (Dog) (Canis familiaris)	nuclear-transcribed mRNA catabolic process, nonsense-mediated decay [GO:0000184]	nucleus [GO:0005634]		DLYPALLGPLASLPGR;PSSLPSSPPTH;QLVHVTVINLFQ;TFPAGVSVPGTFLQ;VGENVSYKSQMRT;VHLGDIARYRN;VTDLEYALDKKVEQDLWNHA	7	8.5	0.93887	0.059745	0	0	0	0	0	0	8.94002	0	0	0	0	0	0	0	0
A0A8C0M3A2	A0A8C0M3A2_CANLF	Class II aldolase/adducin N-terminal domain-containing protein	ADD1	Canis lupus familiaris (Dog) (Canis familiaris)		plasma membrane [GO:0005886]		EQTFSPAK;EVQEMRNK;GGGCRGPWQRWISGQVPFQKEEEIP;PEENLDETREQ;QNLQDIKTAGPQSQVLCGVVMDRS	5	10.2	1.003	-1.0311	0	9.90173	0	0	0	0	10.9879	0	11.1632	0	0	0	0	0	0
A0A8C0M3B7	A0A8C0M3B7_CANLF	Peptidase S1 domain-containing protein		Canis lupus familiaris (Dog) (Canis familiaris)	proteolysis [GO:0006508]		serine-type endopeptidase activity [GO:0004252]	GAALAACGA;IVSWGYDCGLPKRP;PARLLVLIPL;QTCDAYYQENSNNPSQEPIIFEDM;TSDPTTWD;TSQIQSSAQ;VEVNVPLIDTQTCDAYY	7	23.9	0.99741	-3.4898	9.76127	0	0	9.84075	3.95856	0	9.23876	8.34487	0	0	0	0	0	6.4585	0
A0A8C0M3G6	A0A8C0M3G6_CANLF	Complement component C9		Canis lupus familiaris (Dog) (Canis familiaris)	complement activation, alternative pathway [GO:0006957]; complement activation, classical pathway [GO:0006958]; killing of cells of another organism [GO:0031640]	extracellular region [GO:0005576]; membrane attack complex [GO:0005579]; other organism cell membrane [GO:0044218]		CNGDNDCGDFSDE;CNGDNDCGDFSDEDDC;CNGDNDCGDFSDEDDCE;CNGDNDCGDFSDEDDCES;CNGDNDCGDFSDEDDCESD;CNGDNDCGDFSDEDDCESDP;DCGDFSDEDDCE;DNDCGDFSDEDDC;DNDCGDFSDEDDCESDP;EDDCESDP;EVFGQFNGQKCVDPCAAGEE;NGDNDCGDFSDEDDCE;TTTFLDDIKALPSTYEKGEYF	13	11.7	0.95932	0.049108	0	0	0	0	0	0	0	0	0	0	0	0	0	7.70037	0
A0A8C0M3G7	A0A8C0M3G7_CANLF	Ubiquitin-associated domain-containing protein 1 (Kip1 ubiquitination-promoting complex protein 2)	UBAC1	Canis lupus familiaris (Dog) (Canis familiaris)	protein ubiquitination [GO:0016567]	cytoplasm [GO:0005737]		EINLINKRSITGRTQVGIQ;HGSLEDPKSVTHHK;MSVPQAMEWL;SLMEMGFDEK	4	12	1.0025	-1.1243	0	0	0	0	0	0	0	7.25304	0	0	0	0	9.75867	0	0
A0A8C0M3J7	A0A8C0M3J7_CANLF	Nuclear transport factor 2 (NTF-2)	LOC100682808	Canis lupus familiaris (Dog) (Canis familiaris)	mRNA transport [GO:0051028]; nucleocytoplasmic transport [GO:0006913]; protein transport [GO:0015031]	cytoplasm [GO:0005737]; nuclear inner membrane [GO:0005637]; nuclear outer membrane [GO:0005640]; nuclear pore [GO:0005643]		HYYQLFYNDRT	1	8.7	0.9851	0.035491	0	0	0	0	0	0	0	0	0	7.1234	0	0	0	0	0
A0A8C0M3L0	A0A8C0M3L0_CANLF	Ig-like domain-containing protein	FCRL4	Canis lupus familiaris (Dog) (Canis familiaris)				GGGAGLSS;HYVYKSSTRIIKIQELFPYPKLQVT;VTPSQPTEGSSVNL	3	8.2	1.003	-1.3292	0	0	0	5.03117	0	0	0	0	0	8.66764	0	10.4994	0	0	0
A0A8C0M3L9	A0A8C0M3L9_CANLF	Complement component C9		Canis lupus familiaris (Dog) (Canis familiaris)	complement activation, alternative pathway [GO:0006957]; complement activation, classical pathway [GO:0006958]; killing of cells of another organism [GO:0031640]	extracellular region [GO:0005576]; membrane attack complex [GO:0005579]; other organism cell membrane [GO:0044218]		CNGDNDCGDFSDE;CNGDNDCGDFSDEDDC;CNGDNDCGDFSDEDDCE;CNGDNDCGDFSDEDDCES;CNGDNDCGDFSDEDDCESD;CNGDNDCGDFSDEDDCESDP;DCGDFSDEDDCE;DNDCGDFSDEDDC;DNDCGDFSDEDDCESDP;EDDCESDP;IEDYINEFRRMS;NGDNDCGDFSDEDDCE;TTTFLDDIKALPSTYEKGEYF	13	10.3	0.94439	0.05044	0	0	0	0	0	0	7.18309	0	0	0	0	0	0	0	0
A0A8C0M3M4	A0A8C0M3M4_CANLF	Coiled-coil domain containing 125		Canis lupus familiaris (Dog) (Canis familiaris)	regulation of cell motility [GO:2000145]			ADGDLGYGLGRR;EALAHQRKV;SENSSKKVDDQNNPEQ;VYSSVQILNSVGCI	4	10.6	1.002	-1.3081	8.55716	0	0	8.70044	0	0	0	0	0	0	0	0	0	8.02464	0
A0A8C0M3M5	A0A8C0M3M5_CANLF	EGF like domain multiple 7		Canis lupus familiaris (Dog) (Canis familiaris)			calcium ion binding [GO:0005509]	ACSTYRTIYRTAYRHSSGPASPRPR;RATRRRRPLHL	2	7.8	0.98458	0.035491	0	5.57852	0	0	0	0	0	5.24671	6.06757	0	0	0	0	0	0
A0A8C0M3N8	A0A8C0M3N8_CANLF	Protein regulator of cytokinesis 1	PRC1	Canis lupus familiaris (Dog) (Canis familiaris)	microtubule cytoskeleton organization [GO:0000226]		microtubule binding [GO:0008017]	FSEVLAEESIVCLQKA;GSKAKVKKAL;YYDEDYTENLLQLH;YYDEDYTENLLQLHD	4	7.2	0.98298	-0.25182	0	0	0	0	0	0	0	0	0	0	0	9.08095	0	0	0
A0A8C0M3P7	A0A8C0M3P7_CANLF	Cytochrome P450 (EC 1.14.14.1)		Canis lupus familiaris (Dog) (Canis familiaris)		endoplasmic reticulum membrane [GO:0005789]	heme binding [GO:0020037]; iron ion binding [GO:0005506]; oxidoreductase activity, acting on paired donors, with incorporation or reduction of molecular oxygen, reduced flavin or flavoprotein as one donor, and incorporation of one atom of oxygen [GO:0016712]	DPSLLLAQATSNIICS;LLLALLLLLLLLLAL;LLLALLLLLLLLLALARP;LLLALLLLLLLLLALARPRTR;LLLLLLLL;LLLLLLLLALARPRTRGHL;LLLLLLLLL;LLLLLLLLLALARPR;MEAAGTWTLLLALLLLLLLLLALA;TLLLALLLLLLLLLALA;TLLLALLLLLLLLLALAR;TLLLALLLLLLLLLALARP;TWTLLLALLLLLLLLL;TWTLLLALLLLLLLLLALAR	14	9.5	0.99266	-0.032229	0	5.94664	0	5.53057	4.03677	4.76145	0	10.6285	0	0	5.35667	0	7.58699	8.63354	9.24793
A0A8C0M3P9	A0A8C0M3P9_CANLF	PCI domain-containing protein	LENG8	Canis lupus familiaris (Dog) (Canis familiaris)				GAGGAGRA;HALALRAA;LPVSYLQAELAFEGEA;VLYYIFTKN;WNRMKPAPG;YLQAELAFEGEAA	6	6.4	1.0029	-1.5171	0	0	0	8.7241	0	0	0	0	0	0	0	0	0	8.1579	0
A0A8C0M3S0	A0A8C0M3S0_CANLF	Harmonin-binding protein USHBP1 PDZ-binding domain-containing protein		Canis lupus familiaris (Dog) (Canis familiaris)				DPAAELSELHLAALASLK;EERDRLRRRVRE;EFEVETERLN;REFEVETERLNSEQCIEAYELLLAL;YSELRSELSQ	5	8.3	1.0041	-1.0737	0	0	0	0	0	9.66112	11.3653	4.47197	0	8.57698	0	0	0	0	0
A0A8C0M3S5	A0A8C0M3S5_CANLF	1,5-anhydro-D-fructose reductase (EC 1.1.1.263) (Aldo-keto reductase family 1 member C-like protein 2) (Aldo-keto reductase family 1 member E2)	AKR1E2	Canis lupus familiaris (Dog) (Canis familiaris)			oxidoreductase activity [GO:0016491]	TWEAMEDLVVMGL	1	4.3	0.9832	-0.25176	0	0	0	0	0	0	0	0	0	0	0	0	0	0	9.94089
A0A8C0M3U7	A0A8C0M3U7_CANLF	Phosphatidylinositol 3-kinase catalytic subunit type 3 (EC 2.7.1.137)	PIK3C3	Canis lupus familiaris (Dog) (Canis familiaris)	autophagosome assembly [GO:0000045]; autophagy of peroxisome [GO:0030242]; endocytosis [GO:0006897]; phosphatidylinositol-mediated signaling [GO:0048015]	endosome [GO:0005768]; peroxisome [GO:0005777]; phagophore assembly site [GO:0000407]; phosphatidylinositol 3-kinase complex, class III, type I [GO:0034271]; phosphatidylinositol 3-kinase complex, class III, type II [GO:0034272]	1-phosphatidylinositol-3-kinase activity [GO:0016303]; ATP binding [GO:0005524]	VSAPKAVQFI	1	1.1	0.99113	-0.27435	0	0	10.1317	0	0	0	0	0	0	0	0	0	0	0	0
A0A8C0M3W5	A0A8C0M3W5_CANLF	RNA polymerase II subunit A C-terminal domain phosphatase (EC 3.1.3.16)	CTDP1	Canis lupus familiaris (Dog) (Canis familiaris)		nucleus [GO:0005634]	RNA polymerase II CTD heptapeptide repeat phosphatase activity [GO:0008420]	AGESLDQSVEEEEDDEDDGDEDDHL;EDDGDEDD;EEEDDEDDGDEDDH;EQHCQQMSNKGIFHF;ESLDQSVEEEEDDEDDGDE;GARDAGKAAQRGGPSGPGGE;GVPGAHGAWPQCSRPGGPTRSFP;TAGESLDQSVEEEEDDEDDG	8	9.4	0.97762	0.046348	0	0	0	0	0	0	0	0	0	0	0	0	8.83055	0	0
A0A8C0M3Y3	A0A8C0M3Y3_CANLF	BRCA1-A complex subunit RAP80 (Receptor-associated protein 80) (Ubiquitin interaction motif-containing protein 1)	UIMC1	Canis lupus familiaris (Dog) (Canis familiaris)	chromatin organization [GO:0006325]; double-strand break repair [GO:0006302]	BRCA1-A complex [GO:0070531]	DNA binding [GO:0003677]; K63-linked polyubiquitin modification-dependent protein binding [GO:0070530]; metal ion binding [GO:0046872]	ESGKLCSAIEEKQQ;EVRIIMADKEVD;HYFWGIPFCPAGV;YCNGLIGQDTVLTRRQKEA;YTKVILCQLE	5	9.7	1.0017	-1.285	0	0	0	12.002	0	0	10.3769	0	0	0	10.8477	12.044	0	0	0
A0A8C0M3Z4	A0A8C0M3Z4_CANLF	N-acetyltransferase domain-containing protein		Canis lupus familiaris (Dog) (Canis familiaris)			N-acetyltransferase activity [GO:0008080]	NEPSIRMFQK;PPLLKGLPP	2	4.5	1.0047	-0.80421	0	0	0	0	0	0	0	0	0	0	8.00489	0	0	0	0
A0A8C0M3Z5	A0A8C0M3Z5_CANLF	hydroxymethylbilane synthase (EC 2.5.1.61) (Hydroxymethylbilane synthase)		Canis lupus familiaris (Dog) (Canis familiaris)	porphyrin-containing compound biosynthetic process [GO:0006779]		hydroxymethylbilane synthase activity [GO:0004418]	LDELQEFSSSWLRL	1	4.7	0.93797	0.075091	0	0	0	0	0	0	10.3268	0	0	0	0	0	0	0	0
A0A8C0M3Z6	A0A8C0M3Z6_CANLF	Phosphatidylinositol 4-kinase type 2 (EC 2.7.1.67)	PI4K2B	Canis lupus familiaris (Dog) (Canis familiaris)	phosphatidylinositol phosphate biosynthetic process [GO:0046854]	cytosol [GO:0005829]; early endosome membrane [GO:0031901]; endoplasmic reticulum membrane [GO:0005789]; Golgi membrane [GO:0000139]; plasma membrane [GO:0005886]	1-phosphatidylinositol 4-kinase activity [GO:0004430]; ATP binding [GO:0005524]	AEAAGEEGAASPAAAGD;ESPEPGRPASAGGGGSLPEE;LVSETFNYS;PASAGGGG	4	9.6	0.99101	-0.22078	0	0	0	0	8.64288	0	0	0	8.70822	0	8.71239	8.28179	0	0	0
A0A8C0M409	A0A8C0M409_CANLF	DAB2 interacting protein	DAB2IP	Canis lupus familiaris (Dog) (Canis familiaris)			GTPase activator activity [GO:0005096]	ESLLSPSSAVE;PGCSDRGAAPAAGPGPPGSH;QSTGKVKDFLT;TPGRDLPASSLG;TTTGCCGGP	5	4.8	1.0037	-0.82431	0	0	6.68201	0	0	0	8.6901	0	5.60579	0	7.50223	0	0	0	10.545
A0A8C0M445	A0A8C0M445_CANLF	F-box protein 46	FBXO46	Canis lupus familiaris (Dog) (Canis familiaris)				EEPPPPGQLFFLQSRGPDGPPEPP;SSGGGGGS	2	5.2	0.99426	-0.28568	0	0	0	0	0	0	0	0	0	0	10.575	0	0	0	0
A0A8C0M462	A0A8C0M462_CANLF	Sulfotransferase (EC 2.8.2.-)	HS3ST1	Canis lupus familiaris (Dog) (Canis familiaris)	glycosaminoglycan biosynthetic process [GO:0006024]; heparan sulfate proteoglycan biosynthetic process [GO:0015012]	Golgi apparatus [GO:0005794]	[heparan sulfate]-glucosamine 3-sulfotransferase 1 activity [GO:0008467]	GIRLLLILR;HVQKRKPYPSIE;SLYHVHLQNWLRFFP	3	11.8	1.0033	-1.328	0	0	8.71973	0	0	0	0	0	0	0	0	0	4.46826	0	0
A0A8C0M468	A0A8C0M468_CANLF	Ral transcription factor IIA subunit 1	GTF2A1	Canis lupus familiaris (Dog) (Canis familiaris)	positive regulation of transcription initiation by RNA polymerase II [GO:0060261]; transcription initiation at RNA polymerase II promoter [GO:0006367]	cytosol [GO:0005829]; transcription factor TFIIA complex [GO:0005672]; transcription factor TFIID complex [GO:0005669]; transcription preinitiation complex [GO:0097550]	protein heterodimerization activity [GO:0046982]; RNA polymerase II core promoter sequence-specific DNA binding [GO:0000979]; RNA polymerase II general transcription initiation factor activity [GO:0016251]; RNA polymerase II general transcription initiation factor binding [GO:0001091]; RNA polymerase II-specific DNA-binding transcription factor binding [GO:0061629]; TBP-class protein binding [GO:…	DEDEEEDYDDE;EDEEEDYDDEEEED;EDYDDEEEE;FHSEEQQLLLQVQQQHQPQQQQ;GDTSSEEDEDEEEDYD;SEEDEDEEEDYD;TSSEEDEDEEEDYDDEEE	7	11.7	1.0026	-1.1833	6.92778	0	0	4.59962	0	4.06083	5.25826	0	0	0	0	0	0	0	0
A0A8C0M476	A0A8C0M476_CANLF	DNA polymerase subunit gamma-1 (EC 2.7.7.7) (Mitochondrial DNA polymerase catalytic subunit)	POLG	Canis lupus familiaris (Dog) (Canis familiaris)	mitochondrial DNA replication [GO:0006264]	gamma DNA polymerase complex [GO:0005760]; mitochondrial nucleoid [GO:0042645]	DNA binding [GO:0003677]; DNA-directed DNA polymerase activity [GO:0003887]	GVACPYRAIES;NWVVQSSAVDYLHLM;PKMEDGTLQAGPGGASGP;TITRRAVEPTWLT;VIAGPAAP;WDGFPLHYSERHGWGY;WEMKKSLMDLANDACQL	7	8.4	1.0038	-1.1044	0	0	0	0	0	0	0	0	0	0	0	6.421	0	0	0
A0A8C0M4A1	A0A8C0M4A1_CANLF	FAD-binding PCMH-type domain-containing protein		Canis lupus familiaris (Dog) (Canis familiaris)	steroid metabolic process [GO:0008202]	cytoplasm [GO:0005737]; membrane [GO:0016020]	delta24(24-1) sterol reductase activity [GO:0000246]; FAD binding [GO:0071949]	PSKLNSIGNYYKP;VEGLLYSL	2	4.5	1.0025	-1.3574	0	0	9.94862	0	0	0	0	0	0	0	6.34318	0	0	0	0
A0A8C0M4B0	A0A8C0M4B0_CANLF	Alpha-mannosidase (EC 3.2.1.-)		Canis lupus familiaris (Dog) (Canis familiaris)	mannose metabolic process [GO:0006013]	lysosome [GO:0005764]	alpha-mannosidase activity [GO:0004559]; carbohydrate binding [GO:0030246]; metal ion binding [GO:0046872]	GPSGSVSGSERATWFRTPHLLWPW;VRDRTPAHSGGTGRSRD;VYTTVVEQLMLQKQRRFI	3	5.8	0.97387	0.041303	0	0	0	0	0	0	0	0	5.91516	0	0	0	0	0	0
A0A8C0M4D4	A0A8C0M4D4_CANLF	Family with sequence similarity 53 member A		Canis lupus familiaris (Dog) (Canis familiaris)				AACPRTSQRRGCAAC;PSSASGGCMDSCEGSSGLPRR	2	10	0.95124	0.053901	0	0	0	0	0	0	0	0	8.82197	0	0	0	0	0	0
A0A8C0M4E4	A0A8C0M4E4_CANLF	FLYWCH-type zinc finger 1		Canis lupus familiaris (Dog) (Canis familiaris)			metal ion binding [GO:0046872]	MRSHCHLPDL;QVEEQVGAVQPTLQAPE;TLNLSRTRPRKRPKVLPAQPPAL	3	7	1.0014	-0.69775	8.15775	0	9.70231	0	0	0	0	0	0	0	0	9.83378	0	0	0
A0A8C0M4E9	A0A8C0M4E9_CANLF	Nucleolar protein 16	NOP16	Canis lupus familiaris (Dog) (Canis familiaris)	ribosomal large subunit biogenesis [GO:0042273]	nucleolus [GO:0005730]		RKRLNRNARRKAAPRIEC	1	12	0.99074	-0.2747	0	0	0	0	0	0	0	0	7.88655	0	0	0	0	0	0
A0A8C0M4F2	A0A8C0M4F2_CANLF	FAT atypical cadherin 2	FAT2	Canis lupus familiaris (Dog) (Canis familiaris)	adherens junction organization [GO:0034332]; calcium-dependent cell-cell adhesion via plasma membrane cell adhesion molecules [GO:0016339]; cell morphogenesis [GO:0000902]; cell-cell adhesion mediated by cadherin [GO:0044331]; cell-cell junction assembly [GO:0007043]; homophilic cell adhesion via plasma membrane adhesion molecules [GO:0007156]	adherens junction [GO:0005912]; catenin complex [GO:0016342]	cadherin binding [GO:0045296]; calcium ion binding [GO:0005509]	ASVLVEIF;DQPRKGHQLF;DVDELQNLK;EGASCNCPHPYMGDRCE;ELTIKASD;EVLVEDINDNPPTFSQLVYT;FHQLTPEELVSDHWR;FQLNYSTSVQENSPIGSK;GATIWPPTYSR;IILTDENDNP;IVEEEPLMLFTT;KSLDFETSPKF;LASLQPAEATAGVDVL;LEDLMPPRPPSPREHLLA;LVLLRLQVVP;LVSATSSSEVTYE;QELDCETHQ;SLERELDFER;TSILTVTA;TSPGHFIL;YEGSDMVESDYGSCEEVMF	21	6	0.99663	-4.7668	8.12366	10.8103	0	9.20819	7.27118	7.70757	0	11.3467	12.9796	0	6.07429	9.55132	10.9798	12.7979	10.4255
A0A8C0M4F3	A0A8C0M4F3_CANLF	HSac2 domain-containing protein		Canis lupus familiaris (Dog) (Canis familiaris)				EDGDIQGVWLLTEREGFGIRIQW;GAGGGGGG;GGGGGRPG	3	16.4	0.99312	-0.28156	0	0	0	0	0	0	0	12.9352	0	0	0	0	0	0	0
A0A8C0M4G3	A0A8C0M4G3_CANLF	Thyroid hormone receptor interactor 11		Canis lupus familiaris (Dog) (Canis familiaris)				EEKRACQLEDETNA;MTYMDVIRDYRG;QDHLLGKP;QLQQKQVEIALLREKQQV;YHQTIKELSSTQN	5	3.4	0.99215	-0.038422	0	0	0	0	8.43975	0	8.58605	0	0	9.4089	0	0	8.65112	0	0
A0A8C0M4G5	A0A8C0M4G5_CANLF	Uncharacterized protein	LOC611406	Canis lupus familiaris (Dog) (Canis familiaris)	defense response to virus [GO:0051607]	extracellular space [GO:0005615]	cytokine activity [GO:0005125]; cytokine receptor binding [GO:0005126]	ELFDGQQL;MHEDSTLRIYFQRISLYLQDKNHSP;PCVNYTND	3	21.9	0.97536	0.035538	0	0	0	0	0	0	0	0	0	0	0	0	0	7.84423	0
A0A8C0M4H7	A0A8C0M4H7_CANLF	Small nuclear RNA activating complex polypeptide 4	SNAPC4	Canis lupus familiaris (Dog) (Canis familiaris)		nucleus [GO:0005634]		DLAGSKGP;GGSGNSED;GVGHWAKI;LDLDLLSQESE;LTQLGQFRWLEYLHQ;LVQEMRVGSH;VGPPANEETREKA;VGSHIPYRRIVYYMEG	8	5.9	0.99769	-3.3742	0	0	7.20232	6.92647	0	5.81934	11.1562	0	10.98	0	0	0	0	0	10.4775
A0A8C0M4L1	A0A8C0M4L1_CANLF	G protein-coupled receptor kinase (EC 2.7.11.-)	GRK7	Canis lupus familiaris (Dog) (Canis familiaris)	signal transduction [GO:0007165]		ATP binding [GO:0005524]; rhodopsin kinase activity [GO:0050254]	FYDKFLQWKVFEMQ;TFLQDQPFQDFLASPFYDKFLQW;TGAVPIAWQEE	3	7.2	0.99453	-0.12398	0	0	0	0	9.79585	0	0	0	5.89108	0	0	0	0	0	9.26655
A0A8C0M4M0	A0A8C0M4M0_CANLF	NADH dehydrogenase [ubiquinone] 1 alpha subcomplex subunit 8 (Complex I-19kD) (NADH-ubiquinone oxidoreductase 19 kDa subunit)	LHX6	Canis lupus familiaris (Dog) (Canis familiaris)	mitochondrial electron transport, NADH to ubiquinone [GO:0006120]	mitochondrial intermembrane space [GO:0005758]; respirasome [GO:0070469]		AVGLPQSQRVPPHYGNRE;EPPGTAHAPRLAVG;SSVLKAAAHHYGVQCDKPNKEFML;VGLPQSQRVPPHYGNRE	4	22	0.83807	0.19694	0	0	0	0	0	0	0	7.33842	0	0	10.5154	9.1955	0	10.1406	0
A0A8C0M4M5	A0A8C0M4M5_CANLF	C2H2-type domain-containing protein		Canis lupus familiaris (Dog) (Canis familiaris)		nucleus [GO:0005634]	metal ion binding [GO:0046872]	LLTGMDPQP;PRESEEEEAEAGAA	2	4	1.0047	-1.0507	0	0	0	0	0	8.21611	10.3705	0	0	0	0	8.48961	9.21851	0	0
A0A8C0M4N3	A0A8C0M4N3_CANLF	CARD domain-containing protein		Canis lupus familiaris (Dog) (Canis familiaris)	regulation of apoptotic process [GO:0042981]			EDNTPKVT;EVQLFQRVLNLKPS;QPHPFQPKPTQT;SAVFFFTDYLGEKEWDL;SEIIERERKRLLEILQK;VEEEDYNDSEHSVYDGEE	6	8	1.003	-0.85212	5.53987	0	0	0	0	0	6.5151	0	0	0	0	9.75894	0	9.02023	8.99732
A0A8C0M4S1	A0A8C0M4S1_CANLF	Condensin-2 complex subunit D3	NCAPD3	Canis lupus familiaris (Dog) (Canis familiaris)	cell division [GO:0051301]; mitotic chromosome condensation [GO:0007076]	condensed chromosome, centromeric region [GO:0000779]; condensin complex [GO:0000796]; nucleus [GO:0005634]		EEHGPAESIWSFF;EIEEQEDEESICF;IECIFHFNNYE;LASAVMQEAQKRLISQ;LEEDDMAL;QMLNVILMLGAGEGV;RKRGKPPRKEDIEVDEIEE;SLFFRFVSTLIDSH;TNLLQEEFVKWKGSLFFRFVSTL;VLAWALLTLLSTENQELS;VLSTCVQSLSDIVLKQSGP;VMFDKCIQ	12	11.2	1.0031	-2.284	0	0	0	10.6235	0	10.9338	0	11.9274	3.64039	0	11.5418	9.84364	10.24	0	0
A0A8C0M4T1	A0A8C0M4T1_CANLF	KRAB domain-containing protein		Canis lupus familiaris (Dog) (Canis familiaris)	regulation of DNA-templated transcription [GO:0006355]	nucleus [GO:0005634]	DNA binding [GO:0003677]	RETYGHLGALGDPAKMPPPPPSLQ	1	27.3	0.93879	0.06311	0	0	0	0	9.92238	0	0	0	0	0	0	0	0	0	0
A0A8C0M4U7	A0A8C0M4U7_CANLF	WASP like actin nucleation promoting factor	WASL	Canis lupus familiaris (Dog) (Canis familiaris)	actin filament organization [GO:0007015]	cytoplasm [GO:0005737]; cytoskeleton [GO:0005856]; nucleus [GO:0005634]	actin binding [GO:0003779]	AIHSSDEDEDEDDEE;DEDDEEDFEDDD;EDEDDEEDFEDDDEWE;EDEDEDDEEDFED;HSSDEDEDEDDEED;HSSDEDEDEDDEEDFEDDDE;IHSSDEDEDEDDEEDFEDDDEWE;KKKGKAKKKRLTK;SKAIHSSDEDEDEDDEEDFEDDDEW	9	7.7	0.94018	0.070099	7.12422	6.52102	0	4.62188	0	6.49745	0	4.32826	0	0	0	6.66306	0	5.90128	4.47366
A0A8C0M4U9	A0A8C0M4U9_CANLF	Endosome-associated-trafficking regulator 1		Canis lupus familiaris (Dog) (Canis familiaris)				AGDLLDEDEDEDEDDGWNGAYLPST;ASLTVVKQ;DEDEDEDEDDGWNG;EDEDEDDGWNGAYLPS;LDEDEDEDEDDG;VGDTDFGYGKGKCTKQGPPGA	6	12.4	1.0027	-0.84133	8.41232	0	0	0	0	0	9.25132	7.49057	8.09566	0	0	0	0	5.48394	0
A0A8C0M4V7	A0A8C0M4V7_CANLF	ATP synthase subunit f, mitochondrial (ATP synthase membrane subunit f)		Canis lupus familiaris (Dog) (Canis familiaris)	proton motive force-driven mitochondrial ATP synthesis [GO:0042776]	mitochondrial proton-transporting ATP synthase complex [GO:0005753]; proton-transporting ATP synthase complex, coupling factor F(o) [GO:0045263]	proton-transporting ATP synthase activity, rotational mechanism [GO:0046933]	VLVAYVLFNYCHSYKEL	1	17.7	0.99129	-0.22174	0	0	0	0	0	0	0	0	0	0	0	0	0	10.2586	0
A0A8C0M4Y1	A0A8C0M4Y1_CANLF	C2 domain-containing protein	CC2D2A	Canis lupus familiaris (Dog) (Canis familiaris)				DFRVHFGQIFNLQIFNWPE;KPLNPPQEL;LETEFGTEPGEKVQRT;LVREKFDSQEDEKLLQ;RFRLLCLRSQEVPEFR;SGIHTRIERHWL	6	5.9	1.0016	-1.4138	0	0	0	7.61456	0	9.39238	0	0	6.52608	0	0	3.48078	9.34933	0	11.3925
A0A8C0M4Y7	A0A8C0M4Y7_CANLF	Leptin receptor gene-related protein (Endospanin-1) (OB-R gene-related protein)	LEPROT	Canis lupus familiaris (Dog) (Canis familiaris)	late endosome to vacuole transport via multivesicular body sorting pathway [GO:0032511]; negative regulation of growth hormone receptor signaling pathway [GO:0060400]	endosome [GO:0005768]; Golgi membrane [GO:0000139]		HETLIWGIGYLTCGIETLE;SPIPHFIAKRATYDSD	2	28.7	0.93411	0.099095	0	0	0	0	0	5.44722	0	0	0	0	0	0	8.38504	0	0
A0A8C0M4Z5	A0A8C0M4Z5_CANLF	Serine/threonine-protein phosphatase 2A 56 kDa regulatory subunit		Canis lupus familiaris (Dog) (Canis familiaris)	signal transduction [GO:0007165]	protein phosphatase type 2A complex [GO:0000159]	protein phosphatase regulator activity [GO:0019888]	EEHKIFLLKVLLPLHKVKSLS;HNRNVITEPIY;IIESEGTSPVL;KIFLLKVLLPLH;PLKEEHKIFLLKVLLPLHKVK;VLFDFVSDPLSDLKWK	6	11.4	0.99278	-0.051918	0	0	0	0	5.54649	7.66014	0	12.5849	7.16832	0	0	0	0	0	0
A0A8C0M4Z7	A0A8C0M4Z7_CANLF	Protein ABHD13 (Alpha/beta hydrolase domain-containing protein 13)		Canis lupus familiaris (Dog) (Canis familiaris)		membrane [GO:0016020]	palmitoyl-(protein) hydrolase activity [GO:0008474]	GEASEEGLYLDSEAVLDY;VELLILSLSFS	2	7.8	0.98509	-0.24134	0	0	0	0	8.84307	0	0	0	0	0	0	0	0	10.6511	0
A0A8C0M527	A0A8C0M527_CANLF	Semaphorin 4D	SEMA4D	Canis lupus familiaris (Dog) (Canis familiaris)	cell differentiation [GO:0030154]; nervous system development [GO:0007399]	membrane [GO:0016020]	semaphorin receptor binding [GO:0030215]	EVQLEKFH;LEPDSCRSTWWPQNFFVRPQRSAPL;TVEQSHTKWVRYNGA	3	5.7	0.99115	-0.29648	8.90147	0	0	0	0	0	0	0	0	0	0	0	0	0	0
A0A8C0M532	A0A8C0M532_CANLF	T-complex 11 like 2		Canis lupus familiaris (Dog) (Canis familiaris)				ASLSDYEC;LITNNMVGALTEGLPEL;LPSPQKCMPPM;QELTEKLNQLKIIACLSL;VIQQELEELGSQFA	5	13	0.98887	-0.19799	0	11.4105	8.94661	7.66647	8.09724	7.99095	9.00677	0	8.78293	0	9.96372	0	0	10.1886	8.54836
A0A8C0M533	A0A8C0M533_CANLF	Nonsense-mediated mRNA decay factor		Canis lupus familiaris (Dog) (Canis familiaris)	nuclear-transcribed mRNA catabolic process, nonsense-mediated decay [GO:0000184]	nucleus [GO:0005634]		DLYPALLGPLASLPGR;FRSGAAVNAAEAEAAAG;PSSLPSSPPTH;QLVHVTVINLFQ;TFPAGVSVPGTFLQ;VHLGDIARYRN;VTDLEYALDKKVEQDLWNHA	7	8.8	0.99048	-0.21304	5.22338	9.57491	0	0	8.72288	0	0	0	6.44351	9.64057	0	9.51233	0	0	0
A0A8C0M540	A0A8C0M540_CANLF	Armadillo repeat containing 5		Canis lupus familiaris (Dog) (Canis familiaris)				NLAMEPESCGDIHSAGAV;VIPALPPPMPLDL;VQAESPFGVGALTHL	3	4.9	1.0028	-0.77881	0	0	0	0	0	0	0	0	0	0	0	0	0	10.1417	0
A0A8C0M557	A0A8C0M557_CANLF	BRMS1 like transcriptional repressor	BRMS1L	Canis lupus familiaris (Dog) (Canis familiaris)	negative regulation of transcription by RNA polymerase II [GO:0000122]	Sin3-type complex [GO:0070822]	histone deacetylase binding [GO:0042826]	EDEDTESSSVSEDGDSSEMDD;EDGDSSEMDDEDCERRRME	2	10	0.93295	0.096576	0	0	0	0	0	7.86102	0	0	6.96636	0	0	0	0	0	0
A0A8C0M576	A0A8C0M576_CANLF	Tyrosine-protein kinase receptor (EC 2.7.10.1)	INSRR	Canis lupus familiaris (Dog) (Canis familiaris)	cell surface receptor protein tyrosine kinase signaling pathway [GO:0007169]	membrane [GO:0016020]	ATP binding [GO:0005524]; insulin receptor substrate binding [GO:0043560]; phosphatidylinositol 3-kinase binding [GO:0043548]; transmembrane receptor protein tyrosine kinase activity [GO:0004714]	AQGLEAGEESTPVALK;EDGELEAEMEPGCC;GVVSQGQPTL;TMPHREADGIPGKV;YKESPFQNATEHTGP	5	5.3	1.0013	-0.70239	9.09162	0	0	0	6.5196	0	0	8.40135	0	0	8.89069	0	0	0	0
A0A8C0M580	A0A8C0M580_CANLF	Immunoglobulin V-set domain-containing protein		Canis lupus familiaris (Dog) (Canis familiaris)		plasma membrane [GO:0005886]	transmembrane signaling receptor activity [GO:0004888]	TYNKWWCQGAEWKSCH;VIQGSPALMAVSDAVSGPMR;WNNADTYWCGIERSGTDLG	3	30.1	0.85714	0.16005	0	0	0	0	0	0	9.87868	3.976	0	9.46919	0	4.01917	0	9.67631	4.361
A0A8C0M593	A0A8C0M593_CANLF	MAM domain-containing protein	MAMDC4	Canis lupus familiaris (Dog) (Canis familiaris)		membrane [GO:0016020]		AAGGGGGG;AAGGWEDASVGRLQWR;EAAGATLRSPV;GGGGGGGG;GGGGGGPG;GQRSPPAC;LVDLDGPGQQGAGVDDVTLKD;LVSVAEPSSPAVLS;VLFETGVLGPG	9	8.4	0.98378	-0.24311	5.97916	6.39587	8.77919	0	0	0	0	0	0	0	0	7.56255	8.1876	0	11.4553
A0A8C0M594	A0A8C0M594_CANLF	Uncharacterized protein		Canis lupus familiaris (Dog) (Canis familiaris)				AALQRIDRALR;DLAAQRPPRPS;SPSSSTSTGLAPQPA;VLPPGGGA	4	6.5	0.95169	0.053901	0	0	0	0	0	0	7.23831	0	0	0	0	0	0	0	0
A0A8C0M5C2	A0A8C0M5C2_CANLF	Nedd4 family interacting protein 1	NDFIP1	Canis lupus familiaris (Dog) (Canis familiaris)	metal ion transport [GO:0030001]; positive regulation of protein ubiquitination [GO:0031398]; ubiquitin-dependent protein catabolic process [GO:0006511]; vacuolar transport [GO:0007034]	endoplasmic reticulum [GO:0005783]; Golgi apparatus [GO:0005794]; membrane [GO:0016020]; perinuclear region of cytoplasm [GO:0048471]	WW domain binding [GO:0050699]	ACGSRYQQL;LSLIKWILIVRFS;QYWLWWVFLVL	3	12.5	0.9848	-0.25483	0	6.9493	0	0	0	0	0	0	0	0	0	9.21898	0	0	9.85304
A0A8C0M5C3	A0A8C0M5C3_CANLF	Family with sequence similarity 187 member B	FAM187B	Canis lupus familiaris (Dog) (Canis familiaris)		membrane [GO:0016020]		AGPVLKGLKLTLLVGIVLGLLGL;AGPVLKGLKLTLLVGIVLGLLGLL;KGLKLTLLVGIVLGLLGL;KGLKLTLLVGIVLGLLGLLL;PSQTGFYHCQDENSIQ;PVLKGLKLTLLVGIVLGLLGLLL;RQQGAREASKGKAGP;VLKGLKLTLLVGIVLGLLGLLL;VLKGLKLTLLVGIVLGLLGLLLK	9	14.8	0.9888	-0.26149	0	0	0	0	9.23127	0	0	0	0	0	0	0	0	0	0
A0A8C0M5F0	A0A8C0M5F0_CANLF	DnaJ heat shock protein family (Hsp40) member C6		Canis lupus familiaris (Dog) (Canis familiaris)	clathrin-dependent endocytosis [GO:0072583]	clathrin-coated vesicle [GO:0030136]		GAAAGPAQAGQSGVEDMFH;GGGAAAGP;GPAQAGQSGVEDMF;IPPDNPRHFGQ;LEGKQKAADFEDLLSGQ;LVNPESEQ;SPSHRRYLGYM;VHASSTPAVNIQ	8	8.7	1.0034	-1.5749	0	0	10.3668	0	0	7.83605	0	0	0	0	0	0	0	11.3197	10.4538
A0A8C0M5F2	A0A8C0M5F2_CANLF	Serine/threonine-protein phosphatase (EC 3.1.3.16)		Canis lupus familiaris (Dog) (Canis familiaris)			protein serine/threonine phosphatase activity [GO:0004722]	ERNQEIPHKGAFC	1	4.8	0.98923	-0.26137	0	0	0	0	0	0	0	0	0	0	0	0	0	0	9.8848
A0A8C0M5I0	A0A8C0M5I0_CANLF	Platelet endothelial aggregation receptor 1		Canis lupus familiaris (Dog) (Canis familiaris)		membrane [GO:0016020]		CPPDTYGVGCSARCSCDNAIAC;CPPGWTGHLCLEGCS;DCDHSDGCDP;EGCASRCDCDHSDGCDPVHGHCQC;FSSKEELGASVASL;HPQHGSCSCPP;KSGACLCPSGLQPPH	7	10.1	0.95193	0.053901	0	0	0	0	0	0	0	0	0	0	0	9.31111	0	0	0
A0A8C0M5J2	A0A8C0M5J2_CANLF	CDP-diacylglycerol--glycerol-3-phosphate 3-phosphatidyltransferase (EC 2.7.8.5)	PGS1	Canis lupus familiaris (Dog) (Canis familiaris)	cardiolipin biosynthetic process [GO:0032049]	mitochondrion [GO:0005739]	ATP binding [GO:0005524]; CDP-diacylglycerol-glycerol-3-phosphate 3-phosphatidyltransferase activity [GO:0008444]	IDEIVTET;PRSWGACPTAWAGTGTAGAGGPDQ	2	5.3	0.99415	-0.28539	0	0	0	0	0	8.68682	0	0	0	0	0	0	0	0	0
A0A8C0M5J7	A0A8C0M5J7_CANLF	TBC1 domain family member 2		Canis lupus familiaris (Dog) (Canis familiaris)				AEPAGGAEVLPP;EEAEPDDF;EQEEAEPDDFLGPV;LLMDKNQAKQQVICKLSE;PSDPSTPGKDPADSPKP	5	6.6	0.9871	-0.38113	20.2226	7.10087	20.1338	12.6732	18.8423	10.4199	4.79228	11.6877	0	0	9.56866	19.9069	20.1589	10.3856	11.1941
A0A8C0M5K2	A0A8C0M5K2_CANLF	Transmembrane protein 231		Canis lupus familiaris (Dog) (Canis familiaris)		ciliary membrane [GO:0060170]		GVSPIVLRCARVPVICEW;VLSWSPLLLSSQTGPFAVA	2	16.7	0.99159	-0.036772	0	0	0	0	14.4075	0	0	0	0	8.82305	0	0	0	0	0
A0A8C0M5K8	A0A8C0M5K8_CANLF	Uncharacterized protein		Canis lupus familiaris (Dog) (Canis familiaris)				GVGFGMLKAKVAGGSP	1	19	0.95936	0.049233	0	0	8.18527	0	0	0	0	0	0	0	0	0	0	0	0
A0A8C0M5L5	A0A8C0M5L5_CANLF	Purine rich element binding protein A		Canis lupus familiaris (Dog) (Canis familiaris)		nucleus [GO:0005634]	DNA-binding transcription factor activity, RNA polymerase II-specific [GO:0000981]; purine-rich negative regulatory element binding [GO:0032422]; RNA polymerase II transcription regulatory region sequence-specific DNA binding [GO:0000977]	AAGGGGGG;EQLHQQQQQ;GGGGGGGG;GGGGGGSG;SGGGGGGA	5	7.9	0.98901	-0.21835	0	0	0	0	0	0	10.8502	0	0	0	0	0	0	0	0
A0A8C0M5L9	A0A8C0M5L9_CANLF	TOPBP1 interacting checkpoint and replication regulator	TICRR	Canis lupus familiaris (Dog) (Canis familiaris)	DNA replication [GO:0006260]; mitotic DNA replication checkpoint signaling [GO:0033314]; response to ionizing radiation [GO:0010212]	nucleus [GO:0005634]		GKRQRDTSNLESSSLQ;KAVSVPKTLE;KDWPRRKRAV;LEEILGLKTALIRHKS;PFFDVMDI;RMVCLTEDSAYLAKFL;TTPDTIKDWPRR;VFPTTAEESPFSRA	9	6.1	0.99951	-2.9134	0	5.7555	0	0	9.46887	0	0	8.48168	0	0	0	0	10.3138	0	0
A0A8C0M5N3	A0A8C0M5N3_CANLF	Cyclin-dependent kinase 20 (EC 2.7.11.22) (Cell cycle-related kinase) (Cell division protein kinase 20)	CDK20	Canis lupus familiaris (Dog) (Canis familiaris)		cilium [GO:0005929]; nucleus [GO:0005634]	ATP binding [GO:0005524]; protein serine/threonine kinase activity [GO:0004674]	EIKALQEIEDNQ;GVPFCPAQTGEIVAL;IVALKKVALRRL;LQPGMDCGVPFCP	4	9.3	0.99639	-0.57685	0	0	0	0	0	0	0	0	0	0	0	0	11.0516	0	0
A0A8C0M5N4	A0A8C0M5N4_CANLF	STAS domain-containing protein	SLC26A11	Canis lupus familiaris (Dog) (Canis familiaris)		membrane [GO:0016020]	monoatomic anion transmembrane transporter activity [GO:0008509]; secondary active sulfate transmembrane transporter activity [GO:0008271]	LQDIPRQFF;LVSFYTFHE;LVSSYPVTGSF;PAGVQRRLPILAWLPD;SRALEASPPRCAVLECTHVC;TAEGLPPVR	6	12.2	1.0036	-2.389	0	0	0	0	10.0588	0	10.3817	0	0	0	0	6.06686	0	0	0
A0A8C0M5P4	A0A8C0M5P4_CANLF	Metastasis associated 1	MTA1	Canis lupus familiaris (Dog) (Canis familiaris)	double-strand break repair [GO:0006302]; negative regulation of transcription by RNA polymerase II [GO:0000122]; response to ionizing radiation [GO:0010212]	NuRD complex [GO:0016581]	histone deacetylase binding [GO:0042826]; sequence-specific DNA binding [GO:0043565]; transcription coactivator activity [GO:0003713]; transcription corepressor activity [GO:0003714]	AECTARLPEASQSP;GCLCLRSLIQARASLWHPRCHTW;GVVNGAGA;KQIDQFLVVARSVGT;RGEEGAAVFAE;SETKRAAR;TKLTRIARRLCREILRPW	7	13.1	1.0028	-1.7438	0	6.54671	0	0	0	0	7.71218	0	10.5808	7.74403	0	8.99969	9.81495	0	0
A0A8C0M5Q5	A0A8C0M5Q5_CANLF	PKD domain-containing protein		Canis lupus familiaris (Dog) (Canis familiaris)		membrane [GO:0016020]		AEPGAPGL;DENQVFVAVQEWYQMD;FEEEHHVLYLD;GDGDGDGD;LEVVPVVG;LFLSMDEGATFQKQ;LLLLLLLL;RPLLLLLLLLAACG;VGVGDGDGDGDGDGDGD;VLQDSKVVRVL;VSHSQGVQSVIQ	11	9.4	1.002	-1.2343	0	0	0	0	5.67305	0	13.4415	11.7503	0	0	0	0	7.87535	10.6284	10.9913
A0A8C0M5R3	A0A8C0M5R3_CANLF	Eukaryotic translation initiation factor 4 gamma 2		Canis lupus familiaris (Dog) (Canis familiaris)			RNA binding [GO:0003723]; translation initiation factor activity [GO:0003743]	AEDAPNFDGPAAEG;GVREMRAPKHFLP;KELPARIRF;LDHCPKLE;LGGLADMFGQMPGS;LILKGVILLIVD;PAKTSKKPPPSKEELL;PARSTRRDDNS;QQSKVNMQKMLPEIDQNKDRM;QVPKLQPQITMIPPSA;VGVESKLILKGVILLIV	11	16.1	1.002	-1.4621	10.246	10.8709	0	3.17916	8.79805	8.73064	0	0	0	0	12.8757	0	0	0	13.3548
A0A8C0M5R6	A0A8C0M5R6_CANLF	Protein cornichon homolog 4 (Cornichon family AMPA receptor auxiliary protein 4)	CNIH4	Canis lupus familiaris (Dog) (Canis familiaris)	endoplasmic reticulum to Golgi vesicle-mediated transport [GO:0006888]	endoplasmic reticulum [GO:0005783]; endoplasmic reticulum-Golgi intermediate compartment [GO:0005793]; membrane [GO:0016020]	CCR5 chemokine receptor binding [GO:0031730]	KLGFHLLCFFM	1	7.9	0.98978	-0.26577	0	0	0	0	0	0	0	0	0	0	0	0	12.359	0	0
A0A8C0M5T2	A0A8C0M5T2_CANLF	Eukaryotic translation initiation factor 3 subunit H (eIF3h) (Eukaryotic translation initiation factor 3 subunit 3) (eIF-3 gamma) (eIF3 p40 subunit)	EIF3H EIF3S3	Canis lupus familiaris (Dog) (Canis familiaris)	formation of cytoplasmic translation initiation complex [GO:0001732]	cytosol [GO:0005829]; eukaryotic 43S preinitiation complex [GO:0016282]; eukaryotic 48S preinitiation complex [GO:0033290]; eukaryotic translation initiation factor 3 complex [GO:0005852]	metallopeptidase activity [GO:0008237]; translation initiation factor activity [GO:0003743]	EVPIVIKNSHLINVLMWEL;KQQQQKHQYQQRRQQENMQRQSR;MRNTSKQQQQKHQYQQRRQQEN;TGPAGKGK	4	16.6	1.0019	-1.2504	5.87046	11.0262	0	0	0	0	0	0	9.43563	0	0	0	0	11.3371	14.5494
A0A8C0M5T5	A0A8C0M5T5_CANLF	Methylosome subunit pICln		Canis lupus familiaris (Dog) (Canis familiaris)		cytoplasm [GO:0005737]; nucleus [GO:0005634]		GTLYIAES;MFTVMCECQAWHPDPEDEDSDDYDG;VMCECQAWHPDPEDEDSDDYDGEEY	3	16.1	0.98	0.035538	0	0	0	0	0	0	7.01491	0	0	0	0	0	0	0	0
A0A8C0M5V1	A0A8C0M5V1_CANLF	Enoyl reductase (ER) domain-containing protein	LOC610994	Canis lupus familiaris (Dog) (Canis familiaris)			oxidoreductase activity [GO:0016491]	IVLETGADVSTVKEGDRVIG;VGFAGGTI;VSAMGLYWSRYKEQ	3	11.7	0.9937	-0.14928	0	0	0	0	0	0	0	0	8.98325	0	0	8.32504	0	8.80835	0
A0A8C0M5X6	A0A8C0M5X6_CANLF	CTR9 homolog, Paf1/RNA polymerase II complex component	CTR9	Canis lupus familiaris (Dog) (Canis familiaris)	blastocyst growth [GO:0001832]; blastocyst hatching [GO:0001835]; cell surface receptor signaling pathway via JAK-STAT [GO:0007259]; cellular response to lipopolysaccharide [GO:0071222]; endodermal cell fate commitment [GO:0001711]; inner cell mass cell differentiation [GO:0001826]; interleukin-6-mediated signaling pathway [GO:0070102]; negative regulation of gene expression, epigenetic [GO:00458…	Cdc73/Paf1 complex [GO:0016593]; euchromatin [GO:0000791]	SH2 domain binding [GO:0042169]	FVLPFFGLGQ;GKLQECKQTL;KDEKSNLKEVLNAVKELELAHRY;KKKRRRPPKGE;LSRAYTIDP;SLIGNLHLAKQ;SVQSGRSRS	7	7.1	1.0021	-1.2775	0	0	0	0	0	5.34721	8.7708	10.813	10.7756	8.37617	0	0	14.0333	10.5499	9.39635
A0A8C0M5Y5	A0A8C0M5Y5_CANLF	Metalloproteinase inhibitor 2 (Tissue inhibitor of metalloproteinases 2)		Canis lupus familiaris (Dog) (Canis familiaris)			metal ion binding [GO:0046872]; metalloendopeptidase inhibitor activity [GO:0008191]	AGPGARRPRRPRRRRPRRPRRRRRP;DIYGNPIKRIQYEIKQIKMFKGP;GGGGGGGG;GPGARRPRRPRRRRPRRPRRRRRPR;REVEGKGEGEGGRGK	5	14.5	0.85451	0.17125	0	6.69153	0	0	3.51879	0	0	0	0	0	4.73731	0	8.57686	0	0
A0A8C0M5Z2	A0A8C0M5Z2_CANLF	Aminotransferase class V domain-containing protein		Canis lupus familiaris (Dog) (Canis familiaris)	L-serine biosynthetic process [GO:0006564]		O-phospho-L-serine:2-oxoglutarate aminotransferase activity [GO:0004648]	LDRWGPFIYVM	1	6	0.98219	-0.25051	0	0	9.66519	0	0	0	0	0	0	0	0	0	0	0	0
A0A8C0M604	A0A8C0M604_CANLF	Ig-like domain-containing protein		Canis lupus familiaris (Dog) (Canis familiaris)	cytokine-mediated signaling pathway [GO:0019221]	plasma membrane [GO:0005886]	inhibitory MHC class I receptor activity [GO:0032396]	EAAGLDGWQRSHEN;EPSLSAQPGSLIHSGDNL;GVNMSLSCSSRY;SAPSAPLDIL;VTSDHQGTYRCYSSHN	5	12.5	0.98636	-0.41392	0	9.60413	0	0	0	0	0	0	10.4845	0	0	0	0	8.76623	9.60101
A0A8C0M630	A0A8C0M630_CANLF	CCD97-like C-terminal domain-containing protein		Canis lupus familiaris (Dog) (Canis familiaris)				EEEACLEEEEEEDDSDEEDQ;EEEEEEDDSDEEDQSS;QEEEEACLEEEEEED;SDLLLQSYQERE	4	10.5	0.8149	0.20178	8.47184	8.29398	3.97682	0	0	0	0	0	0	0	0	0	0	0	7.78234
A0A8C0M631	A0A8C0M631_CANLF	Progestin and adipoQ receptor family member 4	PAQR4	Canis lupus familiaris (Dog) (Canis familiaris)		membrane [GO:0016020]	metal ion binding [GO:0046872]; signaling receptor activity [GO:0038023]	PMTMPWGQLGQDG	1	4.8	0.99226	-0.16547	0	0	0	0	0	0	0	11.6045	0	0	0	0	0	0	0
A0A8C0M640	A0A8C0M640_CANLF	G-protein coupled receptors family 3 profile domain-containing protein		Canis lupus familiaris (Dog) (Canis familiaris)		postsynaptic membrane [GO:0045211]	G protein-coupled receptor activity [GO:0004930]	CPWDAPTPDSSAKAE;DEESLQNQQNAHTSRM;DPPLLDSLLRRKL;EAEEAPTSEKAKICPWEVN;EDEESLQNQQN;EVTPARAELCPWEV;ILKLYRVLQLFLSRSA;LLRRKLAKKASRESRESRESGE;TAEVCPWDAEDTVP;VGCRAAEV	10	5.8	1.0026	-1.4843	9.27254	8.21062	12.8104	3.55533	9.27998	0	0	12.3181	10.1454	7.77854	10.7006	13.7708	0	8.79636	6.9751
A0A8C0M644	A0A8C0M644_CANLF	Multiple EGF like domains 8		Canis lupus familiaris (Dog) (Canis familiaris)		membrane [GO:0016020]	calcium ion binding [GO:0005509]	ALGDLVLYNFSAN;CLARHPRTLQ;CPPEDECANGHHDCNETQNCHD;GGQDGGGH;GGVALGRLLALTLPPDPCRL;INQREVFWAGNC;LFAAYLARYPHGG;LLFFRQDQAHIDL;SFHAAAYVSS;VGGGTCRP;VSGGRTQHDLFSSGLFRF;YCGGGGGA;YHLDYCSMYTDHSVCSRD	13	6.4	1.0029	-2.491	0	0	0	0	5.67536	9.43892	0	9.72223	0	10.9207	8.8751	10.2119	6.07731	3.43176	10.9356
A0A8C0M648	A0A8C0M648_CANLF	CUGBP Elav-like family member 4 (Bruno-like protein 4) (CUG-BP- and ETR-3-like factor 4) (RNA-binding protein BRUNOL-4)	CELF4	Canis lupus familiaris (Dog) (Canis familiaris)			RNA binding [GO:0003723]	GLAQGQSNPPQSRAELGI;LTYCERESALKAQSALH	2	7.2	0.98665	-0.2599	0	0	0	0	0	0	0	0	10.165	0	0	0	0	0	0
A0A8C0M658	A0A8C0M658_CANLF	Uncharacterized protein		Canis lupus familiaris (Dog) (Canis familiaris)				RPLTQQDAA;YKRGRASHSRR	2	8.9	0.9886	-0.26422	0	0	0	0	0	0	0	0	0	0	0	0	13.1746	0	0
A0A8C0M673	A0A8C0M673_CANLF	Cilia- and flagella-associated protein 263		Canis lupus familiaris (Dog) (Canis familiaris)	cell projection organization [GO:0030030]	cilium [GO:0005929]		LKGYRKAWNKMKTTNEQLQALCPPR	1	7.7	0.97885	0.035538	0	0	0	0	0	0	5.71191	0	0	0	0	0	0	0	0
A0A8C0M675	A0A8C0M675_CANLF	CID domain-containing protein		Canis lupus familiaris (Dog) (Canis familiaris)	mRNA 3'-end processing [GO:0031124]; termination of RNA polymerase II transcription [GO:0006369]	cytoplasm [GO:0005737]; mRNA cleavage factor complex [GO:0005849]	mRNA binding [GO:0003729]; RNA polymerase II complex binding [GO:0000993]	DEQVSAKGVREEQRSPFND;EKITKKELDQ;EQFEQYWDEEEEEW;GAVESCEICQEQFEQYWDE;GDEHSKSPHLRHRESW;LAVSLSVQQETSN;SGAQFDRK;SVTRDGPTKMIF;TAKAPSSEKLPVMY;TKRWKSGWEENKSLQ;YAENLSPHEGRRRHDEQV	11	8.7	1.0029	-1.5884	10.6701	0	0	0	0	0	10.366	0	13.7936	0	12.3065	0	10.8805	0	9.95334
A0A8C0M679	A0A8C0M679_CANLF	Kallikrein-related peptidase 2	KLK2	Canis lupus familiaris (Dog) (Canis familiaris)	proteolysis [GO:0006508]		serine-type endopeptidase activity [GO:0004252]	CRGANPTAPAAAEWVPG;VRKSFIHPLYKTKVPRAVIR	2	11.3	0.95107	0.057856	0	0	0	0	0	7.86425	0	0	0	0	0	4.46002	0	0	8.31279
A0A8C0M685	A0A8C0M685_CANLF	BTB domain-containing protein		Canis lupus familiaris (Dog) (Canis familiaris)				ASTSEVPAFEFTAE;EQTFKKMENYLR;GQTGANGG;TSEEENESDSSSCRT	4	6.9	0.98642	-0.39388	0	0	9.24994	0	0	0	11.0408	8.62395	0	0	0	0	10.5317	0	4.27284
A0A8C0M686	A0A8C0M686_CANLF	Reticulon	RTN2	Canis lupus familiaris (Dog) (Canis familiaris)		cytoskeleton [GO:0005856]; sarcoplasmic reticulum membrane [GO:0033017]; T-tubule [GO:0030315]; Z disc [GO:0030018]		PPPSEVLTPQ;SLRVYRKVL	2	4.3	1.0019	-1.4157	0	8.18854	0	0	8.02558	0	0	0	0	0	0	0	0	0	7.82579
A0A8C0M689	A0A8C0M689_CANLF	Transforming growth factor beta	TGFB1	Canis lupus familiaris (Dog) (Canis familiaris)	positive regulation of cell division [GO:0051781]; regulation of cell population proliferation [GO:0042127]; transforming growth factor beta receptor signaling pathway [GO:0007179]	extracellular space [GO:0005615]	cytokine activity [GO:0005125]; growth factor activity [GO:0008083]; transforming growth factor beta receptor binding [GO:0005160]	GLRLLPLLLPLLRLL;GLRLLPLLLPLLRLLVL;GVVRQWLSH;LYQKYSNDSW;MATPLERAQHLHSSR;PPSGLRLLPLLLPLLRLLVLTPGRP;PSGLRLLPLLLPLLRLL;PSGLRLLPLLLPLLRLLVLT;QGEVPPGPLPEAVLALYNST;STRDRVAGESAEP;YEKVKKSPHSIYMLF	11	27.9	1.0039	-0.81438	0	6.70957	10.7814	0	11.1629	8.90159	11.9605	4.89317	0	7.96636	8.35165	0	0	6.63848	0
A0A8C0M6A4	A0A8C0M6A4_CANLF	Tubulin tyrosine ligase like 11		Canis lupus familiaris (Dog) (Canis familiaris)	protein modification process [GO:0036211]			GCGRSSGNPADELRPPRPVT;LRLMDPLKNKREKHFPDIY;PFGRRLPCDIYW;SLNIHSGN	4	8.1	0.99119	-0.2693	0	0	0	8.61445	0	0	0	0	0	0	0	0	0	0	0
A0A8C0M6C6	A0A8C0M6C6_CANLF	Mirror-image polydactyly 1	MIPOL1	Canis lupus familiaris (Dog) (Canis familiaris)				FVTPVTFTSLGIME	1	3.5	0.98406	-0.24712	0	0	0	0	0	0	0	0	0	0	0	0	10.9385	0	0
A0A8C0M6C8	A0A8C0M6C8_CANLF	Protein transport protein sec16		Canis lupus familiaris (Dog) (Canis familiaris)	autophagy [GO:0006914]; COPII vesicle coating [GO:0048208]; protein transport [GO:0015031]	endoplasmic reticulum exit site [GO:0070971]; endoplasmic reticulum membrane [GO:0005789]; Golgi membrane [GO:0000139]		AEGGWPATEQDQ;EGAAGGSANPEPASE;EQEELRSFPGPLGK;GALSMFFQGGETENE;GVSAPQAR;HYGSRFRDPRTC;KKTTKLVLIGS;LQNQPVLIAQPDQSYNLAQP;NPLTQGNSPESHL;VGLAGGGGPNLEAPDSAPH;YWYDAAEYDPYRKESY	11	6.8	0.95281	0.05044	0	0	7.90629	0	0	0	0	0	0	0	0	0	0	0	0
A0A8C0M6D3	A0A8C0M6D3_CANLF	Immunoglobulin V-set domain-containing protein		Canis lupus familiaris (Dog) (Canis familiaris)				VGEGGAGEPPPG	1	2.7	0.95267	0.05044	0	0	0	0	0	0	0	0	9.64938	0	0	0	0	0	0
A0A8C0M6D6	A0A8C0M6D6_CANLF	Barttin CLCNK type accessory subunit beta		Canis lupus familiaris (Dog) (Canis familiaris)	chloride transport [GO:0006821]	membrane [GO:0016020]		FHDFALIDCSHTRR;PVQLSAAVPEDKGGGREGFRHRS	2	12.2	0.99038	-0.26677	0	0	9.41889	0	0	0	0	0	0	0	0	0	0	0	0
A0A8C0M6H5	A0A8C0M6H5_CANLF	Transcription factor TFIIIB component B'' Myb domain-containing protein	BDP1	Canis lupus familiaris (Dog) (Canis familiaris)				EEREIHLEE;EIDLKETEERNLSLMEKES;ENVPEMVDATEEREIHLEETE;EQEKKTEKSL;GKKTVLSQDKTDAE;GLEETRSEISI;GTPTMPEIQQENV;ILLQPRDS;ISSEVSARKDCIDSKE;PENILLQPRDSDTHLQ;PSPKPAES;QIVEGQQES;SLTSGDDCQ;STEAAITLL;TLVEIPTNAVEDFNDTTAQLMP;VPIGLRSPEPVS	16	7.4	1.0028	-2.5637	8.95905	10.9939	7.66569	0	9.92926	5.29473	0	0	10.093	10.2968	0	11.9025	8.11103	0	11.4273
A0A8C0M6H6	A0A8C0M6H6_CANLF	RNA-directed DNA polymerase (EC 2.7.7.49)		Canis lupus familiaris (Dog) (Canis familiaris)				ANKLGNLEEMDAF;IWHPFLIKTLQSV;MDAFLESHKL;MNEKGEITTNT	4	5.4	0.93813	0.059565	0	0	3.71962	0	0	0	0	0	0	0	0	0	0	0	0
A0A8C0M6I3	A0A8C0M6I3_CANLF	Lipocalin/cytosolic fatty-acid binding domain-containing protein		Canis lupus familiaris (Dog) (Canis familiaris)	complement activation [GO:0006956]	extracellular region [GO:0005576]; membrane attack complex [GO:0005579]		LVAVASSCRFLQ	1	6.1	0.95455	0.05044	0	0	0	0	0	7.56887	0	0	0	0	0	0	0	0	0
A0A8C0M6I7	A0A8C0M6I7_CANLF	CIDE-N domain-containing protein		Canis lupus familiaris (Dog) (Canis familiaris)	apoptotic DNA fragmentation [GO:0006309]	cytoplasm [GO:0005737]; nucleus [GO:0005634]	DNA endonuclease activity [GO:0004520]	DNSELVLLTSG	1	3.3	0.97946	0.035491	6.58658	0	9.24643	0	0	0	0	0	0	0	0	0	0	0	0
A0A8C0M6K7	A0A8C0M6K7_CANLF	Homologous recombination factor with OB-fold	HROB	Canis lupus familiaris (Dog) (Canis familiaris)	recombinational repair [GO:0000725]			DFGRGPWLAMKSALGLDE;VLRKAALKQLPRNK	2	4.9	0.92183	0.10908	0	0	0	0	0	0	0	0	0	0	0	0	8.79438	4.48755	0
A0A8C0M6L2	A0A8C0M6L2_CANLF	FGGY carbohydrate kinase domain containing	FGGY	Canis lupus familiaris (Dog) (Canis familiaris)	carbohydrate metabolic process [GO:0005975]		kinase activity [GO:0016301]; phosphotransferase activity, alcohol group as acceptor [GO:0016773]	VVTKNLRETCWDK	1	2.8	0.98907	-0.26055	0	0	0	0	0	0	0	0	0	0	0	0	0	0	8.6418
A0A8C0M6L3	A0A8C0M6L3_CANLF	Membrane frizzled-related protein	MFRP	Canis lupus familiaris (Dog) (Canis familiaris)		plasma membrane [GO:0005886]		ADGSDETNCSAKFLGSAE;CLFDRLEISPEPEG;LASLLLLLLGLLVAIILG;LLLASLLLLLLGLLVAIILGQ	4	11.4	0.98494	-0.25773	0	0	0	0	0	0	0	0	0	0	0	0	0	10.0779	0
A0A8C0M6L7	A0A8C0M6L7_CANLF	HMG box domain-containing protein		Canis lupus familiaris (Dog) (Canis familiaris)		nucleus [GO:0005634]	DNA binding [GO:0003677]	AKGGTTSD;FCKPPPLASEFPSHSL;GSDGDVRIWEDLDDD;IIRCYNDEQDNAI;TKNQAVKEQQELLM;VIKPLLPKPKSKQ	6	6.8	1.0037	-1.1084	0	0	0	0	0	3.10874	0	9.02334	0	0	6.96809	0	0	4.88601	0
A0A8C0M6M3	A0A8C0M6M3_CANLF	C2H2-type domain-containing protein		Canis lupus familiaris (Dog) (Canis familiaris)	regulation of gene expression [GO:0010468]	nucleus [GO:0005634]		GEKPYECNECGKAYTQ;HSATALISFSTTSFT;SSLTQHQRIHTGE	3	11.7	0.94613	0.082531	14.7037	0	0	7.13432	0	0	0	0	0	0	0	0	14.5294	0	0
A0A8C0M6M7	A0A8C0M6M7_CANLF	Lymphocyte expansion molecule	LEXM	Canis lupus familiaris (Dog) (Canis familiaris)				KDFLEQLQEKPCSTRGLLSSGG;PFTKGRCPPTV;PVGVGHYLNTWLAETKDHR;THWGRCPRN;YLNTWLAE	5	15	1.001	-0.9337	0	0	0	0	9.57616	0	0	9.57465	0	0	0	0	0	0	0
A0A8C0M6P9	A0A8C0M6P9_CANLF	RNA helicase (EC 3.6.4.13)	DDX41	Canis lupus familiaris (Dog) (Canis familiaris)	mRNA splicing, via spliceosome [GO:0000398]		ATP binding [GO:0005524]; hydrolase activity [GO:0016787]; nucleic acid binding [GO:0003676]; RNA helicase activity [GO:0003724]	PLRQRRQLLLQKLLQRRRK;PVSARVAG;VLHCGDESMLDI	3	6	0.9865	-0.39303	0	7.41109	0	0	0	10.9069	0	7.51602	0	0	0	0	0	0	0
A0A8C0M6R4	A0A8C0M6R4_CANLF	ST3 beta-galactoside alpha-2,3-sialyltransferase 4	ST3GAL4	Canis lupus familiaris (Dog) (Canis familiaris)	protein glycosylation [GO:0006486]	Golgi apparatus [GO:0005794]; membrane [GO:0016020]	sialyltransferase activity [GO:0008373]	AADKLLNL;REDSFYFPIPEKKE;VIRLNNAPV;VLVVMVWYSI	4	12.5	1.0036	-1.9658	0	0	8.6494	8.22636	0	0	0	0	0	0	0	0	0	6.72137	0
A0A8C0M6R8	A0A8C0M6R8_CANLF	F5/8 type C domain-containing protein	DBNL	Canis lupus familiaris (Dog) (Canis familiaris)	proteolysis [GO:0006508]	extracellular region [GO:0005576]	metallocarboxypeptidase activity [GO:0004181]; zinc ion binding [GO:0008270]	EDDYYDGAWCAE;HYDDMDYYFGPP;LESETREDDL;MNGNRPIPHIDPS;NHGVKTASGGD;RGHRGHPGGLGGVGDGDL;YEDFPDLNSVL	7	6.7	0.99205	-0.18479	0	0	11.0666	0	0	0	0	0	0	0	0	0	0	0	0
A0A8C0M6T0	A0A8C0M6T0_CANLF	LEM domain-containing protein		Canis lupus familiaris (Dog) (Canis familiaris)		endomembrane system [GO:0012505]; membrane [GO:0016020]; nucleus [GO:0005634]; organelle envelope [GO:0031967]		LDRAAPGPD;RDVYRNKLRRLRGE;TDKFCQAKQKAALLE	3	7.6	1.0033	-1.0255	0	9.80912	0	0	0	0	0	0	0	0	0	5.85255	0	0	0
A0A8C0M6T7	A0A8C0M6T7_CANLF	Uncharacterized protein		Canis lupus familiaris (Dog) (Canis familiaris)				RPVSPLSPAPL;SLIRPARPV	2	15.5	1.0037	-1.1047	0	0	0	0	0	0	0	0	4.60395	0	0	0	0	0	0
A0A8C0M6T9	A0A8C0M6T9_CANLF	Integrin subunit beta 1 binding protein 1		Canis lupus familiaris (Dog) (Canis familiaris)	negative regulation of focal adhesion assembly [GO:0051895]; negative regulation of substrate adhesion-dependent cell spreading [GO:1900025]	cell periphery [GO:0071944]; cytoskeleton [GO:0005856]; lamellipodium [GO:0030027]; ruffle [GO:0001726]	integrin binding [GO:0005178]	AICKVLSTAFDSVL	1	9.4	0.94364	0.061061	0	0	0	0	0	0	0	0	0	0	0	6.73917	0	0	0
A0A8C0M6U8	A0A8C0M6U8_CANLF	WD repeat domain 19	WDR19	Canis lupus familiaris (Dog) (Canis familiaris)	intraciliary retrograde transport [GO:0035721]	cilium [GO:0005929]		AYENAKQWNSVI;FNLAQDLYLASSCPVAA;GVIQYFYIE;ITGDHKEHDELCL;LENMKQFSEAAQ;LLWSKIGSVLAVGTVKG;LYFARSNH;NQEGDTIRQ;PDTSETEE;YLAVTGADHI	10	8.5	0.99793	-3.3369	0	0	0	0	10.5003	0	11.77	0	10.3205	6.46058	0	0	0	0	0
A0A8C0M6W1	A0A8C0M6W1_CANLF	Complement component C9		Canis lupus familiaris (Dog) (Canis familiaris)	complement activation, alternative pathway [GO:0006957]; complement activation, classical pathway [GO:0006958]; killing of cells of another organism [GO:0031640]	extracellular region [GO:0005576]; membrane attack complex [GO:0005579]; other organism cell membrane [GO:0044218]		CNGDNDCGDFSDE;CNGDNDCGDFSDEDDC;CNGDNDCGDFSDEDDCE;CNGDNDCGDFSDEDDCES;CNGDNDCGDFSDEDDCESD;CNGDNDCGDFSDEDDCESDP;DCGDFSDEDDCE;DNDCGDFSDEDDC;DNDCGDFSDEDDCESDP;EDDCESDP;NGDNDCGDFSDEDDCE;TTTFLDDIKALPSTYEKGEYF;VGDRRQCEPASPAPG	13	10.1	0.98741	-0.47778	8.18294	0	0	7.38569	0	0	6.3964	0	7.43863	4.57459	5.96449	0	8.36733	6.14995	5.35558
A0A8C0M6X4	A0A8C0M6X4_CANLF	Prostaglandin-H2 D-isomerase (EC 5.3.99.2) (Glutathione-independent PGD synthase) (Lipocalin-type prostaglandin-D synthase) (Prostaglandin-D2 synthase)		Canis lupus familiaris (Dog) (Canis familiaris)	mast cell degranulation [GO:0043303]; prostaglandin biosynthetic process [GO:0001516]	extracellular space [GO:0005615]; Golgi apparatus [GO:0005794]; nuclear membrane [GO:0031965]; perinuclear region of cytoplasm [GO:0048471]; rough endoplasmic reticulum [GO:0005791]	isomerase activity [GO:0016853]; small molecule binding [GO:0036094]	LGGGQVRPINRGLSSSLC	1	6.5	0.97215	0.048313	0	0	0	0	8.85019	0	0	0	0	0	0	0	0	0	0
A0A8C0M6X8	A0A8C0M6X8_CANLF	IPT/TIG domain-containing protein		Canis lupus familiaris (Dog) (Canis familiaris)		nucleus [GO:0005634]	DNA-binding transcription factor activity, RNA polymerase II-specific [GO:0000981]; metal ion binding [GO:0046872]; RNA polymerase II cis-regulatory region sequence-specific DNA binding [GO:0000978]	PLPRERRRRRRRRDGPGPRPGPGE;SLRLPLPRERRRRRRRRDGPGPRP	2	2.7	0.9467	0.082605	0	5.74892	0	0	0	0	0	0	0	0	5.6414	0	0	0	0
A0A8C0M6Y5	A0A8C0M6Y5_CANLF	Calsequestrin	CASQ2	Canis lupus familiaris (Dog) (Canis familiaris)	regulation of cardiac muscle contraction by regulation of the release of sequestered calcium ion [GO:0010881]	sarcoplasmic reticulum lumen [GO:0033018]; Z disc [GO:0030018]	calcium ion binding [GO:0005509]	DDDDDDGNNSDEESNDDS;DDDEDDDDDDGNNSDEE;DDDGNNSDEESNDDSDDDGP;DDDNEEGDDGDDDEDDDDDD;DDEDDDDD;DDGDDDEDDDDDDGN;DDGDDDEDDDDDDGNN;DDGNNSDEESNDDSDDD;DEDDDDDD;DEDDDDDDGNNSDEESNDDSDDDG;DGDDDEDDDDDDGNN;DNEEGDDGDDDEDDDDDDG;DNEEGDDGDDDEDDDDDDGNN;EDDDDDDGNNSDEES;EDDDDDDGNNSDEESNDDSDDDG;EDDDNEEGDDGDDDEDDDDDDGNN;EGDDGDDDEDDDD;EGDDGDDDEDDDDDD;EGDDGDDDEDDDDDDGNNSDE;GDDDEDDDDDDGNNSDEES;GDDGDDDEDDDDDDG;GKINTEDDDNEEGDD…	29	13.8	0.97473	0.048206	0	0	0	0	0	0	0	3.73129	0	0	0	0	0	0	0
A0A8C0M6Y9	A0A8C0M6Y9_CANLF	BTB domain-containing protein		Canis lupus familiaris (Dog) (Canis familiaris)	protein ubiquitination [GO:0016567]			LETEDERVVFEAILQ;REEGLEGELQRGGPS;SAYRFDCETNQ;VLAASSRYFEAM	4	8.1	0.99273	-0.55382	0	0	0	0	12.6609	0	0	0	6.66945	0	0	0	10.913	0	0
A0A8C0M705	A0A8C0M705_CANLF	Neuropeptide Y		Canis lupus familiaris (Dog) (Canis familiaris)	feeding behavior [GO:0007631]; neuropeptide signaling pathway [GO:0007218]	extracellular space [GO:0005615]; neuronal dense core vesicle [GO:0098992]	neuropeptide hormone activity [GO:0005184]; neuropeptide Y receptor binding [GO:0031841]	AGAHPSDRRPGTAQ;ALRHYINLITRQRY;GVTERDRPRPLLPPRGSA;LQKRRLARLRPRPPSP	4	12.2	0.99729	-0.10832	0	9.34203	0	0	0	0	0	0	0	0	0	0	6.80555	0	0
A0A8C0M709	A0A8C0M709_CANLF	RNA-directed DNA polymerase (EC 2.7.7.49)		Canis lupus familiaris (Dog) (Canis familiaris)				ANKLGNLEEMDAF;HIDQWNKIE;KNRHIDQWNK;MDAFLESHKL;MNEKGEITTNT	5	4.8	0.98759	-0.35067	10.5829	0	0	0	0	0	0	0	0	3.99014	0	0	0	0	0
A0A8C0M715	A0A8C0M715_CANLF	FCH and double SH3 domains 1		Canis lupus familiaris (Dog) (Canis familiaris)			lipid binding [GO:0008289]	SPTAEDAELSDFEECEETGE	1	3.5	0.96408	0.048688	0	0	6.6134	0	0	0	0	0	0	0	0	0	0	0	0
A0A8C0M718	A0A8C0M718_CANLF	TIR domain-containing protein		Canis lupus familiaris (Dog) (Canis familiaris)	signal transduction [GO:0007165]			GAIVSELCHALSSSHC;SLREQRRA	2	5.8	0.99206	-0.2081	0	0	0	7.55198	7.05409	0	0	0	9.7239	0	7.67624	0	0	0	6.75716
A0A8C0M738	A0A8C0M738_CANLF	Kallikrein 1	KLK1	Canis lupus familiaris (Dog) (Canis familiaris)	proteolysis [GO:0006508]		serine-type endopeptidase activity [GO:0004252]	LGHYNLFEHEDTAQFVQ	1	6	0.97303	0.046736	0	0	6.77558	0	0	0	0	0	0	0	0	0	5.9054	6.29609	0
A0A8C0M744	A0A8C0M744_CANLF	DUF4585 domain-containing protein		Canis lupus familiaris (Dog) (Canis familiaris)				GSSIVSTSKALNGIGMEEL;TDLRGCWS;VAPALGAG	3	3.2	1.0033	-2.064	0	11.2494	0	0	0	0	13.8889	9.04535	9.88519	3.3444	0	0	0	0	0
A0A8C0M747	A0A8C0M747_CANLF	DMAP1-binding domain-containing protein		Canis lupus familiaris (Dog) (Canis familiaris)				AAVDVRAWPP;GAGWNAGDITQKGYE;GAPVSEYPFV;VPMPSKRR	4	2.7	0.95192	0.053899	9.03441	0	0	0	0	0	0	0	0	0	0	0	0	0	0
A0A8C0M785	A0A8C0M785_CANLF	Deoxyribonuclease-1 (EC 3.1.21.1) (Deoxyribonuclease I)	DNASE1	Canis lupus familiaris (Dog) (Canis familiaris)	apoptotic process [GO:0006915]; DNA catabolic process [GO:0006308]	extracellular region [GO:0005576]; nuclear envelope [GO:0005635]; zymogen granule [GO:0042588]	actin binding [GO:0003779]; DNA nuclease activity [GO:0004536]	VGVPPSRGTGGG;VLDSYQYDDGCEPCGNDT	2	8.4	0.99128	-0.27613	0	0	0	0	0	8.35231	0	0	0	0	0	0	0	0	0
A0A8C0M793	A0A8C0M793_CANLF	Dynein regulatory complex protein 12		Canis lupus familiaris (Dog) (Canis familiaris)		cilium [GO:0005929]; cytoplasm [GO:0005737]; cytoskeleton [GO:0005856]		EMCRQCRALQKEMETHRRQQEEEV;KLETCQREAEAAQ	2	19	0.99662	-0.10963	0	0	0	0	0	0	0	0	0	0	0	6.36045	10.7253	0	10.4646
A0A8C0M7A4	A0A8C0M7A4_CANLF	POU domain protein	POU4F1	Canis lupus familiaris (Dog) (Canis familiaris)	cell migration in hindbrain [GO:0021535]; cellular response to cytokine stimulus [GO:0071345]; cellular response to estradiol stimulus [GO:0071392]; central nervous system neuron differentiation [GO:0021953]; habenula development [GO:0021986]; innervation [GO:0060384]; intrinsic apoptotic signaling pathway by p53 class mediator [GO:0072332]; mesoderm development [GO:0007498]; negative regulation …	chromatin [GO:0000785]; cytoplasm [GO:0005737]; neuron projection [GO:0043005]; RNA polymerase II transcription regulator complex [GO:0090575]	chromatin binding [GO:0003682]; DNA-binding transcription activator activity, RNA polymerase II-specific [GO:0001228]; DNA-binding transcription repressor activity, RNA polymerase II-specific [GO:0001227]; GTPase binding [GO:0051020]; RNA polymerase II cis-regulatory region sequence-specific DNA binding [GO:0000978]; RNA polymerase II-specific DNA-binding transcription factor binding [GO:0061629]…	GGGGGGPG;LQAWLEEAEGAQREKM;PGGGGGGG	3	7.9	0.96407	0.049233	0	0	0	0	0	0	9.95063	0	0	0	0	0	0	0	0
A0A8C0M7A9	A0A8C0M7A9_CANLF	Transmembrane protein 63A	TMEM63A	Canis lupus familiaris (Dog) (Canis familiaris)		membrane [GO:0016020]	calcium-activated cation channel activity [GO:0005227]; nucleic acid binding [GO:0003676]	CCCEVPGCEWE;DEPSTHPADP;LTSLDFFF;QSKAVSMRERLGIGDQ;VPGCEWEDAIS	5	5.3	1.0031	-1.3841	7.42417	0	7.68559	0	0	0	0	0	0	0	0	0	0	0	13.2697
A0A8C0M7B5	A0A8C0M7B5_CANLF	E3 ubiquitin-protein transferase MAEA (EC 2.3.2.27) (Macrophage erythroblast attacher)	MAEA	Canis lupus familiaris (Dog) (Canis familiaris)	erythrocyte maturation [GO:0043249]; proteasome-mediated ubiquitin-dependent protein catabolic process [GO:0043161]	cytoplasm [GO:0005737]; GID complex [GO:0034657]; nuclear matrix [GO:0016363]	actin binding [GO:0003779]; metal ion binding [GO:0046872]; ubiquitin protein ligase activity [GO:0061630]	KDLLDPARWRMLIQQ;TLSSCPAVDSVV;VGDFPRPRPRLRPPW	3	8.6	0.95088	0.053874	0	0	0	0	0	9.25642	0	0	0	0	0	0	0	0	10.2469
A0A8C0M7D4	A0A8C0M7D4_CANLF	Electron transfer flavoprotein subunit beta	CLDND2	Canis lupus familiaris (Dog) (Canis familiaris)		mitochondrial matrix [GO:0005759]	electron transfer activity [GO:0009055]	DVDMEVDL;GVGKSSEG;KVEDQKPVAEREGVE;VDMEVDLE;VRLKLPAVVTADLRLNEPRYATL	5	14	1.0029	-2.3114	0	0	0	7.3672	0	12.1995	13.9021	13.8972	13.883	0	7.24251	0	0	13.0738	0
A0A8C0M7G1	A0A8C0M7G1_CANLF	Alanine--tRNA ligase (EC 6.1.1.7)	AARS1 AARS	Canis lupus familiaris (Dog) (Canis familiaris)	alanyl-tRNA aminoacylation [GO:0006419]	cytoplasm [GO:0005737]	alanine-tRNA ligase activity [GO:0004813]; ATP binding [GO:0005524]; tRNA binding [GO:0000049]; zinc ion binding [GO:0008270]	DLFVPYFE;MALELLTQE;TGRGYVLRRIL;VLATAVIPQWQKDEFRENLKSLK;WNLVFIQY	5	6.3	0.9988	-3.2683	0	0	0	0	8.96128	2.09255	8.74271	0	0	12.7361	0	0	0	0	0
A0A8C0M7J2	A0A8C0M7J2_CANLF	E3 ubiquitin-protein ligase CBL (EC 2.3.2.27)		Canis lupus familiaris (Dog) (Canis familiaris)	cell surface receptor signaling pathway [GO:0007166]; protein ubiquitination [GO:0016567]; regulation of signaling [GO:0023051]		calcium ion binding [GO:0005509]; phosphotyrosine residue binding [GO:0001784]; ubiquitin-protein transferase activity [GO:0004842]	AHNNIEMAKNI;ESENEEDGYDVP;GAGGGGGG;GGGGGGSG;PNYEDDDDERADDSLFMMKELAGA;SPNYEDDDDERADDS;SVGTDTRPQRRPLPC;VDTSMNVN	8	9.6	1.0025	-1.1468	0	0	0	0	0	0	12.4912	8.84276	0	0	0	5.48317	7.1126	4.96662	0
A0A8C0M7J3	A0A8C0M7J3_CANLF	NACHT domain-containing protein	NLRC5	Canis lupus familiaris (Dog) (Canis familiaris)				AELGAAPDLQGNAI;DLSNNQFGEEDTEV;DVSIRDLFSTRA;GGTRLAESLTLCRH;HVTLNSRWVLRT;LGDEAAAELA;MDHVSFQLGTTNLWSWLVR	7	5.4	1.0021	-1.0139	0	0	13.3122	0	0	0	15.4338	0	11.7518	9.20494	0	0	0	0	11.4488
A0A8C0M7J6	A0A8C0M7J6_CANLF	Ig-like domain-containing protein		Canis lupus familiaris (Dog) (Canis familiaris)	adaptive immune response [GO:0002250]	immunoglobulin complex [GO:0019814]		ESVLGWVFLVAILQ;EVQLVESG;EVQLVESGG;EVQLVESGGD;EVQLVESGGDL;EVQLVESGGDLVK;EVQLVESGGDLVKP;EVQLVESGGDLVKPA;EVQLVESGGDLVKPAG;LVESGGDLVK;LVESGGDLVKPA;VESGGDLVKPAGS;VRQAPGKGLQ	13	32.5	0	28.76	10.8305	13.1546	13.5396	12.4222	12.5182	13.1779	14.091	14.8898	13.7932	14.4946	14.6016	13.287	12.4915	13.8732	12.5066
A0A8C0M7J7	A0A8C0M7J7_CANLF	Solute carrier family 22 member 15	SLC22A15	Canis lupus familiaris (Dog) (Canis familiaris)		membrane [GO:0016020]	transmembrane transporter activity [GO:0022857]	AIANGFSP;DRSYKVSAASSFFFSGV;GIIAPFIPS;RWDLAELLPNQ	4	8.2	1.0029	-1.3446	0	9.66653	0	0	0	0	0	0	9.73149	0	0	0	0	0	8.69905
A0A8C0M7L9	A0A8C0M7L9_CANLF	RNA binding motif protein 27	RBM27	Canis lupus familiaris (Dog) (Canis familiaris)			metal ion binding [GO:0046872]; RNA binding [GO:0003723]	DALKSWLAK;DDDDEDEDEYESRSW;IPFPPPPPGL;LEKQIECQKMLI;PPLLAARLVPP;RRCRDYDERGFCVLGDLCQFDHGND;RTREKKREDGKWRDYDRYYERNELY;SQLQVEAARLGILPVGR;SSYVPVSAPPPSSSEQYSSGAQSIP;TSIGYHTS;VLEPDSRKR;VSSPTPLVPDTYEPD	12	17.4	1.0006	-2.809	8.17153	10.2702	8.61202	0	4.54541	0	0	0	8.4138	8.74886	0	7.73843	9.21437	4.06186	0
A0A8C0M7M1	A0A8C0M7M1_CANLF	Coiled-coil domain containing 27		Canis lupus familiaris (Dog) (Canis familiaris)				FSKSACEFNYL;RQVDFQESQLQQVNTENNTLQK;SYLQPCPG;VDKEGKGP	4	5.7	1.0039	-1.1044	0	0	7.79565	6.82757	0	7.43937	0	0	0	0	0	0	0	0	0
A0A8C0M7N6	A0A8C0M7N6_CANLF	Peroxiredoxin-5 (EC 1.11.1.24)		Canis lupus familiaris (Dog) (Canis familiaris)	cellular response to oxidative stress [GO:0034599]	peroxisomal matrix [GO:0005782]	thioredoxin peroxidase activity [GO:0008379]	KKGVLFGV;QEPVTEQL;VEPDGTGL	3	9.7	1.0022	-1.8811	0	0	0	0	0	0	0	0	0	10.2064	0	7.50764	0	0	0
A0A8C0M7P4	A0A8C0M7P4_CANLF	DnaJ heat shock protein family (Hsp40) member A3	DNAJA3	Canis lupus familiaris (Dog) (Canis familiaris)	protein folding [GO:0006457]; response to heat [GO:0009408]		ATP binding [GO:0005524]; heat shock protein binding [GO:0031072]; metal ion binding [GO:0046872]; unfolded protein binding [GO:0051082]	EIFITFRVQ;TEPNVPADIFFWHLQ	2	4.9	1.0024	-1.0216	0	0	6.72969	6.90063	0	0	0	10.18	9.24603	0	0	6.47588	6.91874	7.30278	0
A0A8C0M7P6	A0A8C0M7P6_CANLF	Eukaryotic translation elongation factor 1 gamma		Canis lupus familiaris (Dog) (Canis familiaris)			translation elongation factor activity [GO:0003746]	LCWKNLSTSTPMRTLSLWHCRI;QELAFPLSPD	2	10.6	0.97634	0.047946	0	0	10.365	0	0	0	0	0	0	0	0	0	0	0	0
A0A8C0M7Q5	A0A8C0M7Q5_CANLF	Kelch like family member 32	KLHL32	Canis lupus familiaris (Dog) (Canis familiaris)				GVTSLGLKQALEFAY;HYLIQELNSFNYLDLYRLAD;RCNFNLLTGQN;SIYAQPVWQTRRT	4	9.5	0.98746	-0.46642	0	0	0	0	0	0	0	0	0	8.98003	0	7.93905	0	0	0
A0A8C0M7R1	A0A8C0M7R1_CANLF	SLAIN motif family member 1		Canis lupus familiaris (Dog) (Canis familiaris)				CASTGGGSG;FSSIRECRRSPSTQYFPSNNYQQQ;GPEPGGAGTPPGGAPAPPSPPPT;GTFCLPSPAPSLLCSLAQ;NRTNGDKLRRSMPNLARMPS;SPAFPGTFCLPS;VGLMCPTCENSD	7	17.8	0.94151	0.05044	0	0	6.56177	5.8749	0	0	0	0	0	0	0	0	0	0	0
A0A8C0M7R2	A0A8C0M7R2_CANLF	Synaptotagmin		Canis lupus familiaris (Dog) (Canis familiaris)	calcium ion-regulated exocytosis of neurotransmitter [GO:0048791]; cellular response to calcium ion [GO:0071277]; regulation of calcium ion-dependent exocytosis [GO:0017158]; regulation of dopamine secretion [GO:0014059]; synaptic vesicle endocytosis [GO:0048488]	axon [GO:0030424]; dense core granule [GO:0031045]; plasma membrane [GO:0005886]; synaptic vesicle membrane [GO:0030672]	calcium ion binding [GO:0005509]; calcium-dependent phospholipid binding [GO:0005544]; clathrin binding [GO:0030276]; phosphatidylserine binding [GO:0001786]; syntaxin binding [GO:0019905]	ATGTELRHWSDMLA;FSYVTFLLSPPW;GKRLKKKKTTVKKKTL;QNGKRLKKKKTT;QNGKRLKKKKTTVKKKTLNPY;RLKKKKTTVKKKTLNP;VGSNATGT	7	12.4	1.003	-1.5241	0	8.33141	8.46406	0	4.84031	6.34731	0	0	10.5848	6.08194	0	0	0	0	8.89227
A0A8C0M7R4	A0A8C0M7R4_CANLF	Potassium channel domain-containing protein	KCNK2	Canis lupus familiaris (Dog) (Canis familiaris)	stabilization of membrane potential [GO:0030322]	membrane [GO:0016020]	outward rectifier potassium channel activity [GO:0015271]; potassium ion leak channel activity [GO:0022841]	IEYLDFYK	1	2.2	0.9924	-0.18061	0	0	0	0	0	0	0	0	0	0	0	10.8353	0	0	0
A0A8C0M7R5	A0A8C0M7R5_CANLF	Peripheral myelin protein 22	PMP22	Canis lupus familiaris (Dog) (Canis familiaris)	myelin assembly [GO:0032288]	plasma membrane [GO:0005886]		GGGGGGGG;PGGGGGGG;PPECSCCC	3	7.7	1.0038	-1.1044	0	0	0	0	0	3.22688	0	0	0	3.90188	0	0	0	0	0
A0A8C0M7R7	A0A8C0M7R7_CANLF	Stonin-2		Canis lupus familiaris (Dog) (Canis familiaris)	endocytosis [GO:0006897]; regulation of endocytosis [GO:0030100]	cytoplasm [GO:0005737]		EDKTDVRK;SESSSGENHVAD;SGDIWLMFPR	3	3.1	1.0039	-0.82227	0	9.13661	0	0	0	0	0	0	0	0	0	0	0	9.66139	13.1198
A0A8C0M7U6	A0A8C0M7U6_CANLF	Alpha-mannosidase (EC 3.2.1.-)		Canis lupus familiaris (Dog) (Canis familiaris)	mannose metabolic process [GO:0006013]	lysosome [GO:0005764]	alpha-mannosidase activity [GO:0004559]; carbohydrate binding [GO:0030246]; metal ion binding [GO:0046872]	KCWALTRGFGANVGP;SLLVDNVKERATWFRTPH;VYTTVVEQLMLQKQRRFI	3	5.1	0.99568	-0.092269	0	10.9537	0	0	0	0	0	0	0	0	0	0	0	0	0
A0A8C0M7W2	A0A8C0M7W2_CANLF	GOLD domain-containing protein	TMED9	Canis lupus familiaris (Dog) (Canis familiaris)		endoplasmic reticulum membrane [GO:0005789]		EQIQKEQNYQRWREERFRQ;GAGLGRVIRALLLLL;RVRQLVEQVEQIQKEQNYQRWREER	3	18.3	0.98587	-0.23536	7.43954	0	0	0	0	0	0	0	0	0	0	0	5.58877	0	0
A0A8C0M7W9	A0A8C0M7W9_CANLF	Spectrin alpha, non-erythrocytic 1		Canis lupus familiaris (Dog) (Canis familiaris)	actin cytoskeleton organization [GO:0030036]; actin filament capping [GO:0051693]	cell junction [GO:0030054]; cell projection [GO:0042995]; cortical actin cytoskeleton [GO:0030864]; plasma membrane [GO:0005886]	actin filament binding [GO:0051015]; calcium ion binding [GO:0005509]; calmodulin binding [GO:0005516]	DLQLFYRDTEQVDNW;FEEFQTDMAAHEERVNEVNQFA;GEPDPEFEAI;HEAFETDFTVHKDR;IRVYQYEVGDDL;KKFDDFQKDL;PLCIAYRRVI;QEQHPEEETI;QKKFEEFQTDMAAHEE;QVDNWMSKQEAFLLNEDLGD;QYEQCMDLQLFYRDT;SYRFQFFQRD;TNVQNLQKKHAL;VEEEEAWINEKM;VGLAQQWDQL;YRDTEQVDNWMSKQEAFL	16	7.1	0.98787	-0.23425	0	0	0	0	0	0	0	0	10.6334	0	0	0	0	0	0
A0A8C0M7X5	A0A8C0M7X5_CANLF	F-box domain-containing protein		Canis lupus familiaris (Dog) (Canis familiaris)	protein ubiquitination [GO:0016567]	Cul4-RING E3 ubiquitin ligase complex [GO:0080008]; SCF ubiquitin ligase complex [GO:0019005]		DARAQPQLSEHALETK;YHSTSTLMCAHCNRET	2	4.2	0.99796	-0.10378	0	0	8.82963	0	0	8.17627	0	0	0	0	0	0	0	0	6.52058
A0A8C0M7X8	A0A8C0M7X8_CANLF	Rho guanine nucleotide exchange factor 16	ARHGEF16	Canis lupus familiaris (Dog) (Canis familiaris)			guanyl-nucleotide exchange factor activity [GO:0005085]	AARRDPQLLSAP;ACPLPLSQQPGPCRPESP;AMKGLGAPSGDRGPSQ;GRKRAHKGSFKDDPGF;LVLEQEDGWFY;PASGLPMVRGSLQ;SLDDMDVDMGSE	7	12.4	1.0031	-0.98494	10.3106	0	9.51284	0	0	0	9.52256	0	0	0	0	0	0	0	0
A0A8C0M7X9	A0A8C0M7X9_CANLF	Synaptosome associated protein 91	SNAP91	Canis lupus familiaris (Dog) (Canis familiaris)	clathrin coat assembly [GO:0048268]; clathrin-dependent endocytosis [GO:0072583]; synaptic vesicle budding from presynaptic endocytic zone membrane [GO:0016185]	clathrin-coated pit [GO:0005905]; clathrin-coated vesicle [GO:0030136]; extrinsic component of presynaptic endocytic zone membrane [GO:0098894]; synaptic vesicle [GO:0008021]	1-phosphatidylinositol binding [GO:0005545]; clathrin heavy chain binding [GO:0032050]; phosphatidylinositol-4,5-bisphosphate binding [GO:0005546]; SNARE binding [GO:0000149]	PSGGAAAAAAPAPP;TPPTTTSEIAT;VGIDKGDIPDL	3	4	0.99187	-0.28804	0	0	0	0	0	0	0	0	0	0	11.4666	0	0	0	12.4095
A0A8C0M7Y3	A0A8C0M7Y3_CANLF	Transcription activation suppressor family member 2	TASOR2	Canis lupus familiaris (Dog) (Canis familiaris)	negative regulation of gene expression, epigenetic [GO:0045814]			ALEIAEEVNVTSDFPFASLI;CGDGRNPKMEAE;FENSGILITDVNN;GVDSQPNTTSPKDKQKAIH;LSDQSVICHKSVYSTLE;LSLKQQPSP;LSVSKEDASLESSE;MEETWVPGDPPPMEAPSA;NDIFLNEYKTFYQEKK;NSTLESLEFSEIE;RIYANFTVTRELTD;SDHDSCGD;SGDPLQPVNVQNR;VYISKYSDYLHAR;YVTNSGGI	15	7.4	1.0027	-2.5763	9.01826	0	8.19244	8.96362	6.65921	9.86525	9.55624	11.9636	11.367	9.52184	11.2524	11.8153	9.87928	9.13625	11.8031
A0A8C0M7Y9	A0A8C0M7Y9_CANLF	Cytochrome P450 (EC 1.14.14.-)		Canis lupus familiaris (Dog) (Canis familiaris)		endoplasmic reticulum membrane [GO:0005789]	heme binding [GO:0020037]; iron ion binding [GO:0005506]; oxidoreductase activity, acting on paired donors, with incorporation or reduction of molecular oxygen, reduced flavin or flavoprotein as one donor, and incorporation of one atom of oxygen [GO:0016712]	YTPKLSQKYGSI	1	2.9	0.99377	-0.1296	0	0	0	0	0	0	9.2593	0	0	0	0	0	0	0	0
A0A8C0M7Z1	A0A8C0M7Z1_CANLF	DNA helicase (EC 3.6.4.12)		Canis lupus familiaris (Dog) (Canis familiaris)	negative regulation of transcription by RNA polymerase II [GO:0000122]	chromatin [GO:0000785]; nucleus [GO:0005634]	ATP binding [GO:0005524]; ATP hydrolysis activity [GO:0016887]; ATP-dependent chromatin remodeler activity [GO:0140658]; chromatin binding [GO:0003682]; DNA binding [GO:0003677]; helicase activity [GO:0004386]; histone binding [GO:0042393]; metal ion binding [GO:0046872]	ARLPKRLVKKGKKLK;DDDDEEEEGGCEEEEDDHMEFCR;DEEEEGGCEE;EEDDHMEFCRVCKDGG;EEIGSHLPLGPQAPV;GVDDGDGYETDHQDYCEVC;IVRVELSQMQKKYYK;LGKKSKRRRK;NDMDEPPPFDYG;PKRLVKKGKKLKDDKQ;PRAYHLVCLDPELEKAP;SRTFGGGV;TVTIAPPL	13	10.8	1.003	-1.3371	0	0	0	0	0	0	0	0	0	0	0	0	0	9.2247	6.2474
A0A8C0M822	A0A8C0M822_CANLF	Laminin subunit gamma 2	LAMC2	Canis lupus familiaris (Dog) (Canis familiaris)		basement membrane [GO:0005604]; extracellular region [GO:0005576]		CQPCQCNNNVDPSASGNCD;DPKCDCDPA;GGGACDPDTGDCYSGD;GGGGGGGG;GNGFRCLNCNDNTDG;GPNGFKSLAQEAVRLADSH;HAALTSCPACYNQVKIQ;PVYFVAPAKFLGNQQVSY;RSYQRGLRLL	9	10.9	1.0019	-1.2599	11.0684	0	4.47703	0	6.60512	7.10518	10.6224	9.8318	0	0	4.73844	0	10.7842	0	6.36217
A0A8C0M823	A0A8C0M823_CANLF	RAB, member RAS onco family like 6	RABL6	Canis lupus familiaris (Dog) (Canis familiaris)			GTP binding [GO:0005525]	EVESEMALDAEFLDVY;GNYRDMGEHR;MGEHRVILPDDVRDFIDNLDR	3	6.1	0.98751	-0.35126	0	0	0	0	0	0	0	0	0	0	6.17788	0	0	8.30259	9.12658
A0A8C0M826	A0A8C0M826_CANLF	FACT complex subunit SSRP1		Canis lupus familiaris (Dog) (Canis familiaris)	DNA repair [GO:0006281]; DNA replication [GO:0006260]; regulation of chromatin organization [GO:1902275]	FACT complex [GO:0035101]; nucleolus [GO:0005730]	DNA binding [GO:0003677]; histone binding [GO:0042393]; nucleosome binding [GO:0031491]	EWEFEKLSDFFKTHYRLELMEK;IETKQGTQ;KKKKKVKVK;NDSSDDSGEETDESFNPGEEE;PGNFQGHSGAQCITCSYK;SFDFEIETKQGTQYT;SYDEYADSDEDQH	7	14.1	0.98813	-0.26487	0	0	10.8073	0	0	0	0	0	0	0	0	0	0	0	0
A0A8C0M831	A0A8C0M831_CANLF	EGF-like domain-containing protein	LRP8	Canis lupus familiaris (Dog) (Canis familiaris)	endocytosis [GO:0006897]	membrane [GO:0016020]	calcium ion binding [GO:0005509]	CDEDDDCSDNSDE;CDEDDDCSDNSDEDD;CDEDDDCSDNSDEDDC;CDGEEECPDGSDESEAT;CDGEEECPDGSDESEATCT;CDGEEECPDGSDESEATCTKQVCP;DDDCSDNSDED;DDDCSDNSDEDDC;DEAGCATSLGTCRGDEFQCGDGTCV;DEDDCPKKTCADSDF;DEDDDCSD;DEDDDCSDNSDEDDCPKKTCAD;EDDDCSDNSDED;EDDDCSDNSDEDD;EDDDCSDNSDEDDC;EDDDCSDNSDEDDCP;EDPDACSQICVNYKGYFKCECHPGY;IPSVWRCDEDDDCSDN;LLLLLLLP;LLLLLLLPLRLQ;LLLLLLPL;PVLLLLLLLPLR;PVLLLLLLLPLRLQHL;RCDEDDDCSDNSDEDDC;RCIPSVWRC…	29	15.4	0.97804	0.035538	0	0	0	0	0	0	4.42048	0	0	0	0	0	0	0	0
A0A8C0M841	A0A8C0M841_CANLF	Mediator of RNA polymerase II transcription subunit 28 (Mediator complex subunit 28)		Canis lupus familiaris (Dog) (Canis familiaris)		mediator complex [GO:0016592]		KFLDIARQTECFFLQ	1	8.6	0.9912	-0.18551	0	0	0	11.8709	0	0	0	0	0	0	0	0	0	0	0
A0A8C0M864	A0A8C0M864_CANLF	TFIIS N-terminal domain-containing protein	IWS1	Canis lupus familiaris (Dog) (Canis familiaris)		nucleus [GO:0005634]		EEEFTGFNQEDL;ELQRQKDSD;ESDDDSDG;ESEEPQQHQASD;PKSPASDSETED;PQKGPASDSE;VEMESSRFQGTS	7	8.8	1	-2.8345	11.8035	0	0	7.64068	0	0	0	0	0	0	0	0	6.54496	0	8.3583
A0A8C0M877	A0A8C0M877_CANLF	RING-type E3 ubiquitin transferase (EC 2.3.2.27)	MKRN3	Canis lupus familiaris (Dog) (Canis familiaris)	protein polyubiquitination [GO:0000209]		metal ion binding [GO:0046872]; ubiquitin protein ligase activity [GO:0061630]	GVEGWENAIEFV;IVKSCPQCRVTSNFVIPSEFWVEE;TKQVTCRYFLHGL	3	9.5	1.0018	-0.68209	0	0	0	0	0	0	11.853	0	0	0	0	0	10.9284	8.56853	0
A0A8C0M893	A0A8C0M893_CANLF	Telomeric repeat-binding factor 2-interacting protein 1 (TERF2-interacting telomeric protein 1) (Repressor/activator protein 1 homolog)		Canis lupus familiaris (Dog) (Canis familiaris)	regulation of DNA-templated transcription [GO:0006355]; telomere maintenance via telomere lengthening [GO:0010833]	shelterin complex [GO:0070187]	telomeric DNA binding [GO:0042162]	AEGSAAAAAAQPE;SETQPDEDEEEEEEEKVSP;VSPPEVGAAIKI	3	10.2	0.99456	-0.12693	0	0	0	0	0	6.06985	0	0	10.8928	0	0	0	0	4.73031	0
A0A8C0M8D3	A0A8C0M8D3_CANLF	Beta-1,4-galactosyltransferase 7		Canis lupus familiaris (Dog) (Canis familiaris)	carbohydrate metabolic process [GO:0005975]; protein glycosylation [GO:0006486]	Golgi apparatus [GO:0005794]; membrane [GO:0016020]	glycosyltransferase activity [GO:0016757]	PQSSEPRHLPLFLPR	1	2.9	0.9524	0.053886	0	0	0	0	0	0	0	0	10.4216	0	0	0	0	0	0
A0A8C0M8F0	A0A8C0M8F0_CANLF	Yip1 domain family member 1	YIPF1 IFT25	Canis lupus familiaris (Dog) (Canis familiaris)	intraciliary transport [GO:0042073]	cilium [GO:0005929]; intraciliary transport particle B [GO:0030992]		TEGQLQNEEIMA	1	8.4	0.94212	0.05044	0	0	0	10.6782	0	0	0	0	0	0	0	0	0	0	0
A0A8C0M8F1	A0A8C0M8F1_CANLF	HMG box domain-containing protein	CIC	Canis lupus familiaris (Dog) (Canis familiaris)		nucleus [GO:0005634]	DNA binding [GO:0003677]	AFHPSPAA;ASAATSFPLGSGTFKA;CSRDGCMKESQRR;DEPAEACGP;EEDDEAQQQQ;GAGEGDKPEEEDDEAQQQQQ;KERVTDSESGDSSGEDPEG;MELRQWPQQ;PVGSFEAGAP;QALQELTQMVSGP;RKNSTDLDSAPEDPTSPKRKMRRR;SGGKSPPA;SLRRTLDQRRALVM;SPNKREKDHIRR;TAPGGPVI	15	7.1	0.9975	-3.4219	11.0217	11.2178	11.5611	0	0	0	12.7006	11.1762	12.4229	12.4503	0	0	11.2985	11.8541	12.7535
A0A8C0M8F7	A0A8C0M8F7_CANLF	Protein kinase domain-containing protein	MAP3K5	Canis lupus familiaris (Dog) (Canis familiaris)	MAPK cascade [GO:0000165]		ATP binding [GO:0005524]; metal ion binding [GO:0046872]; protein kinase activity [GO:0004672]	HCKKFFEMVNTITE;LDFGETTVLDRFYN;LLCAGHGA;LPDDKKGIHEWNFSASSVRGVS;LVQSEGQVASDMYCLVGRIY	5	5.7	1.0013	-0.70655	0	0	9.46444	0	0	9.38161	10.2776	0	0	0	0	0	0	7.16229	0
A0A8C0M8G3	A0A8C0M8G3_CANLF	Rap-GAP domain-containing protein		Canis lupus familiaris (Dog) (Canis familiaris)	regulation of small GTPase mediated signal transduction [GO:0051056]		GTPase activator activity [GO:0005096]	EATLTCIMQLL;GETVKYCVDVYTDWI;LLFLLQINDILLAPPTVQGG;LVTQRLNSQWR;RFTYGPSFPPFK;SEDIGASIFNGQK;TFLSLKLRLVNILIGA;WGGTQACEDDISRD	8	6.8	1.0032	-0.88561	0	0	0	0	8.58988	0	9.74121	9.77933	8.17857	0	10.8575	0	6.63462	0	0
A0A8C0M8K0	A0A8C0M8K0_CANLF	BZIP domain-containing protein		Canis lupus familiaris (Dog) (Canis familiaris)	circadian rhythm [GO:0007623]; DNA-templated transcription [GO:0006351]	nucleus [GO:0005634]	DNA binding [GO:0003677]; DNA-binding transcription factor activity [GO:0003700]	SALPHKLRIKAK;SVQVTNIQDWSLKSEHWHQKELHGK	2	9.5	0.97921	0.035538	0	0	0	0	0	0	0	9.29579	0	0	0	0	0	0	0
A0A8C0M8K9	A0A8C0M8K9_CANLF	HMG box domain-containing protein	UBTF	Canis lupus familiaris (Dog) (Canis familiaris)		nucleus [GO:0005634]	DNA binding [GO:0003677]	DEDEDDDEDDDEDED;DEDEDDDEDDDEDEDNES;DEDEDDDEDDDEDEDNESE;DEDEDEEEEDDENGDSSEDG;DEDEDNESEGSSSSS;DEDEEEEDDEN;DEEDEDEDEEEEDDEN;DEEDEDEDEEEEDDENGDS;DENEEDDEDEDDDED;DESEDGDENEEDDEDEDDDEDDDE;DKKRLKWIHKAL;DQKKKDYEVELL;EDDDEDEDNESE;EDDDEDEDNESEG;EDDEDEDDDEDDDE;EDEDEEEE;EDEDEEEEDDENGDSSEDGGDSSE;EDEEDEDEDEEEEDDENGDSSE;ENEEDDEDEDDDEDDDEDEDNESE;ESEDGDENEEDDEDEDD;ESSSEDESEDGDENEEDDEDEDD;GDENEEDDEDEDDDED;GDSSEDGG…	36	14.5	1.0029	-1.6609	9.49482	14.8917	9.1602	0	3.51513	8.59597	9.08781	11.3678	6.72301	8.97013	6.60055	8.20467	7.19574	7.98851	8.77824
A0A8C0M8L1	A0A8C0M8L1_CANLF	Cadherin domain-containing protein	PCDH7	Canis lupus familiaris (Dog) (Canis familiaris)	homophilic cell adhesion via plasma membrane adhesion molecules [GO:0007156]	plasma membrane [GO:0005886]	calcium ion binding [GO:0005509]	ESETPSSKSSSGPR;GGGGGGGE;GGGGGGGG;HYKSSSPLPTV;PGGGGGGG;SIGSDHCSEYSCQ;TVILIILIVVMARY;TVVATVLAT	8	7.4	1.0029	-0.84934	0	0	0	6.11076	0	0	12.5933	5.50449	7.15987	0	0	0	12.1216	11.5303	0
A0A8C0M8M0	A0A8C0M8M0_CANLF	Olfactory receptor	OR10AG67	Canis lupus familiaris (Dog) (Canis familiaris)		plasma membrane [GO:0005886]	G protein-coupled receptor activity [GO:0004930]; olfactory receptor activity [GO:0004984]	HYPLIMNHKMCIQLAVGSW;VNLWTQDRSI	2	9.3	0.95029	0.049902	0	0	0	0	0	0	7.53683	0	0	4.02192	0	0	0	0	0
A0A8C0M8M6	A0A8C0M8M6_CANLF	PID domain-containing protein	DAB2	Canis lupus familiaris (Dog) (Canis familiaris)	cell differentiation [GO:0030154]			EEEKKKMEEANK;KKKMEEANKAVENG;MMKLKGMAAAGRSQGQ;SVVGYAHL;VGYAHLRLRGSPGV	5	6	1.0033	-1.5199	0	0	10.0076	9.93556	10.1126	10.0182	0	0	0	10.726	11.2008	11.05	0	0	0
A0A8C0M8P0	A0A8C0M8P0_CANLF	UBC core domain-containing protein		Canis lupus familiaris (Dog) (Canis familiaris)			ATP binding [GO:0005524]; transferase activity [GO:0016740]	PEKWNTNYTLSS	1	5.9	0.95104	0.05044	0	0	5.83018	0	0	0	0	0	0	0	0	0	4.88118	0	0
A0A8C0M8P9	A0A8C0M8P9_CANLF	Gap junction protein	GJC1	Canis lupus familiaris (Dog) (Canis familiaris)	cell-cell signaling [GO:0007267]	connexin complex [GO:0005922]	gap junction channel activity [GO:0005243]	LEETEEDHEEDPMMYPE;REIKMAQERLDLAIQAYSHQNNPHG;VGKIWLTVLIVFRIVL	3	14.6	0.94562	0.084771	0	0	0	0	5.25001	0	0	0	0	0	0	6.95849	0	0	0
A0A8C0M8R3	A0A8C0M8R3_CANLF	Cytosolic carboxypeptidase 2 (ATP/GTP-binding protein-like 2) (Protein deglutamylase CCP2)		Canis lupus familiaris (Dog) (Canis familiaris)	proteolysis [GO:0006508]	cell projection [GO:0042995]; centriole [GO:0005814]; cytosol [GO:0005829]	metallocarboxypeptidase activity [GO:0004181]; zinc ion binding [GO:0008270]	ATKRGRATMTVYPS;ESFPCIWYTRNMVK;GQDMDLEGNWSDIS;IFVFKVVP;LCRSLAGN;PERAGFAS;SNGSWIMKGFLDFI;VGEEKGTVVYQLDS	8	11.4	1.0034	-2.448	0	0	9.83525	6.66306	7.96705	7.68356	0	0	0	0	0	8.8437	7.9755	0	0
A0A8C0M8S5	A0A8C0M8S5_CANLF	cAMP regulated phosphoprotein 21	ARPP21	Canis lupus familiaris (Dog) (Canis familiaris)			nucleic acid binding [GO:0003676]	IVKSESLDEEEKLELQR;NTRIPEQRFCEHLKDEKGE;QSVQYPAVSFPP	3	5.7	1.0026	-0.79274	0	0	0	0	0	0	0	0	9.87203	0	0	0	0	0	9.85856
A0A8C0M8U7	A0A8C0M8U7_CANLF	Stimulator of interferon genes protein	STING1	Canis lupus familiaris (Dog) (Canis familiaris)	activation of innate immune response [GO:0002218]; autophagosome assembly [GO:0000045]; defense response to virus [GO:0051607]; innate immune response [GO:0045087]; monoatomic ion transmembrane transport [GO:0034220]; positive regulation of macroautophagy [GO:0016239]; positive regulation of type I interferon production [GO:0032481]; reticulophagy [GO:0061709]	autophagosome membrane [GO:0000421]; cytoplasmic vesicle [GO:0031410]; endoplasmic reticulum membrane [GO:0005789]; endoplasmic reticulum-Golgi intermediate compartment membrane [GO:0033116]; Golgi membrane [GO:0000139]; mitochondrial outer membrane [GO:0005741]; perinuclear region of cytoplasm [GO:0048471]	2',3'-cyclic GMP-AMP binding [GO:0061507]; cyclic-di-GMP binding [GO:0035438]	SIVPTSSTLSQEPN	1	5.5	0.98996	-0.20112	0	0	0	0	0	0	0	0	0	0	0	0	10.4263	0	0
A0A8C0M8W1	A0A8C0M8W1_CANLF	Heparan sulfate proteoglycan 2	HSPG2	Canis lupus familiaris (Dog) (Canis familiaris)	cell differentiation [GO:0030154]; circulatory system development [GO:0072359]	basement membrane [GO:0005604]	calcium ion binding [GO:0005509]	ACSQCQHNAAGEFCELC;AEGQTLDLNCLV;AGTYVCTGSNMFAMDQGTATL;AITAADAGFYLCVAT;ERCSCHGHTEVCEPETGTCQ;HVHGGSGPRVQVSPERTQV;LVFSYQLGSGEARLVSEDP;MNARGMVFGIPDGV;PAESRVSGISMDVA;PKDYICDGQEDCKDGSDELDCGPT;PNEFPCGNGHCALKLWHCDGDFDCE;SSGFIGCVRELRI;SSGSVASYIT;TLAPEGAPA;TSSSHVAE;VTNVCQSSRRFRDQIRLR;VTPADSGEYVCHVSNG	17	6.5	1.0032	-1.9448	7.18874	0	11.2388	6.75328	9.37725	0	0	8.9516	0	0	15.7561	0	8.74372	0	13.5963
A0A8C0M8Y4	A0A8C0M8Y4_CANLF	Superkiller complex protein 8 (WD repeat-containing protein 61)	SKIC8	Canis lupus familiaris (Dog) (Canis familiaris)		Cdc73/Paf1 complex [GO:0016593]		AGPVDAWTLAFSPD;LFKQEQAHDDAIW;SLDDLVKVWKWCD	3	18.7	0.9916	-0.13661	0	0	0	7.98607	0	0	0	0	8.33154	0	0	0	0	0	9.57667
A0A8C0M8Z3	A0A8C0M8Z3_CANLF	LRRCT domain-containing protein	CD180	Canis lupus familiaris (Dog) (Canis familiaris)		membrane [GO:0016020]		HNPLDCTCLNIHFITWYKEN;LVTVLLIFFIKFLLRWKYQHI;YKENLQKF	3	7.2	0.99361	-0.16496	0	0	0	0	0	0	10.9232	0	6.00092	0	0	0	0	9.7661	0
A0A8C0M920	A0A8C0M920_CANLF	KIND domain-containing protein		Canis lupus familiaris (Dog) (Canis familiaris)	actin nucleation [GO:0045010]; cellular component assembly [GO:0022607]; protein transport [GO:0015031]; vesicle-mediated transport [GO:0016192]	cytoplasmic vesicle membrane [GO:0030659]; cytoskeleton [GO:0005856]; plasma membrane [GO:0005886]	actin binding [GO:0003779]	ASELKQLIHQQLSKM;EIILDFIRSRPPLKPVAAR;ENGLSAAQQVPVQRKKLLKAPTL;GVTSLTVE;KQSSRSLEEFCYPV;TVWEDQLSYLLSPALASYEFER	6	7.9	1.003	-1.7287	0	0	0	0	0	0	0	0	12.1127	9.95952	0	0	9.77633	0	9.04483
A0A8C0M956	A0A8C0M956_CANLF	60S ribosomal protein L32-like		Canis lupus familiaris (Dog) (Canis familiaris)	translation [GO:0006412]	ribonucleoprotein complex [GO:1990904]; ribosome [GO:0005840]	structural constituent of ribosome [GO:0003735]	LVKPKFIKKRTKK;LVKPKFIKKRTKKFIR;TKKFIRHQSDRYVKIKRTWQ	3	22.2	0.85096	0.15742	0	6.28917	0	0	0	0	0	7.08076	0	0	0	0	5.60896	0	0
A0A8C0M966	A0A8C0M966_CANLF	Chromo domain-containing protein		Canis lupus familiaris (Dog) (Canis familiaris)	negative regulation of DNA-templated transcription [GO:0045892]	nucleus [GO:0005634]		PLAGAAGA;QPSPFLWEGGGL;WQPSPFLWEGGGLGHQ	3	3.3	0.9897	-0.5272	0	0	0	0	0	0	0	0	0	10.0881	0	0	0	0	0
A0A8C0M975	A0A8C0M975_CANLF	Zinc finger protein 624		Canis lupus familiaris (Dog) (Canis familiaris)	regulation of DNA-templated transcription [GO:0006355]	nucleus [GO:0005634]	DNA binding [GO:0003677]; metal ion binding [GO:0046872]	IKSHLTVHQ;ITLSQLTLHQR;KDTESSKAIRPTS	3	3.9	1.0022	-1.3916	0	0	0	0	0	0	14.1786	0	0	0	0	0	0	0	0
A0A8C0M990	A0A8C0M990_CANLF	Dynein axonemal intermediate chain 4 (WD repeat-containing protein 78)		Canis lupus familiaris (Dog) (Canis familiaris)		dynein axonemal particle [GO:0120293]		SNSNVPVLDSSESPQKHLGP	1	2.6	0.949	0.05015	0	0	10.099	8.24655	0	0	0	0	0	0	0	0	0	0	0
A0A8C0M998	A0A8C0M998_CANLF	Family with sequence similarity 171 member A2	FAM171A2	Canis lupus familiaris (Dog) (Canis familiaris)		membrane [GO:0016020]		GAAADGVQRQ;HTIFLLTILAALALLVLILL;LAAVSVHL;QLAGAPLLHR;TIFLLTILAALALLVLILLCLLI	5	6	1.0015	-0.69947	8.63107	0	0	0	4.87499	9.6195	8.42492	8.83615	0	0	0	0	0	5.98274	0
A0A8C0M9A1	A0A8C0M9A1_CANLF	Bardet-Biedl syndrome 7 protein homolog	BBS7	Canis lupus familiaris (Dog) (Canis familiaris)	non-motile cilium assembly [GO:1905515]	BBSome [GO:0034464]		NDKFTLNKDDA;SESVTSIQGGCIGKDGYDEIV;TGLTTEPIHKESGPG	3	7.1	0.86424	0.17628	0	0	0	0	0	0	0	0	0	0	5.35776	0	6.71067	6.26422	4.54449
A0A8C0M9B2	A0A8C0M9B2_CANLF	Rhodanese domain-containing protein		Canis lupus familiaris (Dog) (Canis familiaris)				HNFCTAIFK;LLNSKKIML	2	16.2	1.0025	-1.1231	0	0	0	0	8.10392	0	0	0	0	0	0	0	0	0	0
A0A8C0M9C3	A0A8C0M9C3_CANLF	Serpin domain-containing protein	SERPING1	Canis lupus familiaris (Dog) (Canis familiaris)		extracellular space [GO:0005615]	serine-type endopeptidase inhibitor activity [GO:0004867]	FPVFMGRVYDPLV;GGGGGGPG;GGRGGGGG;GVEAAAASAVSV;GVEAAAASAVSVARNL;MGRVYDPLV;PVFMGRVYDPLV;SLPSDTRLVLLNAVYLS	8	10.6	0	1.2374	12.8688	12.8115	12.8168	9.45426	10.1795	11.1434	11.5299	10.882	12.7893	8.92917	0	11.8789	12.7399	13.0567	12.9904
A0A8C0M9C7	A0A8C0M9C7_CANLF	BZIP domain-containing protein		Canis lupus familiaris (Dog) (Canis familiaris)	regulation of transcription by RNA polymerase II [GO:0006357]	nucleus [GO:0005634]	DNA-binding transcription factor activity [GO:0003700]; RNA polymerase II cis-regulatory region sequence-specific DNA binding [GO:0000978]	AASAGGVGAGVEDSS;IPFSVDEIVRMPVDS;LDLNIFDEINLMSLATGFDPMEV;QDLLYDLDLN;VGAGVEDSSQAAPGD	5	9.5	1.0019	-0.74223	0	0	0	0	0	0	0	11.6834	0	0	0	0	0	9.1765	0
A0A8C0M9D2	A0A8C0M9D2_CANLF	Uncharacterized protein	OSBPL8	Canis lupus familiaris (Dog) (Canis familiaris)	chaperone-mediated protein complex assembly [GO:0051131]; lipid transport [GO:0006869]	chaperonin-containing T-complex [GO:0005832]	lipid binding [GO:0008289]	EIKRLVVAYVSS;TDNSEVFWNPTPDIKQ;TFVVFLCHLL;VISTSSFIPHCVVLCGPVQGLV	4	6.4	1.0034	-0.86694	0	0	0	0	0	0	0	0	0	0	0	0	0	0	9.15046
A0A8C0M9E2	A0A8C0M9E2_CANLF	AE binding protein 1	AEBP1 DBNL	Canis lupus familiaris (Dog) (Canis familiaris)		cell cortex [GO:0005938]; cytoskeleton [GO:0005856]; endosome [GO:0005768]; plasma membrane [GO:0005886]; synapse [GO:0045202]	actin binding [GO:0003779]	HPHRQCHH	1	1.9	1.0045	-1.1044	0	0	0	0	0	0	4.86463	0	0	0	0	0	0	0	0
A0A8C0M9G4	A0A8C0M9G4_CANLF	EF-hand calcium binding domain 7		Canis lupus familiaris (Dog) (Canis familiaris)	lipid metabolic process [GO:0006629]		calcium ion binding [GO:0005509]; phosphoric diester hydrolase activity [GO:0008081]	KVYMTTNEQCLKTTVEKLEVDS;VEFTSEGI	2	4.4	0.98773	-0.46189	0	9.95188	0	0	0	0	0	0	0	0	0	0	0	0	0
A0A8C0M9G5	A0A8C0M9G5_CANLF	Olfactory receptor	OR9M1	Canis lupus familiaris (Dog) (Canis familiaris)		plasma membrane [GO:0005886]	G protein-coupled receptor activity [GO:0004930]; olfactory receptor activity [GO:0004984]	VIAPKLLVELISKEKTISYKG	1	6.8	0.97648	0.047248	0	0	0	0	7.04155	0	0	8.36842	0	0	0	8.3462	0	0	0
A0A8C0M9H7	A0A8C0M9H7_CANLF	Free fatty acid receptor 1 (G-protein coupled receptor 40)		Canis lupus familiaris (Dog) (Canis familiaris)		plasma membrane [GO:0005886]	G protein-coupled receptor activity [GO:0004930]	VGGGGGLL	1	2.2	1.0045	-1.1044	0	0	0	0	0	0	0	0	0	0	0	0	0	17.8203	0
A0A8C0M9K3	A0A8C0M9K3_CANLF	C2H2-type domain-containing protein		Canis lupus familiaris (Dog) (Canis familiaris)				PGESLWRSAVQ;QIDLTQQKGPEE;RLSAPHPESDDGGGV	3	6.8	0.98601	-0.41256	0	0	0	0	0	0	0	11.8952	0	0	0	0	0	0	0
A0A8C0M9K5	A0A8C0M9K5_CANLF	Importin N-terminal domain-containing protein	TNPO1	Canis lupus familiaris (Dog) (Canis familiaris)	protein import into nucleus [GO:0006606]	cytoplasm [GO:0005737]; nucleus [GO:0005634]	nuclear import signal receptor activity [GO:0061608]; nuclear localization sequence binding [GO:0008139]; small GTPase binding [GO:0031267]	DDDDDEIDDDDTI;GGRGGGGG;GVIQDFIFFCDAVA;HDEDGIEEEDDD;KPEYIQMLMP;LAAELRGPVP;LLPHILPLLKELLFHHEW	7	8.4	1.0028	-1.3403	0	11	5.86111	0	0	6.29558	0	0	7.00461	0	0	4.97934	0	10.9078	0
A0A8C0M9L4	A0A8C0M9L4_CANLF	C2H2-type domain-containing protein		Canis lupus familiaris (Dog) (Canis familiaris)			DNA-binding transcription factor activity, RNA polymerase II-specific [GO:0000981]; RNA polymerase II cis-regulatory region sequence-specific DNA binding [GO:0000978]	FSQIHHLKQHSLTHKGV	1	2.6	0.98345	-0.24789	0	0	0	0	0	0	0	0	10.6583	0	0	0	0	0	0
A0A8C0M9M4	A0A8C0M9M4_CANLF	AAA+ ATPase domain-containing protein		Canis lupus familiaris (Dog) (Canis familiaris)	proteolysis [GO:0006508]	membrane [GO:0016020]	ATP binding [GO:0005524]; ATP hydrolysis activity [GO:0016887]; ATP-dependent peptidase activity [GO:0004176]; metalloendopeptidase activity [GO:0004222]; zinc ion binding [GO:0008270]	LDSALEKEKLARKLAS;LHDLSGGP;TFERNLETLQ	3	3.4	1.0033	-1.5613	0	0	0	11.0755	7.27622	0	0	0	0	0	0	0	8.97327	0	0
A0A8C0M9N3	A0A8C0M9N3_CANLF	Cytochrome P450 family 27 subfamily C member 1		Canis lupus familiaris (Dog) (Canis familiaris)	lipid metabolic process [GO:0006629]	endoplasmic reticulum [GO:0005783]; mitochondrial inner membrane [GO:0005743]	heme binding [GO:0020037]; iron ion binding [GO:0005506]; monooxygenase activity [GO:0004497]; oxidoreductase activity, acting on paired donors, with incorporation or reduction of molecular oxygen [GO:0016705]	ALCHYATSYE;EFFWKDGFGRIHEIQ;GVATILYESR	3	6.5	1.0018	-0.67699	0	0	10.1849	0	0	0	0	0	0	10.0102	0	0	0	0	0
A0A8C0M9N6	A0A8C0M9N6_CANLF	E3 ubiquitin-protein transferase MAEA (EC 2.3.2.27) (Macrophage erythroblast attacher)	MAEA	Canis lupus familiaris (Dog) (Canis familiaris)	erythrocyte maturation [GO:0043249]; proteasome-mediated ubiquitin-dependent protein catabolic process [GO:0043161]	cytoplasm [GO:0005737]; GID complex [GO:0034657]; nuclear matrix [GO:0016363]	actin binding [GO:0003779]; metal ion binding [GO:0046872]; ubiquitin protein ligase activity [GO:0061630]	KDLLDPARWRMLIQQ;TLSSCPAVDSVV;VGTRRWCARGKP	3	7.9	0.99727	-0.10264	0	0	0	0	0	7.30633	0	0	0	0	0	0	0	0	6.06908
A0A8C0M9N9	A0A8C0M9N9_CANLF	C2H2-type domain-containing protein		Canis lupus familiaris (Dog) (Canis familiaris)			metal ion binding [GO:0046872]	CDCTSGSM;EEDDEEETEEEEEAVAEVG;EEEEEEEEEDDEEET;EEQNGLEEEEEEEEEED	4	6.4	1.0018	-0.95488	0	5.53907	0	4.45595	6.02959	0	0	0	0	0	0	0	0	0	0
A0A8C0M9P9	A0A8C0M9P9_CANLF	Cysteine rich tail 1		Canis lupus familiaris (Dog) (Canis familiaris)				AHHCCCCPCCSCCH;AHHCCCCPCCSCCHCP;CCCCPCCSCCHCPRFC;CCCPCCSCCHCP;CCCPCCSCCHCPRFC;CCSCCHCPRFCRCHSCCCI;CPCCSCCHCP;DDIAHHCCCCPCCSCCH;DDIAHHCCCCPCCSCCHC;DDIAHHCCCCPCCSCCHCP;DIAHHCCCCPCCSC;DIAHHCCCCPCCSCC;GDDIAHHCCCCPCC;GDDIAHHCCCCPCCSC;GDDIAHHCCCCPCCSCCHC;GRGDDIAHHCCCCPCCSCCHCP;HCCCCPCCSC;HCCCCPCCSCC;HCCCCPCCSCCH;HCCCCPCCSCCHCPRFC;HHCCCCPCCS;HHCCCCPCCSC;HHCCCCPCCSCC;HHCCCCPCCSCCH;HHCCCCPCCSCCHCP;PCCSCCH…	27	26.8	1.0034	-1.5522	5.86466	10.9911	9.14101	8.1822	6.20328	0	8.34806	0	6.69139	3.3209	6.42843	5.1066	12.1445	7.26322	8.27291
A0A8C0M9Q3	A0A8C0M9Q3_CANLF	Ig-like domain-containing protein		Canis lupus familiaris (Dog) (Canis familiaris)	cell surface receptor signaling pathway [GO:0007166]		transmembrane signaling receptor activity [GO:0004888]	ASFNLFLTPEHSGSYACEAD;PPILYRFYYDDVFL;SCEADNGLGAQCSEAVTLSISGG;VISLHPPWTVFF;YQFYHGDVL	5	9	1.0032	-0.88057	7.57334	0	9.98371	0	0	0	0	9.54098	8.4302	0	0	0	0	0	3.52331
A0A8C0M9V6	A0A8C0M9V6_CANLF	RWD domain-containing protein	RWDD1	Canis lupus familiaris (Dog) (Canis familiaris)	cytoplasmic translation [GO:0002181]			AAGGGGGG;DLELEDDEDDPDYNPADPE;ESESGARWSLVLSE;GGGGGGGA;GGGGGGGG;MKEEEQAGKNKLSG;QEMDDLELEDDEDDPDYN;SLVLSENPPSF;SSGGCGAE	9	12.7	1.0018	-1.4084	0	10.1279	6.13299	7.66185	0	13.7729	5.29495	0	7.69481	0	0	0	0	0	0
A0A8C0M9W5	A0A8C0M9W5_CANLF	KIAA1549		Canis lupus familiaris (Dog) (Canis familiaris)		membrane [GO:0016020]		ASGPPPAG;EASRRVPNKIQLIAM;EFPVVDDLSS;ETTSYSGLSPVAR;GVVIPVLVVMVIVIIL;IPSTAPLV;LAKDELFLEQQNLSL;LSASSLVP;LVPEAIPSPLPTEPMFVGSSFTPTD;LVVMVIVIILYWKLCRTDKL;PCRGHHRFPDS;QRAAIILG;TRPCPSGGHLATPASPT;VEPSLVPEREPG	14	9.5	0.94853	0.05391	0	8.21014	0	0	0	0	0	0	0	0	0	0	0	0	0
A0A8C0M9X0	A0A8C0M9X0_CANLF	Glycosyltransferase 8 domain-containing protein 1	GLT8D1	Canis lupus familiaris (Dog) (Canis familiaris)			UDP-glycosyltransferase activity [GO:0008194]	AIYMDDDVIV;FYQQHSTIDPMWN;KAHEMITIPSL	3	7.7	0.99408	-0.05933	10.521	0	10.8774	0	0	0	0	0	0	0	0	0	0	0	0
A0A8C0M9X6	A0A8C0M9X6_CANLF	Cadherin domain-containing protein	PCDH7	Canis lupus familiaris (Dog) (Canis familiaris)	homophilic cell adhesion via plasma membrane adhesion molecules [GO:0007156]	plasma membrane [GO:0005886]	calcium ion binding [GO:0005509]	DEYGHSDSCWMPVR;GGGGGGGE;GGGGGGGG;HYKSSSPLPTV;PGGGGGGG;SIGSDHCSEYSCQ;TVILIILIVVMARY;TVVATVLAT	8	6.9	0.9347	0.060769	0	0	0	0	5.87922	0	0	0	0	0	0	0	0	0	0
A0A8C0M9Y5	A0A8C0M9Y5_CANLF	Myotubularin phosphatase domain-containing protein	MTMR10	Canis lupus familiaris (Dog) (Canis familiaris)				ESRMYFRVSAHATP;EVSFVRKCIATDTSQY;KLEPVLLPGEI;LADEVDALSRTL;LDKTLPNI;SLRNGIISDPD;VGRRMPLWCWSH	7	11.8	1.0023	-1.7519	0	0	12.1794	0	0	0	11.9788	10.0584	0	0	0	11.498	9.21264	0	0
A0A8C0M9Z8	A0A8C0M9Z8_CANLF	Amyloid beta precursor protein binding family B member 3	APBB3	Canis lupus familiaris (Dog) (Canis familiaris)			amyloid-beta binding [GO:0001540]	DPHTFGLIADLGRQS	1	3.3	0.94503	0.076616	0	0	0	0	0	0	0	10.6019	9.83741	0	0	0	0	0	0
A0A8C0MA00	A0A8C0MA00_CANLF	Quinoid dihydropteridine reductase	QDPR	Canis lupus familiaris (Dog) (Canis familiaris)			oxidoreductase activity, acting on CH-OH group of donors [GO:0016614]	AGDGAARS	1	2.6	1.0038	-1.1044	0	0	0	0	0	0	12.9256	0	0	0	0	0	0	0	0
A0A8C0MA14	A0A8C0MA14_CANLF	Transmembrane protein 87B	TMEM87B	Canis lupus familiaris (Dog) (Canis familiaris)		membrane [GO:0016020]		IFAELISAVKRTLARLLV;IFAELISAVKRTLARLLVI;IVFMVWTTKT;SLILIVIMFLWR	4	7.8	0.98778	-0.49417	0	6.13434	0	7.42559	0	0	0	0	0	0	0	0	0	0	7.77485
A0A8C0MA24	A0A8C0MA24_CANLF	EFR3 homolog B		Canis lupus familiaris (Dog) (Canis familiaris)	protein localization to plasma membrane [GO:0072659]	plasma membrane [GO:0005886]		GLAAGDAATRPPGGARPAEMYGV;LVDNIFPEDPED;QVVEKFQKAPFEEIAAHCG;RLVLAVQDVAQVN;SFVKFANIEE;SRFSEMCHSSHDDME;VKTNMEKLTFY	7	10.3	0.98988	-0.3056	11.9466	8.97983	0	0	0	0	0	0	8.8233	0	0	0	0	7.56948	9.05077
A0A8C0MA26	A0A8C0MA26_CANLF	Olfactory receptor	OR1X2	Canis lupus familiaris (Dog) (Canis familiaris)		plasma membrane [GO:0005886]	G protein-coupled receptor activity [GO:0004930]; olfactory receptor activity [GO:0004984]	TLMWTCSG;TWTISYPHCLTQMYFLISFANL	2	9.6	0.98741	-0.46287	0	0	0	0	0	0	0	0	0	0	0	0	9.49823	0	0
A0A8C0MA39	A0A8C0MA39_CANLF	RNA-directed DNA polymerase (EC 2.7.7.49)		Canis lupus familiaris (Dog) (Canis familiaris)			catalytic activity [GO:0003824]	ANKLGNLEEMDAF;DAKILKILANRFQQHIKKIIHHD;MDAFLESHKL;MNEKGEITTNT;PSICCLQETHFRQ;QINPTPSRRRELIKIQA	6	10	0.93484	0.09248	0	3.94064	0	0	0	0	0	0	0	4.40837	0	0	0	0	0
A0A8C0MA65	A0A8C0MA65_CANLF	Homeodomain interacting protein kinase 2	HIPK2	Canis lupus familiaris (Dog) (Canis familiaris)	adult walking behavior [GO:0007628]; anterior/posterior pattern specification [GO:0009952]; cell population proliferation [GO:0008283]; DNA damage response, signal transduction by p53 class mediator [GO:0030330]; embryonic camera-type eye morphogenesis [GO:0048596]; embryonic retina morphogenesis in camera-type eye [GO:0060059]; gene expression [GO:0010467]; intrinsic apoptotic signaling pathway …	cytoplasmic stress granule [GO:0010494]; PML body [GO:0016605]; RNA polymerase II transcription regulator complex [GO:0090575]	ATP binding [GO:0005524]; protein serine/threonine kinase activity [GO:0004674]; RNA polymerase II-specific DNA-binding transcription factor binding [GO:0061629]; SMAD binding [GO:0046332]; transcription coactivator activity [GO:0003713]; transcription corepressor activity [GO:0003714]; virion binding [GO:0046790]	CFQHKNHTCLVFEMLEQNLY;EAETGIKSKEARKYIFNCLDDMAQV;ETGIKSKEARK;FQQQQPLNLSQAQQHITAER;ISQTQGLPAEYLL;LKYIRPVLQQVATALM;LPYEQTIIFPGSTGHIVVT;NVISCVTVHDSPY;TVATATTSTA	9	10.6	1.0023	-0.65099	0	6.96128	0	0	0	0	9.74088	11.1817	0	7.31741	0	0	0	0	0
A0A8C0MA84	A0A8C0MA84_CANLF	Transcription elongation regulator 1		Canis lupus familiaris (Dog) (Canis familiaris)			RNA polymerase binding [GO:0070063]	GDERVFFYNP;PGVLPGMAPP;RYLLLNPKERKQLLNYLDH;VSQTVSTPTTQDQ	4	4.8	1.0022	-0.76864	0	11.8528	0	4.71012	0	0	0	11.3815	0	0	0	0	10.1297	0	0
A0A8C0MA85	A0A8C0MA85_CANLF	Mitochondrial ribosomal protein S24	MRPS24	Canis lupus familiaris (Dog) (Canis familiaris)		mitochondrion [GO:0005739]		GYSETLLSHF;NLDGEEHAAERTVEDVFLRKFMLGT;SAPAGRPRPDS	3	12.8	0.99668	-0.57786	0	0	0	0	0	0	0	0	4.24914	0	0	0	12.0717	0	0
A0A8C0MAA7	A0A8C0MAA7_CANLF	Bridging integrator 1	BIN1	Canis lupus familiaris (Dog) (Canis familiaris)	regulation of endocytosis [GO:0030100]	cytoplasm [GO:0005737]; intracellular organelle [GO:0043229]		FFAAKGLSPLLP;GFMFKVQAQ;LPKSPSQLR;LSLSPCPL;PSQTAEPG	5	6.2	1.0035	-2.2476	10.5741	0	0	0	0	8.15841	0	11.3827	10.4139	0	0	10.8238	0	0	0
A0A8C0MAB1	A0A8C0MAB1_CANLF	Proteasome assembly chaperone 2		Canis lupus familiaris (Dog) (Canis familiaris)				GVSARTARPHLPRRP;LSSSHSYHRNDLQLRSTP	2	8.7	0.95267	0.053886	0	0	0	0	0	0	8.42072	0	0	0	0	0	0	0	0
A0A8C0MAB7	A0A8C0MAB7_CANLF	Toll like receptor 10	TLR10	Canis lupus familiaris (Dog) (Canis familiaris)	inflammatory response [GO:0006954]; innate immune response [GO:0045087]; toll-like receptor signaling pathway [GO:0002224]	membrane [GO:0016020]	transmembrane signaling receptor activity [GO:0004888]	ILDLNNNKIQTV;LDHYSFDYSNTVMRTIKLEHVQF;LNTTKLHIVL	3	5.6	0.98985	-0.21379	0	0	0	0	0	2.39616	10.3912	0	0	0	0	0	0	0	0
A0A8C0MAC5	A0A8C0MAC5_CANLF	Amphiphysin	AMPH	Canis lupus familiaris (Dog) (Canis familiaris)	synaptic vesicle endocytosis [GO:0048488]	plasma membrane [GO:0005886]; synaptic vesicle [GO:0008021]	phospholipid binding [GO:0005543]	ASHNASTESSASPQ;ASPNHTLAPASPAP;EASMKLTESLHEVY;EISVTTPSQNEVPEV;GAPSDSGP;GVDRNESQAIVLSRKHEVTAPS;KDESRISKAEEEFQKAQ;LVQPTDSSKSLSL	8	9.3	1.0027	-1.8519	9.3115	0	0	9.3716	0	11.7517	0	0	0	0	8.85421	0	9.24051	0	0
A0A8C0MAC6	A0A8C0MAC6_CANLF	K Homology domain-containing protein		Canis lupus familiaris (Dog) (Canis familiaris)	mRNA splicing, via spliceosome [GO:0000398]; regulation of alternative mRNA splicing, via spliceosome [GO:0000381]	cytoplasm [GO:0005737]; nucleus [GO:0005634]	mRNA binding [GO:0003729]	EYFLKVLIPSY;GQTNGGAE;VGAILGKGGKTLVEYQE	3	4.7	0.98892	-0.51861	0	0	0	0	0	0	0	0	8.68068	0	0	0	0	0	11.3099
A0A8C0MAF8	A0A8C0MAF8_CANLF	Transaldolase (EC 2.2.1.2)	TALDO1	Canis lupus familiaris (Dog) (Canis familiaris)	carbohydrate metabolic process [GO:0005975]; pentose-phosphate shunt [GO:0006098]	cytoplasm [GO:0005737]	transaldolase activity [GO:0004801]	CEVWLLLAGKRTWLCRAC;LDEKAFRWLHNED	2	8.8	0.98961	-0.21428	0	0	0	0	0	0	10.1403	6.2025	0	0	0	0	0	0	0
A0A8C0MAG2	A0A8C0MAG2_CANLF	Tr-type G domain-containing protein	HBS1L	Canis lupus familiaris (Dog) (Canis familiaris)		cytoplasm [GO:0005737]	GTP binding [GO:0005525]; GTPase activity [GO:0003924]	DEDFEDDDLYGQSVEDDYCIS;LEKRQGGKQLLNLVVIG;NVNKRTMH;NYDEDFEDDDLYG;TSIASSDVLDTVSKSVLPSH;WYKGLCLLEQ	6	13.5	1.0025	-1.165	0	0	0	0	0	0	0	5.00374	0	0	0	3.92979	4.6084	10.2529	11.6065
A0A8C0MAH0	A0A8C0MAH0_CANLF	Vestigial like family member 4	VGLL4	Canis lupus familiaris (Dog) (Canis familiaris)	negative regulation of DNA-templated transcription [GO:0045892]		transcription coactivator binding [GO:0001223]	DLLNYQYLDKMNNNIGI;SPTLTPVER	2	8.8	0.98676	-0.25994	0	0	0	0	0	0	0	0	0	0	9.52072	0	9.21931	0	0
A0A8C0MAH2	A0A8C0MAH2_CANLF	phosphoacetylglucosamine mutase (EC 5.4.2.3) (Acetylglucosamine phosphomutase) (N-acetylglucosamine-phosphate mutase)	PGM3	Canis lupus familiaris (Dog) (Canis familiaris)	carbohydrate metabolic process [GO:0005975]; UDP-N-acetylglucosamine biosynthetic process [GO:0006048]		metal ion binding [GO:0046872]; phosphoacetylglucosamine mutase activity [GO:0004610]	DLVKKYKL;EYRSLKVDCANG;HLHHKAQEFDIGVYFEANG;TIEGYCQK	4	10.7	1.0022	-0.90663	0	0	0	0	0	8.66871	0	0	0	9.93961	0	9.0131	9.55169	0	0
A0A8C0MAH3	A0A8C0MAH3_CANLF	von Hippel-Lindau tumor suppressor	VHL	Canis lupus familiaris (Dog) (Canis familiaris)				ERLTQEHIENQ;EVGAEEVGPEES	2	10.5	0.98787	-0.4852	0	9.68555	0	0	0	0	0	0	0	0	0	0	9.2706	0	0
A0A8C0MAI4	A0A8C0MAI4_CANLF	Bridge-like lipid transfer protein family member 1 C-terminal domain-containing protein	KIAA1109	Canis lupus familiaris (Dog) (Canis familiaris)		membrane [GO:0016020]		AAEEFEPISSDEGPGTYPG;DPLDKVLSVLIKKLGTAL;GHAESIQDPRTLPFKTH;IYYITEDMSIRIQDGFIIFRWWK;KENYFGEDDMYMD;LACLLEWGQTFVFHVV;LNIHRVHGQ;LPSEKTPTSVNQ;LSFTACMSDF;MALHKDIHMATK;PDIFSFVP;PWADRQRDCL;QRYQQLESVAVND;RKEWENKPVGIEVE;RMRSHGMTGA;SSSSFEQLSVP;TAAQSLKSPASIRS;TYEVCSRTTGQAAAE;VGGDGHKL;VGGTIDVNALE;VLSPLNVFV;VLWKMCGIDV;VMLTIDYTWHPIYPQ	23	6	0.99667	-4.2171	0	13.24	11.3013	11.5082	4.93149	10.8805	13.9021	0	13.6642	9.2436	6.32463	0	0	9.39508	13.8616
A0A8C0MAK0	A0A8C0MAK0_CANLF	SMB domain-containing protein	ENPP2	Canis lupus familiaris (Dog) (Canis familiaris)	immune response [GO:0006955]	extracellular region [GO:0005576]	hydrolase activity, acting on ester bonds [GO:0016788]; metal ion binding [GO:0046872]; nucleic acid binding [GO:0003676]; polysaccharide binding [GO:0030247]; scavenger receptor activity [GO:0005044]	ATLWFHFN;EDNACHCSEDCLAKGDC;ESCNSSEDESQ;GVPEYLTNCVRPD;HRPDNEESCNSSEDES;LNHLLRTHTFR;LTILQWLTLP;PEEVTRPNYPGIMYLQ;SYSSCCHDFD;TRYDILYHTD;YLQSDFDLGCNCDD	11	12.8	1.0032	-2.2069	0	11.3914	3.93546	7.63125	0	8.52317	0	0	0	10.2262	0	9.2396	0	0	10.0699
A0A8C0MAN3	A0A8C0MAN3_CANLF	Caspase recruitment domain family member 14		Canis lupus familiaris (Dog) (Canis familiaris)	regulation of apoptotic process [GO:0042981]			AEYLSQEEHGACS;ETAKLTECLAGAIGSLQEELS;PYSTTGAE;VPCLYGSL	4	5	1.0045	-1.0468	0	0	0	0	0	9.81477	0	7.64976	0	0	0	0	0	0	0
A0A8C0MAN5	A0A8C0MAN5_CANLF	Zinc finger and BTB domain containing 26	ZBTB26	Canis lupus familiaris (Dog) (Canis familiaris)		nucleoplasm [GO:0005654]	DNA-binding transcription repressor activity, RNA polymerase II-specific [GO:0001227]; RNA polymerase II cis-regulatory region sequence-specific DNA binding [GO:0000978]	EPQHSLINSTVENRVSEIEQ	1	4.5	0.96604	0.048658	0	0	10.6381	0	0	0	0	0	0	0	0	0	0	0	0
A0A8C0MAP2	A0A8C0MAP2_CANLF	Transcription termination factor 2		Canis lupus familiaris (Dog) (Canis familiaris)			ATP binding [GO:0005524]; ATP-dependent chromatin remodeler activity [GO:0140658]; hydrolase activity [GO:0016787]; zinc ion binding [GO:0008270]	DGPHATWKIISKAIDELH;EAHCVRNPRV;EVKKKQPL;LAWLLWRESQ;TKEEDKNVALTWLSKDG	5	5.7	0.98942	-0.21592	0	0	0	6.71658	0	0	0	0	0	0	0	0	7.61919	0	0
A0A8C0MAQ1	A0A8C0MAQ1_CANLF	G protein-activated inward rectifier potassium channel 4 (Cardiac inward rectifier) (Heart KATP channel) (Inward rectifier K(+) channel Kir3.4) (KATP-1) (Potassium channel, inwardly rectifying subfamily J member 5)	KCNJ5	Canis lupus familiaris (Dog) (Canis familiaris)		monoatomic ion channel complex [GO:0034702]	G-protein activated inward rectifier potassium channel activity [GO:0015467]	EKGFYEVDYNTFHDTYETNTPSCC;VGCMFVKISQPKK	2	8.8	0.9897	-0.22367	0	5.54235	0	9.05694	0	0	0	0	0	0	0	0	0	0	0
A0A8C0MAS4	A0A8C0MAS4_CANLF	Adhesion G protein-coupled receptor F1	ADGRF1	Canis lupus familiaris (Dog) (Canis familiaris)	cell surface receptor signaling pathway [GO:0007166]	plasma membrane [GO:0005886]	G protein-coupled receptor activity [GO:0004930]	ESNLSQPHCVF;FPLEDSSF;LNAFQGFF;LQNKGIYVLSHTG;NSSSPSYSKYATGI;SYRDSKEKRDLKNFL	6	7.9	1.0029	-1.9523	0	0	9.36427	0	0	0	0	0	9.46037	6.85885	10.1634	10.3009	0	0	0
A0A8C0MAX2	A0A8C0MAX2_CANLF	Mitochondrial fission regulator	MTFR2	Canis lupus familiaris (Dog) (Canis familiaris)	aerobic respiration [GO:0009060]; mitochondrial fission [GO:0000266]	mitochondrion [GO:0005739]		AANEMKKQHPGDNSKTN;AFQEDDSFEKENRSWESSPFS;RIIGKILPLE	3	13.3	1.0041	-0.82193	0	0	0	0	0	0	0	0	0	8.95762	0	8.93805	0	3.16548	0
A0A8C0MAX5	A0A8C0MAX5_CANLF	Histone deacetylase (EC 3.5.1.98)	HDAC2	Canis lupus familiaris (Dog) (Canis familiaris)	negative regulation of transcription by RNA polymerase II [GO:0000122]	NuRD complex [GO:0016581]	histone deacetylase activity [GO:0004407]; metal ion binding [GO:0046872]	EDSGDEDGEDP;MEIYRPHK;YAVNFPMRDGIDDESYGQIFKPIIS	3	9.4	1.0035	-1.0334	0	0	0	0	0	8.1498	0	9.40956	0	0	0	0	0	4.1504	0
A0A8C0MAX9	A0A8C0MAX9_CANLF	RNA helicase (EC 3.6.4.13)	DHX35	Canis lupus familiaris (Dog) (Canis familiaris)			ATP binding [GO:0005524]; helicase activity [GO:0004386]; hydrolase activity [GO:0016787]	VLGHEVGYCIRFDDCTDPLATRI	1	3.6	0.97472	0.046463	0	0	0	0	8.94254	0	0	0	0	0	0	0	0	0	0
A0A8C0MAY9	A0A8C0MAY9_CANLF	Anaphase-promoting complex subunit 2	TPRN	Canis lupus familiaris (Dog) (Canis familiaris)	cell division [GO:0051301]; protein ubiquitination [GO:0016567]; ubiquitin-dependent protein catabolic process [GO:0006511]		phosphatase binding [GO:0019902]; ubiquitin protein ligase binding [GO:0031625]	AGLTGDSDGTGDLAVELSKTDPAS;DPVDADPG;EAQEEAEEEEEEEEEEE;ESAPGFPPASPG;GQDSEDDSGEPEDWVPDPVDA;GVEEGACPRPA;KSCLTKAGSS;LLLAWNTV;SDIISLLVSI;SEAQEEAEEEEEEEEEEEELS	10	7.2	0.99731	-3.433	8.58477	0	0	0	0	7.03056	8.46234	5.33328	10.8424	0	7.15755	0	0	5.87224	0
A0A8C0MB23	A0A8C0MB23_CANLF	MYB proto-oncogene, transcription factor	MYB	Canis lupus familiaris (Dog) (Canis familiaris)	regulation of DNA-templated transcription [GO:0006355]	nucleus [GO:0005634]	DNA binding [GO:0003677]	DIEMCDHDYDGL;EDDEDIEMCDH;EENRTDVQCQHRWQK;SDEDDEDIEMCDHD	4	11.1	0.95177	0.053887	8.76421	0	0	0	0	0	0	0	0	0	0	0	0	0	0
A0A8C0MB35	A0A8C0MB35_CANLF	Otoferlin	OTOF CIB4	Canis lupus familiaris (Dog) (Canis familiaris)		membrane [GO:0016020]	metal ion binding [GO:0046872]	AGDLLAAF;EAYCPPRFPPQLEYYQ;ELTSSTEV;HTYRWLLLKLLLLMLLLLL;HTYRWLLLKLLLLMLLLLLLALF;HYHSLTGEGNFNWRYLFPFDYL;IDSNEILEIQ;KSSDIFVRGWLKGQQEDK;LLKLLLLMLLLLLLAL;LLLKLLLLMLLLLLLA;LLLKLLLLMLLLLLLAL;LLQIGPAGKADLPP;MKEQLRQQEVSGTDLE;NTDEVVLEDDDFFT;PSEIEDENGQRKPT;TDRNYFHLPYLERKPCIYMKSW;TYRWLLLKLLLLMLLL;VLEDDDFFTGE;WLLLKLLLLMLLLLLLALFLYSVP;WPVASNIDSNEILEIQI;YLWLGLSKQRKDFLC	21	10.7	1.0036	-2.3832	9.57056	11.5759	8.77873	0	9.49593	10.036	9.15644	0	5.04597	0	8.26627	8.234	10.5606	4.46669	10.9748
A0A8C0MB61	A0A8C0MB61_CANLF	Uncharacterized protein		Canis lupus familiaris (Dog) (Canis familiaris)				YSPPPSPSVL	1	4.3	0.67636	0.29103	0	0	10.6739	0	0	0	0	0	0	0	0	0	0	0	0
A0A8C0MB88	A0A8C0MB88_CANLF	acid phosphatase (EC 3.1.3.2)	ACP3	Canis lupus familiaris (Dog) (Canis familiaris)				ILPPYASCHIMELYLE;PSLLACLE;TDVDRTLMSAMTNLA	3	9.5	1.0021	-0.6686	0	0	10.2058	0	0	0	0	0	0	0	0	11.4444	0	0	0
A0A8C0MB93	A0A8C0MB93_CANLF	Transcription factor 4	TCF4	Canis lupus familiaris (Dog) (Canis familiaris)		nucleus [GO:0005634]	protein dimerization activity [GO:0046983]	ERLSYPSHSSADINSSLPPM;EVQTKKVRKVPPGLPSSLSL;NHAVGPSTAMPGGHGDMHG	3	8.7	0.97329	0.048206	0	0	0	0	5.63459	0	0	0	0	0	0	0	7.26538	0	0
A0A8C0MB97	A0A8C0MB97_CANLF	UV-stimulated scaffold protein A	UVSSA	Canis lupus familiaris (Dog) (Canis familiaris)	response to UV [GO:0009411]			DAGRPLHEEDRTREQRQQQ;DEDNDDDDDDGDF;EDNDDDDDDG;SDGDSDSDSDGE	4	6.6	0.94181	0.05044	4.18539	0	0	0	0	0	0	0	0	0	0	0	4.2461	6.92291	3.98322
A0A8C0MBA0	A0A8C0MBA0_CANLF	Serine/threonine-protein phosphatase 2A 55 kDa regulatory subunit B	PPP2R2B	Canis lupus familiaris (Dog) (Canis familiaris)		cytoskeleton [GO:0005856]; cytosol [GO:0005829]; membrane [GO:0016020]; protein phosphatase type 2A complex [GO:0000159]	protein phosphatase regulator activity [GO:0019888]	NWGAHPGH;SEIISSISDVK	2	3.6	1.0041	-1.1044	0	0	7.72846	0	0	0	0	0	0	8.21611	0	0	0	0	0
A0A8C0MBA2	A0A8C0MBA2_CANLF	Golgi apparatus protein 1		Canis lupus familiaris (Dog) (Canis familiaris)		Golgi membrane [GO:0000139]; microtubule organizing center [GO:0005815]	fibroblast growth factor binding [GO:0017134]	ADSKTMLQCLKQ;IVGNLTELESEDIQIEALLMRACE;LMEDFSLSPEIILSCRGEIE;QQQQPPQP;WSNNLAVLE	5	6.1	1.0017	-0.91681	9.61394	0	0	0	8.84972	10.2022	0	0	0	0	0	0	0	10.6392	0
A0A8C0MBA6	A0A8C0MBA6_CANLF	RNA binding motif protein 26		Canis lupus familiaris (Dog) (Canis familiaris)		nucleus [GO:0005634]	metal ion binding [GO:0046872]; RNA binding [GO:0003723]	DADPSALAKYVLALV;DEEEIIPLSFHEFEL;EITKEEER;HYFKMMMKKKRTMNLVLGEDDLT;SLWWMTHYFKMMMKKKRT;SRYRENRSRDERKKD;TESWSEFHED;TSPKVMQPLV;VSKPSVSATEKV	9	11	1.0029	-2.3538	6.72465	8.90225	0	9.10899	0	0	0	0	10.2073	0	0	0	12.7007	0	0
A0A8C0MBA7	A0A8C0MBA7_CANLF	EF-hand domain-containing protein		Canis lupus familiaris (Dog) (Canis familiaris)			calcium ion binding [GO:0005509]; GTP binding [GO:0005525]; GTPase activity [GO:0003924]	EDGGEDEGEDEG;GGEDEGEDEGEGEGDG;IVLAGDAAVGKSS;LNSERDLEI;MDEDCDSLALCDPMQRM;SATLGVDFQ;SYMDEDCDSL	7	9.1	1.0035	-1.5955	0	0	0	0	0	8.15223	9.22028	0	0	0	0	0	0	0	4.96213
A0A8C0MBA9	A0A8C0MBA9_CANLF	Ornithine decarboxylase (EC 4.1.1.17)		Canis lupus familiaris (Dog) (Canis familiaris)	polyamine biosynthetic process [GO:0006596]		carboxy-lyase activity [GO:0016831]	LGDILKKHLRWLKALPRVT	1	4.2	0.95045	0.049713	0	0	0	0	0	0	8.55697	0	0	0	0	0	0	0	0
A0A8C0MBB0	A0A8C0MBB0_CANLF	Zinc finger protein 263	ZNF263	Canis lupus familiaris (Dog) (Canis familiaris)	urogenital system development [GO:0001655]	nucleus [GO:0005634]	DNA-binding transcription factor activity, RNA polymerase II-specific [GO:0000981]; metal ion binding [GO:0046872]; RNA polymerase II transcription regulatory region sequence-specific DNA binding [GO:0000977]	EAVSDSTLFL;ESGEEAVTLVEDMQ;VTLVEDMQRELGR	3	4.7	0.99114	-0.19497	0	9.83365	0	0	9.27831	0	0	0	3.99594	0	0	0	0	0	0
A0A8C0MBC0	A0A8C0MBC0_CANLF	SET binding factor 2	SBF2	Canis lupus familiaris (Dog) (Canis familiaris)			guanyl-nucleotide exchange factor activity [GO:0005085]	DGQSAQQWMDRIQSCISDA;DWMMLTPKQFPSEDSE;ENDFLTKVLNG;EVEVSGLIQPAEVFAP;GVHGYRDKCFTQ;LDSDYERL;LDVIIADLDG;NETRVQELIQ;VHQVHNQYPTEFE;WFPQLHRIMQ	10	6.6	1	-0.61146	0	0	0	0	0	0	0	0	0	9.0337	0	0	0	7.2317	0
A0A8C0MBC1	A0A8C0MBC1_CANLF	Zinc transporter ZIP13 (Solute carrier family 39 member 13) (Zrt- and Irt-like protein 13)	SLC39A13	Canis lupus familiaris (Dog) (Canis familiaris)	intracellular zinc ion homeostasis [GO:0006882]	cytoplasmic vesicle membrane [GO:0030659]	zinc ion transmembrane transporter activity [GO:0005385]	AALSGGHSLAQPAAEPGV;NVFLHLLPEAWAYT	2	8.6	0.98374	-0.24439	8.9362	0	0	0	0	0	0	0	0	0	0	0	0	0	0
A0A8C0MBD0	A0A8C0MBD0_CANLF	Transcription factor 4	TCF4	Canis lupus familiaris (Dog) (Canis familiaris)		nucleus [GO:0005634]	protein dimerization activity [GO:0046983]	EPDSAPGG;ERLSYPSHSSADINSSLPPM;NHAVGPSTAMPGGHGDMHG	3	7.4	1.0039	-1.1044	0	0	0	0	0	0	0	0	0	10.6239	0	0	0	0	0
A0A8C0MBD5	A0A8C0MBD5_CANLF	POU domain protein	POU5F1 LOC481709	Canis lupus familiaris (Dog) (Canis familiaris)		nucleus [GO:0005634]	DNA binding [GO:0003677]; DNA-binding transcription factor activity, RNA polymerase II-specific [GO:0000981]	LSFKNMCKLRPL;SPGGGGDGPG	2	6.1	0.99448	-0.56102	7.94451	0	0	0	7.34056	0	0	0	0	0	0	0	0	0	0
A0A8C0MBD9	A0A8C0MBD9_CANLF	procollagen-lysine 5-dioxygenase (EC 1.14.11.4)	PLOD3	Canis lupus familiaris (Dog) (Canis familiaris)		endoplasmic reticulum membrane [GO:0005789]	iron ion binding [GO:0005506]; L-ascorbic acid binding [GO:0031418]; procollagen glucosyltransferase activity [GO:0033823]; procollagen-lysine 5-dioxygenase activity [GO:0008475]	ENVPTVDIHMKQV;FSAVKLVGPEEALTPGEARDM;LAGSPAELL;MNFVVRYRPDEQPSLRPH;PTKLQLNYL;TVGGGQKV;YIHENYSRAL	7	11.9	1.0018	-1.8187	0	8.33172	10.2632	0	0	0	0	0	0	0	8.50863	8.88203	10.6836	0	10.8214
A0A8C0MBF5	A0A8C0MBF5_CANLF	Zinc finger protein 510	ZNF510	Canis lupus familiaris (Dog) (Canis familiaris)	regulation of DNA-templated transcription [GO:0006355]	nucleus [GO:0005634]	DNA binding [GO:0003677]; metal ion binding [GO:0046872]	AVIFKLEQGEEP;FQKGHLIQ;QKSHLSTHRRIHT;RKAILSDHQRI	4	7.1	1.002	-0.95962	0	0	9.02874	0	0	0	0	10.309	0	9.12291	0	0	0	0	0
A0A8C0MBH9	A0A8C0MBH9_CANLF	ADF-H domain-containing protein	DBNL	Canis lupus familiaris (Dog) (Canis familiaris)		cell cortex [GO:0005938]; cytoskeleton [GO:0005856]; endosome [GO:0005768]; plasma membrane [GO:0005886]; synapse [GO:0045202]	actin binding [GO:0003779]	AAPGGLGM	1	1.8	1.004	-1.1044	0	0	0	0	0	0	0	0	0	0	0	9.98114	0	0	0
A0A8C0MBI3	A0A8C0MBI3_CANLF	ArfGAP with GTPase domain, ankyrin repeat and PH domain 2	AGAP2	Canis lupus familiaris (Dog) (Canis familiaris)			GTP binding [GO:0005525]; GTPase activator activity [GO:0005096]; GTPase activity [GO:0003924]	AAELAHVVI;EGSAGQAEEENFEF;GAPTPSKL;LAAELAHVVI;VGWGDRQSQ	5	3.6	1.0016	-0.99518	0	0	0	0	0	9.39223	0	11.6307	0	9.27768	0	10.882	12.6752	11.1838	0
A0A8C0MBI6	A0A8C0MBI6_CANLF	Protein kinase domain-containing protein	DCLK3	Canis lupus familiaris (Dog) (Canis familiaris)			ATP binding [GO:0005524]; protein kinase activity [GO:0004672]	DKSIVHRDLKPE;EVYLIMEYVQGGDLFDAITE;GEGGWQGEGP;HEVYETEGEVYLI;PIFTVCGTPTYVAPE;QEEQEEQEEQEEQEEQEEQEEQDR	6	15.8	0.73313	0.25601	0	8.97151	0	0	0	0	0	0	0	8.57735	8.83213	0	0	3.42559	0
A0A8C0MBK5	A0A8C0MBK5_CANLF	Eukaryotic initiation factor 4A-III (EC 3.6.4.13) (ATP-dependent RNA helicase DDX48) (ATP-dependent RNA helicase eIF4A-3) (DEAD box protein 48) (Eukaryotic translation initiation factor 4A isoform 3)	EIF4A3	Canis lupus familiaris (Dog) (Canis familiaris)	nuclear-transcribed mRNA catabolic process, nonsense-mediated decay [GO:0000184]; RNA splicing [GO:0008380]	catalytic step 2 spliceosome [GO:0071013]; nuclear speck [GO:0016607]; nucleolus [GO:0005730]	ATP binding [GO:0005524]; hydrolase activity [GO:0016787]; mRNA binding [GO:0003729]; RNA helicase activity [GO:0003724]	AVATMATS	1	2.1	0.98979	-0.26592	0	0	0	0	0	0	0	9.92512	0	0	0	0	0	0	0
A0A8C0MBL2	A0A8C0MBL2_CANLF	G-protein coupled receptors family 1 profile domain-containing protein		Canis lupus familiaris (Dog) (Canis familiaris)		membrane [GO:0016020]	G protein-coupled receptor activity [GO:0004930]	AASHSSSG;EGLRKRRRLLSIIVVLVVTFA;GEKSASYS;GLRKRRRLLSIIVVLVV;GVSSTAVGFVVP;LRKRRRLLSIIV;LRKRRRLLSIIVVLVVTF;PFTVMLTCYFFI;VPFTVMLT;YYGADNQSECEYADW	10	19.5	1.0027	-2.1727	0	0	14.4217	9.22345	7.43154	0	12.3071	0	0	0	0	4.64368	7.36115	0	7.28216
A0A8C0MBL4	A0A8C0MBL4_CANLF	Ig-like domain-containing protein		Canis lupus familiaris (Dog) (Canis familiaris)				TDNTKRNNVDFSIRISNITPAD	1	10.7	0.93385	0.065591	7.35808	0	0	0	0	0	0	0	0	0	0	0	0	0	0
A0A8C0MBL5	A0A8C0MBL5_CANLF	FAM20 C-terminal domain-containing protein	FAM20C	Canis lupus familiaris (Dog) (Canis familiaris)	enamel mineralization [GO:0070166]	Golgi apparatus [GO:0005794]	ATP binding [GO:0005524]; metal ion binding [GO:0046872]; protein serine/threonine kinase activity [GO:0004674]	PAAADPAE;PANNICFYGECSYYC	2	4.2	0.99032	-0.21204	0	0	0	10.0154	0	0	0	0	0	0	0	0	0	9.40467	0
A0A8C0MBP1	A0A8C0MBP1_CANLF	Beta-arrestin-2 (Arrestin beta-2)		Canis lupus familiaris (Dog) (Canis familiaris)	G protein-coupled receptor internalization [GO:0002031]; positive regulation of ERK1 and ERK2 cascade [GO:0070374]; signal transduction [GO:0007165]	cytoplasm [GO:0005737]	angiotensin receptor binding [GO:0031701]	LDKVNPVDGAVLV	1	16.9	0.99093	-0.13514	0	0	0	0	0	11.393	0	0	0	0	0	0	0	0	0
A0A8C0MBQ0	A0A8C0MBQ0_CANLF	Uncharacterized protein		Canis lupus familiaris (Dog) (Canis familiaris)				DRHPPVPSLAESSSRRCNS	1	4.6	0.9502	0.049702	7.02813	0	0	0	0	0	0	0	0	0	0	0	0	9.52227	0
A0A8C0MBQ9	A0A8C0MBQ9_CANLF	G-protein coupled receptors family 1 profile domain-containing protein		Canis lupus familiaris (Dog) (Canis familiaris)	adenylate cyclase-activating adrenergic receptor signaling pathway [GO:0071880]; adenylate cyclase-inhibiting dopamine receptor signaling pathway [GO:0007195]; negative regulation of cytosolic calcium ion concentration [GO:0051481]; negative regulation of synaptic transmission, glutamatergic [GO:0051967]; phospholipase C-activating dopamine receptor signaling pathway [GO:0060158]; regulation of d…	plasma membrane [GO:0005886]; synapse [GO:0045202]	dopamine neurotransmitter receptor activity, coupled via Gi/Go [GO:0001591]; G protein-coupled receptor activity [GO:0004930]	PTNYFIVSLAAADLL;VGGGGAPG;VYSSVCSFFLPCPLMLLLYWA	3	6.4	1.0022	-1.2968	0	10.7876	0	0	0	0	0	0	0	0	0	0	5.18456	9.09236	0
A0A8C0MBR0	A0A8C0MBR0_CANLF	Histone H3-like centromeric protein A (Centromere protein A)		Canis lupus familiaris (Dog) (Canis familiaris)		nucleosome [GO:0000786]; nucleus [GO:0005634]	DNA binding [GO:0003677]; protein heterodimerization activity [GO:0046982]; structural constituent of chromatin [GO:0030527]	AAEAFLVHLFEDAYL;CVKFTRGVDFSWQAQALL;LVHLFEDAYL	3	25.6	1.0025	-1.1505	0	0	0	0	0	8.11129	10.3952	0	0	0	0	0	0	0	0
A0A8C0MBV6	A0A8C0MBV6_CANLF	Gamma-aminobutyric acid type A receptor subunit beta3	GABRB3	Canis lupus familiaris (Dog) (Canis familiaris)	chemical synaptic transmission [GO:0007268]; nervous system process [GO:0050877]; regulation of membrane potential [GO:0042391]; signal transduction [GO:0007165]	chloride channel complex [GO:0034707]; GABA-A receptor complex [GO:1902711]; neuron projection [GO:0043005]; plasma membrane [GO:0005886]; synapse [GO:0045202]	chloride channel activity [GO:0005254]; extracellular ligand-gated monoatomic ion channel activity [GO:0005230]; GABA-A receptor activity [GO:0004890]; neurotransmitter receptor activity [GO:0030594]	DTRNSARPFDNSG;SEVNMDYTLT	2	5.3	0.99066	-0.2102	0	0	0	0	0	0	0	0	0	0	0	0	0	10.5414	0
A0A8C0MBY5	A0A8C0MBY5_CANLF	RecQ-mediated genome instability protein 1	RMI1	Canis lupus familiaris (Dog) (Canis familiaris)	double-strand break repair via homologous recombination [GO:0000724]; resolution of meiotic recombination intermediates [GO:0000712]	nuclear body [GO:0016604]; RecQ family helicase-topoisomerase III complex [GO:0031422]	nucleotide binding [GO:0000166]	NQSIPGITDVLDPA;PDPIVSVIPNNPNQSIPGI;PLTLNRTPDESI;QAQMNKQVFEQWLLTDLRD;TDLRDLEHPLLPDG;TDNKIKQTFSSIDGH	6	12.5	0.98331	-0.25664	0	10.0004	0	0	7.87664	8.5297	9.79196	5.31056	0	0	0	0	6.69738	0	0
A0A8C0MC00	A0A8C0MC00_CANLF	KIAA1549		Canis lupus familiaris (Dog) (Canis familiaris)		membrane [GO:0016020]		ASGPPPAG;EASRRVPNKIQLIAM;EFPVVDDLSS;ETTSYSGLSPVAR;GVVIPVLVVMVIVIIL;IPSTAPLV;LLLLLLLL;LPGLWLRRRLLLLLL;LPGLWLRRRLLLLLLLLARPA;LSASSLVP;LVPEAIPSPLPTEPMFVGSSFTPTD;LVVMVIVIILYWKLCRTDKL;LWLRRRLLLLLLLLAR;LWLRRRLLLLLLLLARP;PCRGHHRFPDS;PGLLLPGLWLRRRLLLLL;QRAAIILG;RLLLLLLL;RLLLLLLLL;RRLLLLLLLLA;RRRLLLLLLLL;TRPCPSGGHLATPASPT;VEPSLVPEREPG	23	9.9	1.0031	-2.5003	0	9.1004	12.3195	9.77931	9.74067	8.36571	10.6166	11.5687	0	0	5.89973	14.0595	9.93185	10.4353	5.34579
A0A8C0MC06	A0A8C0MC06_CANLF	RNA-directed DNA polymerase (EC 2.7.7.49)		Canis lupus familiaris (Dog) (Canis familiaris)				EIEEDTKRWKYIPCSW	1	2.4	0.95685	0.049233	0	0	0	0	0	0	5.60443	0	0	0	0	0	0	0	0
A0A8C0MC22	A0A8C0MC22_CANLF	Signal recognition particle 9 kDa protein	SRP9	Canis lupus familiaris (Dog) (Canis familiaris)	SRP-dependent cotranslational protein targeting to membrane [GO:0006614]	signal recognition particle, endoplasmic reticulum targeting [GO:0005786]	7S RNA binding [GO:0008312]	KIAPRQSRKKKKKKKVLARVV;KKKKKKKV;KKKKKKKVLARVV;KKKKKKKVLARVVLK;QSRKKKKKK;RFKIAPRQSRKKKKKKKVLARVV;RKKKKKKKVL;RKKKKKKKVLARVVL;RKKKKKKKVLARVVLK;SRKKKKKKK;SRKKKKKKKV	11	15.1	0.99913	-2.9231	6.75087	2.85004	3.91025	5.44072	0	0	0	9.89189	0	0	7.92493	6.31098	9.76838	0	0
A0A8C0MC37	A0A8C0MC37_CANLF	protein-tyrosine-phosphatase (EC 3.1.3.48)	PTPRR	Canis lupus familiaris (Dog) (Canis familiaris)		membrane [GO:0016020]	protein tyrosine phosphatase activity [GO:0004725]	ARVLPPPRAP;CACCSGCT;YSGKEKAF	3	3.6	1.0034	-1.6871	4.66482	0	0	0	0	0	9.53064	5.14282	9.35076	12.1837	5.9007	0	5.56178	9.95453	9.63706
A0A8C0MC43	A0A8C0MC43_CANLF	Biliverdin reductase A	BLVRA	Canis lupus familiaris (Dog) (Canis familiaris)	heme catabolic process [GO:0042167]		biliverdin reductase (NAD(P)H) activity [GO:0004074]; nucleotide binding [GO:0000166]; zinc ion binding [GO:0008270]	EDQYMKMTVCLET;LEDALSSQEVE;TPLKEEIKMNAEP	3	9.2	0.99006	-0.50977	0	0	0	0	8.98954	0	0	0	0	0	3.85569	0	0	0	0
A0A8C0MC46	A0A8C0MC46_CANLF	Olfactory receptor family 1 subfamily L member 6	OR1L6	Canis lupus familiaris (Dog) (Canis familiaris)		membrane [GO:0016020]	G protein-coupled receptor activity [GO:0004930]; olfactory receptor activity [GO:0004984]	DSRLHTPMYFFLS;QLQKPLFAIFLI;SLRNKDMKRGLIKLR;VGCLIQMYFF	4	16.1	1.0039	-0.80836	0	4.28214	0	0	0	0	0	6.64875	6.42819	0	7.69077	0	0	0	0
A0A8C0MC48	A0A8C0MC48_CANLF	Serine/threonine-protein kinase Sgk1 (EC 2.7.11.1) (Serum/glucocorticoid-regulated kinase 1)	SGK1	Canis lupus familiaris (Dog) (Canis familiaris)		endoplasmic reticulum [GO:0005783]; nucleus [GO:0005634]	ATP binding [GO:0005524]; phosphatidylinositol binding [GO:0035091]; protein serine/threonine kinase activity [GO:0004674]	CEAKEPCNHASILTKPD;DPEFTEEPVPNSI;EKESCSWETQSGC;KHPFLVGL;VLHKQPYDRTV	5	12.4	1.0018	-1.2538	0	11.7107	0	0	0	0	0	0	0	0	0	8.38965	0	0	0
A0A8C0MC55	A0A8C0MC55_CANLF	Dual specificity mitogen-activated protein kinase kinase 2 (EC 2.7.12.2) (ERK activator kinase 2) (MAPK/ERK kinase 2)		Canis lupus familiaris (Dog) (Canis familiaris)	regulation of early endosome to late endosome transport [GO:2000641]; regulation of Golgi inheritance [GO:0090170]; regulation of stress-activated MAPK cascade [GO:0032872]	early endosome [GO:0005769]; focal adhesion [GO:0005925]; late endosome [GO:0005770]; mitochondrion [GO:0005739]	ATP binding [GO:0005524]; MAP kinase kinase activity [GO:0004708]	FLPYPLQRLWPRSQPASP;LVAPPPCLRP;NLVDLQKKLAEL;TRSGEASECACS	4	8.2	1.0026	-0.71481	0	0	0	0	0	0	10.4069	2.34659	10.1105	0	0	0	0	0	9.69754
A0A8C0MC67	A0A8C0MC67_CANLF	Mitochondrial inner membrane protease ATP23 (EC 3.4.24.-)		Canis lupus familiaris (Dog) (Canis familiaris)	proteolysis [GO:0006508]		metal ion binding [GO:0046872]; metalloendopeptidase activity [GO:0004222]	AAGAPQQQQQQ;TYARYAHRDFQNRDR	2	10.7	0.93843	0.089379	0	7.97757	0	0	0	0	0	0	0	0	0	8.43271	0	0	0
A0A8C0MC84	A0A8C0MC84_CANLF	UBZ1-type domain-containing protein	TAX1BP1	Canis lupus familiaris (Dog) (Canis familiaris)	apoptotic process [GO:0006915]; negative regulation of apoptotic process [GO:0043066]	autophagosome [GO:0005776]; phagophore assembly site [GO:0000407]	metal ion binding [GO:0046872]	EQVQATRQE;LDGNKESMITHFKEEIGRLQ;MEGQNSQSPQKISQCLHTC;QEVPLQTSNFAHVI;VEELLTMEDEGN;VLQYGNPYATQETRDG	6	11.4	0.93571	0.099062	0	0	0	0	3.63308	0	8.03172	0	0	0	0	0	0	0	0
A0A8C0MC85	A0A8C0MC85_CANLF	Inverted formin 2		Canis lupus familiaris (Dog) (Canis familiaris)	actin cytoskeleton organization [GO:0030036]		actin binding [GO:0003779]; small GTPase binding [GO:0031267]	GDGDGDGD;IADALLQLTCI;PSNVAQEHSS	3	2.3	0.98989	-0.26167	8.21252	8.03221	0	9.83602	0	0	0	9.99138	0	0	0	0	0	0	0
A0A8C0MC89	A0A8C0MC89_CANLF	CID domain-containing protein		Canis lupus familiaris (Dog) (Canis familiaris)	mRNA 3'-end processing [GO:0031124]; termination of RNA polymerase II transcription [GO:0006369]	mRNA cleavage factor complex [GO:0005849]	mRNA binding [GO:0003729]; RNA polymerase II complex binding [GO:0000993]	EKITKKELDQ;EQFEQYWDEEEEEW;GAVESCEICQEQFEQYWDE;GDEHSKSPHLRHRESW;LAVSLSVQQETSN;QGVGMRFEGPSVPGGGL;SVTRDGPTKMIF;TAKAPSSEKLPVMY;TKRWKSGWEENKSLQ	9	8.1	0.99214	-0.0067438	10.7499	0	0	0	0	0	0	0	0	0	0	0	0	0	0
A0A8C0MCA7	A0A8C0MCA7_CANLF	Nidogen 2	NID2	Canis lupus familiaris (Dog) (Canis familiaris)	cell-matrix adhesion [GO:0007160]	basement membrane [GO:0005604]; extracellular region [GO:0005576]; membrane [GO:0016020]	calcium ion binding [GO:0005509]	APPSNPCEDGSHTCA;ELFPYGQSRGDQLLQEG;FTGATFTH;GSTSPLDNIRPATIGGDLTKAH;IVSYADHFYHT;LGPGGESATL;PHCRPPEPTQRPQTVCERWRE;PPLLLLLL;PPLLLLLLL;REGPYFSLTSTEQSVKNLYQQSNL;RLALPPLPPPPLLLLLLL;TDVDECSENRCHPSATCYNT;TEVFTYNAANKETC;VDECSENRCHPSAT;YLYVGTNGIIST	15	14	1.003	-2.42	0	0	12.3089	8.83365	6.80452	6.62182	8.68194	9.59218	10.8266	0	0	8.82311	0	0	11.5779
A0A8C0MCA8	A0A8C0MCA8_CANLF	Short transient receptor potential channel 1	TRPC1	Canis lupus familiaris (Dog) (Canis familiaris)	regulation of cytosolic calcium ion concentration [GO:0051480]	cation channel complex [GO:0034703]; plasma membrane [GO:0005886]	inositol 1,4,5 trisphosphate binding [GO:0070679]; store-operated calcium channel activity [GO:0015279]	DFLEESRNQL;SLVYNEDKKNTMGPALE	2	3.7	0.98881	-0.30747	0	0	9.65234	0	0	0	0	0	0	0	0	0	0	0	0
A0A8C0MCB8	A0A8C0MCB8_CANLF	Uncharacterized protein	C6H16orf89	Canis lupus familiaris (Dog) (Canis familiaris)				LLLLLLLL;LNWRAEAI	2	4.7	0.98525	-0.25337	0	0	0	0	0	0	0	0	0	0	0	0	0	0	8.10234
A0A8C0MCC2	A0A8C0MCC2_CANLF	Uteroglobin (Secretoglobin family 1A member 1)		Canis lupus familiaris (Dog) (Canis familiaris)	signal transduction [GO:0007165]	extracellular region [GO:0005576]	phospholipase A2 inhibitor activity [GO:0019834]	KEMIAFLFQHEALYKPHLQLAYNPP	1	27.5	0.97695	0.035538	0	0	0	0	0	0	0	0	0	4.58123	0	0	0	0	0
A0A8C0MCC4	A0A8C0MCC4_CANLF	Olfactory receptor	OR5M3C	Canis lupus familiaris (Dog) (Canis familiaris)		plasma membrane [GO:0005886]	G protein-coupled receptor activity [GO:0004930]; olfactory receptor activity [GO:0004984]	FIAFVHVE;TLWTHGLYFCGNV;VGNIGMIILIRISP	3	11.3	1.0016	-0.74821	0	0	0	0	0	9.17453	0	0	0	0	0	0	0	0	0
A0A8C0MCE2	A0A8C0MCE2_CANLF	Uncharacterized protein		Canis lupus familiaris (Dog) (Canis familiaris)				KQVSHGDGHSPG	1	13.2	0.99616	-0.086024	9.48585	0	0	0	0	0	0	0	0	0	0	0	0	0	0
A0A8C0MCE6	A0A8C0MCE6_CANLF	Myozenin 3		Canis lupus familiaris (Dog) (Canis familiaris)		Z disc [GO:0030018]		VGETLPRA;VPFGGPLVGE	2	6.2	0.98808	-0.49237	0	9.56115	0	0	0	0	0	0	0	0	7.43104	0	0	0	0
A0A8C0MCE8	A0A8C0MCE8_CANLF	Autophagy related 7	ATG7	Canis lupus familiaris (Dog) (Canis familiaris)			ubiquitin-like modifier activating enzyme activity [GO:0008641]	ALDVGFWHELTQRKL;DDRMNEPPTSLGLV;IAASKRKL;LAGGKPKA;VGFWHELTQRKLNEYRLDEAPKD	5	9	1.0036	-2.0474	0	0	0	0	0	8.15497	0	7.9633	0	0	0	0	8.62417	0	0
A0A8C0MCF7	A0A8C0MCF7_CANLF	Lipocalin/cytosolic fatty-acid binding domain-containing protein		Canis lupus familiaris (Dog) (Canis familiaris)		extracellular region [GO:0005576]	small molecule binding [GO:0036094]	EGAQKMQQLAPQVGL;LLPQSGECRP	2	13	0.98953	-0.5258	0	0	0	8.40595	0	0	9.37801	0	0	0	0	7.75842	0	0	0
A0A8C0MCG6	A0A8C0MCG6_CANLF	Fibroblast growth factor receptor (EC 2.7.10.1)	FGFR3	Canis lupus familiaris (Dog) (Canis familiaris)	positive regulation of cell population proliferation [GO:0008284]; positive regulation of MAPK cascade [GO:0043410]	plasma membrane [GO:0005886]; receptor complex [GO:0043235]	ATP binding [GO:0005524]; fibroblast growth factor binding [GO:0017134]; fibroblast growth factor receptor activity [GO:0005007]	APSSGDDEDGEDEAEDTAGAPYWT;DLYMIMRECWHA;PSSGDDEDGEDE;YSCRQRLTQR	4	5.7	0.97413	0.041303	0	7.36955	0	0	0	0	0	0	0	0	0	0	0	0	0
A0A8C0MCG9	A0A8C0MCG9_CANLF	Epoxide hydrolase (EC 3.3.2.9)	EPHX1	Canis lupus familiaris (Dog) (Canis familiaris)	catabolic process [GO:0009056]; lipid metabolic process [GO:0006629]; response to toxic substance [GO:0009636]	endoplasmic reticulum membrane [GO:0005789]	cis-stilbene-oxide hydrolase activity [GO:0033961]	KLISYSYMARGGHFAAFEEPELLAQ;MRESGYMHIQ;PRRHEEGRG	3	9.6	1.0022	-1.1523	0	0	0	0	0	0	9.18802	0	11.0906	3.78858	0	0	0	0	7.69132
A0A8C0MCH2	A0A8C0MCH2_CANLF	OCIA domain-containing protein		Canis lupus familiaris (Dog) (Canis familiaris)				LVSYLRECQDKFHSLEDLLF	1	22.2	0.98528	-0.23555	0	0	8.74873	0	0	0	0	0	0	0	0	0	0	0	0
A0A8C0MCH9	A0A8C0MCH9_CANLF	Centrosomal protein 78	CEP78	Canis lupus familiaris (Dog) (Canis familiaris)				CLSASSAL;GVPVSEQRQ;KPESKQNPLGQ;KPESKQNPLGQMQNI;LNCNTLIGDL	5	5.3	1.003	-1.5874	0	10.26	0	0	0	8.79399	0	0	0	0	0	0	10.7465	9.68457	0
A0A8C0MCI6	A0A8C0MCI6_CANLF	Proline rich 11		Canis lupus familiaris (Dog) (Canis familiaris)				RRRKLKAKAKRLFKKK	1	4.4	0.95635	0.049233	5.17568	0	0	0	0	0	0	0	0	0	0	0	0	0	9.76173
A0A8C0MCJ5	A0A8C0MCJ5_CANLF	POU domain protein		Canis lupus familiaris (Dog) (Canis familiaris)		nucleus [GO:0005634]	DNA-binding transcription factor activity, RNA polymerase II-specific [GO:0000981]; RNA polymerase II cis-regulatory region sequence-specific DNA binding [GO:0000978]	HSPFQRQH;KAFKIRRLSL;PQPPPPQPPQPQPQ;PQPQPQPQPQNHNHNHSRASPPQQ	4	7.5	1.0029	-1.5895	0	0	0	0	0	6.51748	7.13668	8.98499	0	6.7339	5.99806	0	0	0	0
A0A8C0MCK8	A0A8C0MCK8_CANLF	Coiled-coil domain containing 180		Canis lupus familiaris (Dog) (Canis familiaris)				CHRLEKEA;DILVSSEALEEEAKLDLVTPESFA;EAEKKEEEEEEE;ESPKQKTSILIRRKLARL;NQQCDKDRQYCHLVH;VIIPPRLVLQIK;VIIPPRLVLQIKRQL;VRQQKWAHSLP;WHSALSILNKNLDNYHMDCMMRIRL	9	7.9	0.98943	-0.26403	0	0	10.7311	0	0	0	0	0	0	0	0	0	0	0	0
A0A8C0MCM0	A0A8C0MCM0_CANLF	Nuclear receptor corepressor 1	NCOR1	Canis lupus familiaris (Dog) (Canis familiaris)	negative regulation of DNA-templated transcription [GO:0045892]	nucleoplasm [GO:0005654]	DNA binding [GO:0003677]	AENSSDTESAPSPSPV;DMAAAQPGTEIFNL;EDIEASNEEENPEDSEGF;EEEMEVAKKGLV;GVPARRMMKNQ;KKLILFFKRRNHARKQR;LEEQRQRQEQIDLE;LPAGGPSISQGLPAS;MMKNQVMRKKLILFFKRRNHARKQR;MRKKLILFFKRRNHA;PCSTAKSPSREWEVLQ;PPNQGAFSTEQSRYPPHSVQYT;QSTRPIIEGSISQGTPIKFDSNSG;RKKLILFFKRR;SDNDSSATCSADEDVDGEPE;SPMMNRTADV;VCKPKLISKSNSRKSK;VISPASSPVPPPEKLQAYP	18	9.9	1.0023	-1.2224	9.90266	0	0	7.71287	7.66995	9.48551	14.7918	7.54605	0	7.37816	0	0	10.6544	0	10.4558
A0A8C0MCM8	A0A8C0MCM8_CANLF	Receptor tyrosine kinase like orphan receptor 1	ROR1	Canis lupus familiaris (Dog) (Canis familiaris)	cell surface receptor protein tyrosine kinase signaling pathway [GO:0007169]; positive regulation of canonical NF-kappaB signal transduction [GO:0043123]; positive regulation of neuron projection development [GO:0010976]; Wnt signaling pathway [GO:0016055]	membrane [GO:0016020]; receptor complex [GO:0043235]	ATP binding [GO:0005524]; protein kinase activity [GO:0004672]; Wnt-protein binding [GO:0017147]	LLLLLLLL;LLLLLLLLAARGAAA;PSLCHYAFPYCDETS	3	3.2	0.92976	0.10776	0	0	0	0	0	0	6.69572	0	4.142	0	0	0	0	8.25465	0
A0A8C0MCQ0	A0A8C0MCQ0_CANLF	Patatin like phospholipase domain containing 7	PNPLA7	Canis lupus familiaris (Dog) (Canis familiaris)	lipid catabolic process [GO:0016042]	endoplasmic reticulum membrane [GO:0005789]	lysophospholipase activity [GO:0004622]	AGKAKRQA;CTGRRGAGRAVEAVTGARASGA;DLWIPYFTITTDI;EDLWIPYFT;ELAKLPAGALTSIKRR;EVGYQHGRTVFDIW;LCKHMVFVQLLEGEHVF;LEGEHVFQPGE;LLWKRWNPLATKVKV;LSLAKRILRFKKE;PSAVFHYSEANSEE;SLWRYVRASMSLSGYMPPLC;TVGELERMLESTA;VGITVFFVY;YRTLDFGKF	15	13.1	0.99703	-3.6615	11.986	10.3615	3.26595	5.26896	0	11.227	10.5603	5.60297	0	0	3.80808	8.05056	0	9.98228	0
A0A8C0MCQ1	A0A8C0MCQ1_CANLF	DNA helicase (EC 3.6.4.12)		Canis lupus familiaris (Dog) (Canis familiaris)	negative regulation of transcription by RNA polymerase II [GO:0000122]	chromatin [GO:0000785]; nucleus [GO:0005634]	ATP binding [GO:0005524]; ATP hydrolysis activity [GO:0016887]; ATP-dependent chromatin remodeler activity [GO:0140658]; chromatin binding [GO:0003682]; DNA binding [GO:0003677]; helicase activity [GO:0004386]; histone binding [GO:0042393]; metal ion binding [GO:0046872]	DDDDEEEEGGCEEEEDDHMEFCR;DEEEEGGCEE;EEDDHMEFCRVCKDGG;IVRVELSQMQKKYYK;NDMDEPPPFDYG;PRAYHLVCLDPELEKAP;SIHSSSWGPGP;TVTIAPPL	8	6.9	0.98495	0.035491	0	9.26489	0	0	0	0	0	0	0	0	0	0	0	0	0
A0A8C0MCQ3	A0A8C0MCQ3_CANLF	Inter-alpha-trypsin inhibitor heavy chain H1	ITIH1	Canis lupus familiaris (Dog) (Canis familiaris)	hyaluronan metabolic process [GO:0030212]	extracellular region [GO:0005576]	serine-type endopeptidase inhibitor activity [GO:0004867]	CPTCSTSLLNGDFKVTYDVNRDQLC;IDVDIFEPQ;MTCLVDEEKMKNLLR;PGSGGPVF;TFRLTYEEVLKR	5	7.6	1.0025	-0.71768	0	11.7515	12.1416	10.7148	0	0	0	0	0	0	11.6119	4.43516	12.0529	12.1195	0
A0A8C0MCR2	A0A8C0MCR2_CANLF	Prostaglandin-H2 D-isomerase (EC 5.3.99.2) (Glutathione-independent PGD synthase) (Lipocalin-type prostaglandin-D synthase) (Prostaglandin-D2 synthase)		Canis lupus familiaris (Dog) (Canis familiaris)	mast cell degranulation [GO:0043303]; prostaglandin biosynthetic process [GO:0001516]	extracellular space [GO:0005615]; Golgi apparatus [GO:0005794]; nuclear membrane [GO:0031965]; perinuclear region of cytoplasm [GO:0048471]; rough endoplasmic reticulum [GO:0005791]	isomerase activity [GO:0016853]; small molecule binding [GO:0036094]	APRQSSSLHLAS;PSHGGHGLHLAHSL;VASPSRTRPHP	3	9.6	0.99213	-0.54187	0	0	0	0	0	0	0	0	0	0	0	10.3499	0	0	0
A0A8C0MCS9	A0A8C0MCS9_CANLF	Tonsoku-like protein (NF-kappa-B inhibitor-like protein 2) (Nuclear factor of kappa light polypeptide gene enhancer in B-cells inhibitor-like 2)		Canis lupus familiaris (Dog) (Canis familiaris)	chromatin organization [GO:0006325]; DNA repair [GO:0006281]	chromosome [GO:0005694]; nucleus [GO:0005634]		AVSHYEQELRLRGGD;PLHEACNYGHLGEYGGR;PLLRALKLHTALRELRLAG;PLSPCPGSPE;RPGSSSSR;TPLLRALKLH	6	5.4	0.98981	-0.22289	0	0	0	0	0	0	0	0	0	0	0	0	0	7.96538	0
A0A8C0MCU6	A0A8C0MCU6_CANLF	PAXX non-homologous end joining factor	PAXX	Canis lupus familiaris (Dog) (Canis familiaris)	double-strand break repair via nonhomologous end joining [GO:0006303]			LLLPPVPRV;PEQDSNSRIGILTLECT	2	9.6	1.0036	-1.064	0	0	0	0	0	0	0	0	0	0	0	0	0	4.26978	0
A0A8C0MCV7	A0A8C0MCV7_CANLF	DNA-directed RNA polymerase subunit beta (EC 2.7.7.6)		Canis lupus familiaris (Dog) (Canis familiaris)	DNA-templated transcription [GO:0006351]	DNA-directed RNA polymerase complex [GO:0000428]; nuclear lumen [GO:0031981]	DNA binding [GO:0003677]; DNA-directed 5'-3' RNA polymerase activity [GO:0003899]; ribonucleoside binding [GO:0032549]	LPAARVERA;MTIGMLIE;PYMYDYYDMDNYP	3	2.6	1.0026	-1.374	9.23905	0	0	0	0	0	0	0	0	0	0	0	0	0	4.44327
A0A8C0MCY0	A0A8C0MCY0_CANLF	Mitochondrial ribosomal protein S27		Canis lupus familiaris (Dog) (Canis familiaris)				DRQKKDHKTL;HVLYHCLAKKTDCSWE;LPPSLAGTLRRKK;MATYEQKLQQWHLERVHLIQR;QGSGDLLEQLDIEETEQ	5	12.9	0.98734	-0.37854	0	0	0	0	0	3.9834	0	8.72622	10.216	0	0	0	0	0	0
A0A8C0MD04	A0A8C0MD04_CANLF	Piezo-type mechanosensitive ion channel component		Canis lupus familiaris (Dog) (Canis familiaris)		plasma membrane [GO:0005886]	mechanosensitive monoatomic ion channel activity [GO:0008381]	CTVWTCVIIVCKMLY;DMSSSSADSG;EEEEEEEEEEEEEEEEEEEETSDLR;EEKQERRKEEEMEEDDDQD;EKEDITVAELE;KDSEEEEEEEEEEEEEEE;LLIPLFSEP;LSFVYLIYLLLIPL;RDDSAGQSHMAVSPDDS;SEKRYPQP;SQENEEKDDEQDIQMEGDA;VDQGGEATGNV;VEAEQDDEAVAAD;VKCVYFGLSAY;VMYKIIYMVLFLFCVALYQVHYEWW;YFPDFIVRPN	16	7.7	1.0008	-2.7329	7.4582	15.6553	0	0	8.85755	8.59995	9.02677	8.13381	0	0	0	11.5993	11.2578	11.3986	8.05039
A0A8C0MD05	A0A8C0MD05_CANLF	Brain enriched guanylate kinase associated		Canis lupus familiaris (Dog) (Canis familiaris)		membrane [GO:0016020]		AAPGGATV;AFPAGFRHEAFPGYAASL;GWWGECAEQSWNV;NSTDSAAEDEEEAEAE	4	5.8	1.0029	-1.3394	0	11.097	2.54552	0	0	0	11.643	11.0167	11.504	10.7	0	3.82619	3.06752	0	0
A0A8C0MD09	A0A8C0MD09_CANLF	RAS protein activator like 2		Canis lupus familiaris (Dog) (Canis familiaris)			GTPase activator activity [GO:0005096]	ISNPDTISNTPGFD;NSMDTVNTSPFKVPG;RYSMQILPQVS;VGSNASSS	4	3.4	1.004	-1.1044	0	7.29453	0	0	0	0	0	0	7.76487	0	0	0	0	0	0
A0A8C0MD25	A0A8C0MD25_CANLF	FYVE-type domain-containing protein		Canis lupus familiaris (Dog) (Canis familiaris)			metal ion binding [GO:0046872]	SEKEQRQALQ;SPAPVCPEPGPQF	2	4.2	0.94686	0.061408	0	0	0	0	0	0	0	0	8.59835	0	0	0	0	0	0
A0A8C0MD30	A0A8C0MD30_CANLF	5'-3' exoribonuclease 1 (EC 3.1.13.-)		Canis lupus familiaris (Dog) (Canis familiaris)	nuclear-transcribed mRNA catabolic process [GO:0000956]	cytoplasm [GO:0005737]	5'-3' RNA exonuclease activity [GO:0004534]; RNA binding [GO:0003723]	AGVAAEEAKNYKE;CLMCWYDRDTEF;EHFSEVFVDLKW;EYYPPDFKTDLNG;FLVGNDFIPHLP;FSEVFVDLKW;LVNAESDELNVE;QWILHYYYHGVQSWSWYYPYHYAPF;SNLALGAANIMPSSSHLFG;TEFMARLHEHLKYFV;VIPDRDAEFRLFD	11	8.6	0.99246	-0.14021	10.3711	0	10.0474	8.59111	9.1458	9.80344	9.11912	0	6.88191	7.68166	0	0	0	9.83692	8.65044
A0A8C0MD49	A0A8C0MD49_CANLF	Suprabasin		Canis lupus familiaris (Dog) (Canis familiaris)				GQAGKEGDKIIQGVHH;GVNQAGSEAEKFGHGVHH;LPQNVHNGVNQAG	3	9.7	0.84984	0.15728	8.79828	0	0	0	0	0	0	0	0	0	0	0	9.51787	0	8.49345
A0A8C0MD72	A0A8C0MD72_CANLF	C2H2-type domain-containing protein		Canis lupus familiaris (Dog) (Canis familiaris)		nucleus [GO:0005634]		EISENYTSDFSQ;HQQPDWDTRTKSKEFLQKKEVSED	2	5.3	0.93333	0.091743	0	0	7.92867	0	0	0	0	9.19126	0	0	0	0	0	0	0
A0A8C0MD91	A0A8C0MD91_CANLF	dual-specificity kinase (EC 2.7.12.1)	CLK4	Canis lupus familiaris (Dog) (Canis familiaris)	regulation of RNA splicing [GO:0043484]	nucleus [GO:0005634]	ATP binding [GO:0005524]; protein serine/threonine kinase activity [GO:0004674]; protein tyrosine kinase activity [GO:0004713]	GLSTYDFI;LCHDEEHEKLFDL;LSTYDFIKENSFLPFQ;LSTYDFIKENSFLPFQIDHI;RARYEIVD;TLDEALQHPF	6	13.9	1.0032	-2.0951	0	11.4605	9.21454	8.91052	0	7.63938	0	12.1369	9.89881	10.6021	0	10.4186	0	0	0
A0A8C0MDB2	A0A8C0MDB2_CANLF	Signal peptide, CUB domain and EGF like domain containing 1		Canis lupus familiaris (Dog) (Canis familiaris)		extracellular region [GO:0005576]	calcium ion binding [GO:0005509]	CERRWYLKVSRIRPH;DECQDNNG;DNNGGCQQICVNAMGSYE;LYGTTHCGDVDECSMNNGSCD;VGTYQPEPGRTGCFSCGGGLLTK;WNQKDCVEMGKCLSRAKASPWAQL	6	9.4	0.95197	0.053886	0	0	0	0	0	0	0	8.64645	0	0	0	0	0	0	0
A0A8C0MDB7	A0A8C0MDB7_CANLF	Tankyrase 1-binding protein C-terminal domain-containing protein		Canis lupus familiaris (Dog) (Canis familiaris)				AALPILEP;DESSPHHSQLPEVQSPT;EIGKEEAGKEEMPPL;SGGLFSPS;SPGLEAREQGPGETSGPE;TPEERSAPLDL;VALLQAEERYEE;VGEVSQCPDLGLRDSSALSP;VGHRGWGGD;VGQGAQGP	10	7.2	1.0029	-2.5049	0	8.02686	0	0	9.81911	12.6679	0	10.9949	0	0	0	0	5.74292	0	9.67225
A0A8C0MDC1	A0A8C0MDC1_CANLF	Uncharacterized LOC474694	SLBP2	Canis lupus familiaris (Dog) (Canis familiaris)			mRNA binding [GO:0003729]	TDETVLQRRQK;WDELISALITLIIL	2	12	0.93076	0.09639	0	0	0	0	0	0	0	0	0	0	7.5763	6.3875	0	0	4.93876
A0A8C0MDD3	A0A8C0MDD3_CANLF	AAA+ ATPase domain-containing protein	DNAH3	Canis lupus familiaris (Dog) (Canis familiaris)	microtubule-based movement [GO:0007018]	axoneme [GO:0005930]; dynein complex [GO:0030286]; microtubule [GO:0005874]	ATP binding [GO:0005524]; ATP hydrolysis activity [GO:0016887]; dynein intermediate chain binding [GO:0045505]; dynein light intermediate chain binding [GO:0051959]; minus-end-directed microtubule motor activity [GO:0008569]	CLDTMTLNYDL;DEFNRIEVEVL;DMIAPEEE;DTYYIPPHGSYQS;EEKLVRVQEILD;ETARMMVKIEEE;FQEWIDNGPPVVFWISGFY;GAISFLNVVWLSCY;GYNKELEGFRKREVMTT;ITKNYSSYDWRE;LTAYEFSIKSEEW;MLQQEMEIE;MTLNYDLCERAQNLKDR;NESDLRISMQQV;QEMEIEGKETQPSESDL;SEDNICDLNDFQW;TVSRCGMI;VRHGYMIVGDP;VTPTSYLELILTFKTL	19	5.7	1.0034	-2.0941	9.67739	0	0	9.25144	14.8727	3.71995	9.63885	0	9.36332	7.48478	13.5135	8.88515	12.2061	0	9.67363
A0A8C0MDE5	A0A8C0MDE5_CANLF	Mucin like 3		Canis lupus familiaris (Dog) (Canis familiaris)		membrane [GO:0016020]		TTQENTAEGP	1	2	0.99993	-0.61146	0	0	0	0	0	0	0	0	0	0	0	8.85994	0	0	0
A0A8C0MDI1	A0A8C0MDI1_CANLF	THAP domain-containing protein 5	THAP5	Canis lupus familiaris (Dog) (Canis familiaris)		nucleus [GO:0005634]	DNA binding [GO:0003677]	DEKEVCLKAKS;LDIEDSLYKDVDYETEVLQ;LDIRWGIR	3	10.8	0.99282	-0.18797	0	0	7.44336	7.59589	8.01369	0	0	0	0	7.73342	8.41257	0	11.1253	0	8.00478
A0A8C0MDK5	A0A8C0MDK5_CANLF	Ribosomal protein S6 kinase (EC 2.7.11.1)	RPS6KB1	Canis lupus familiaris (Dog) (Canis familiaris)	cellular response to insulin stimulus [GO:0032869]; signal transduction [GO:0007165]	mitochondrial outer membrane [GO:0005741]	ATP binding [GO:0005524]; protein serine/threonine kinase activity [GO:0004674]	GVGPYELGMEHCEKFE	1	3.5	0.99214	-0.036677	0	0	0	0	0	0	0	9.41043	0	0	0	0	0	0	0
A0A8C0MDM0	A0A8C0MDM0_CANLF	Uncharacterized protein		Canis lupus familiaris (Dog) (Canis familiaris)				SFSFIHGL;VIEDTWHYFL	2	11.7	0.98731	-0.26018	0	0	0	0	0	0	0	10.8123	0	0	0	0	0	0	0
A0A8C0MDN5	A0A8C0MDN5_CANLF	Neurotrophic receptor tyrosine kinase 3	NTRK3	Canis lupus familiaris (Dog) (Canis familiaris)	cell surface receptor protein tyrosine kinase signaling pathway [GO:0007169]	plasma membrane [GO:0005886]	ATP binding [GO:0005524]; neurotrophin receptor activity [GO:0005030]; transmembrane receptor protein tyrosine kinase activity [GO:0004714]	LYTGLQKLTI;REIMLNPISL	2	3.3	0.33094	0.62245	0	0	10.9959	0	0	0	0	0	0	10.4618	4.61477	10.6454	0	11.3037	0
A0A8C0MDN6	A0A8C0MDN6_CANLF	T-cell surface antigen CD2	CD2	Canis lupus familiaris (Dog) (Canis familiaris)		membrane [GO:0016020]		DEELGPRAHR;LTCEITSGTDPTLM;VLFAPGWQEELRITT	3	10	1.0022	-0.6814	0	9.58933	0	0	8.83656	0	15.3169	0	0	0	0	0	0	0	0
A0A8C0MDN8	A0A8C0MDN8_CANLF	RAB GTPase activating protein 1	RABGAP1	Canis lupus familiaris (Dog) (Canis familiaris)				DYGLRELFKQNFEDL;KKIVIYVQQ;KWHLNLSVRPKQLS;QGDETPSTNNGSDDEKT;TATGWLPPDI	5	6	1.0021	-1.2546	0	7.64032	0	0	0	0	0	11.7475	0	6.65921	8.19298	0	10.78	0	0
A0A8C0MDP2	A0A8C0MDP2_CANLF	Multicilin (Multiciliate differentiation and DNA synthesis-associated cell cycle protein) (Protein Idas)		Canis lupus familiaris (Dog) (Canis familiaris)	regulation of DNA replication [GO:0006275]	nucleus [GO:0005634]		GGGGGGGG;PGGGGGGG;QLHVTLTQKQEEI;QPEPASRE;SPPLRPPDMPPPE	5	11.4	1.0023	-0.65168	0	10.158	0	0	0	0	0	0	0	0	0	0	0	12.1967	0
A0A8C0MDP5	A0A8C0MDP5_CANLF	CUGBP Elav-like family member 4 (Bruno-like protein 4) (CUG-BP- and ETR-3-like factor 4) (RNA-binding protein BRUNOL-4)	CELF4	Canis lupus familiaris (Dog) (Canis familiaris)	mRNA splice site recognition [GO:0006376]; regulation of alternative mRNA splicing, via spliceosome [GO:0000381]	cytoplasm [GO:0005737]; nucleus [GO:0005634]; ribonucleoprotein complex [GO:1990904]	mRNA binding [GO:0003729]	ERQVDGNRCEEGEGV;GVQQYAGRPEGCNLFIYHLPQEFG;LTYCERESALKAQSALH	3	11.6	0.9887	-0.20402	7.19328	0	0	6.73295	0	0	0	0	0	0	0	0	0	0	0
A0A8C0MDR8	A0A8C0MDR8_CANLF	Gasdermin E		Canis lupus familiaris (Dog) (Canis familiaris)	programmed cell death [GO:0012501]	membrane [GO:0016020]		AIPGELKPP;DAGQGTSALDWP;KYQFLSVTLGDVL;QGTSALDWPLDVL;TTQQCVISEHVQI	5	7.6	0.98754	-0.50178	0	4.19959	0	9.72746	9.73011	0	0	0	0	0	0	3.58087	0	2.75375	0
A0A8C0MDT7	A0A8C0MDT7_CANLF	Elongation factor Ts, mitochondrial (EF-Ts) (EF-TsMt)	TSFM	Canis lupus familiaris (Dog) (Canis familiaris)		mitochondrion [GO:0005739]	translation elongation factor activity [GO:0003746]	AASLRAAPPGLPAAP	1	3.6	0.99691	-0.098941	0	0	0	0	0	0	0	0	0	0	0	0	0	8.82442	0
A0A8C0MDU2	A0A8C0MDU2_CANLF	Signal recognition particle 54 kDa protein (EC 3.6.5.-)	SRP54	Canis lupus familiaris (Dog) (Canis familiaris)	SRP-dependent cotranslational protein targeting to membrane, translocation [GO:0006616]	cytosol [GO:0005829]; endoplasmic reticulum [GO:0005783]; nuclear speck [GO:0016607]; signal recognition particle, endoplasmic reticulum targeting [GO:0005786]	7S RNA binding [GO:0008312]; ATP hydrolysis activity [GO:0016887]; endoplasmic reticulum signal peptide binding [GO:0030942]; GTP binding [GO:0005525]; GTPase activity [GO:0003924]	IPFYGSYTEMDPVI;KGGGALSAVAA;VFKELVKL	3	7.3	1.0014	-1.3153	0	0	0	0	9.16211	0	5.29131	0	0	0	0	0	3.8126	0	0
A0A8C0MDX0	A0A8C0MDX0_CANLF	Mitochondrial ribosomal protein S36		Canis lupus familiaris (Dog) (Canis familiaris)	2-oxoglutarate metabolic process [GO:0006103]	mitochondrion [GO:0005739]	oxoglutarate dehydrogenase (succinyl-transferring) activity [GO:0004591]	CLKVNKLLKKKKKKKK;CLKVNKLLKKKKKKKKKLF;KKKKKKKK;KKKKKKKKKL;KKKKKKKLF;KLLKKKKKKKKKLF;KLLKKKKKKKKKLFGEGT;KVNKLLKKKKKKKKK;LCLKVNKLLKKKKKKKKKLF;LKKKKKKKKKLFG;LKKKKKKKKKLFGEG;LKVNKLLKKKKKKKKKL;LLKKKKKKKK;LLKKKKKKKKK;LLKKKKKKKKKL;SLCLKVNKLLKKKKKKKKKL;VNKLLKKKKKKKK;VNKLLKKKKKKKKK;VNKLLKKKKKKKKKLFG	19	12.1	1.0033	-1.3352	4.81859	0	6.90376	7.85649	6.64003	6.47411	7.4441	0	7.10559	0	6.7761	7.94924	0	0	7.38974
A0A8C0MDX3	A0A8C0MDX3_CANLF	Nucleosome assembly protein 1 like 1	NAP1L1	Canis lupus familiaris (Dog) (Canis familiaris)	nucleosome assembly [GO:0006334]	chromatin [GO:0000785]; cytoplasm [GO:0005737]; nucleus [GO:0005634]	chromatin binding [GO:0003682]; histone binding [GO:0042393]	DDDDYDEEGEEA;DDDDYDEEGEEADEVMFT;DEEGEEADEVMF;GEAIEDDDDDYDE;VLYFTGEAIEDDD	5	8	0.99188	-0.27203	0	6.00034	0	0	0	0	0	0	0	0	0	0	0	0	0
A0A8C0MDX5	A0A8C0MDX5_CANLF	Potassium calcium-activated channel subfamily M regulatory beta subunit 4		Canis lupus familiaris (Dog) (Canis familiaris)		membrane [GO:0016020]	calcium-activated potassium channel activity [GO:0015269]	CRGTALYPCVQVYVNNSESH;GGGGGGGG;YIPPCKRENQKNLENVMNWQQYWK	3	9.7	0.94005	0.1014	0	4.93301	0	0	0	0	0	0	0	0	0	0	0	9.12464	0
A0A8C0MDY2	A0A8C0MDY2_CANLF	non-specific serine/threonine protein kinase (EC 2.7.11.1)		Canis lupus familiaris (Dog) (Canis familiaris)			ATP binding [GO:0005524]; protein kinase activity [GO:0004672]	DCFEVDQLLYFEE;DLGDHEIPEDPLV;EEDEERRLGRKK;FDSCSEESEEEEEEIMF;IPSLDLDPLES;RKKRRLSI;SEVQKMTPRE;YANESIAIST;YDYLKRARRQ	9	18.6	1.0025	-2.1761	7.59515	9.65044	8.94058	0	0	8.47861	0	0	0	0	5.18951	0	0	0	9.83509
A0A8C0ME07	A0A8C0ME07_CANLF	Cytokine-like nuclear factor N-PAC (Glyoxylate reductase 1 homolog) (Nuclear protein NP60) (Putative oxidoreductase GLYR1)	GLYR1	Canis lupus familiaris (Dog) (Canis familiaris)		chromosome [GO:0005694]	NAD binding [GO:0051287]; NADP binding [GO:0050661]	EDCSSCFQ;KDADPHFHHFL;VTVWNRTAE	3	5.9	1.003	-1.5395	0	0	0	0	0	0	0	4.14926	0	0	0	0	0	0	0
A0A8C0ME09	A0A8C0ME09_CANLF	Ubinuclein middle domain-containing protein	UBN2	Canis lupus familiaris (Dog) (Canis familiaris)				FEMKYYDEL;LACSSPLIKNSDK;TAHSSSLIAGHTGPVP	3	2.9	0.98608	-0.45362	0	0	0	0	0	0	0	0	0	8.1024	0	0	0	0	0
A0A8C0ME12	A0A8C0ME12_CANLF	DUF4795 domain-containing protein	C6H16orf96	Canis lupus familiaris (Dog) (Canis familiaris)				CKNGVLYARHCIRHWRGGE;LGAGSSRGAFSFSED;LSHDMPVPWDRA;PDTAICKN;QVKCISCDRQVELMT;SLSRGSAWPFGGLGSLQ;TPWTALQRLKTTAGM	7	8.7	1.002	-1.7982	7.38007	0	0	0	0	12.1471	4.79145	10.346	0	0	12.7934	0	0	0	0
A0A8C0ME18	A0A8C0ME18_CANLF	Calponin-homology (CH) domain-containing protein		Canis lupus familiaris (Dog) (Canis familiaris)	actin cytoskeleton organization [GO:0030036]	filamentous actin [GO:0031941]; microtubule organizing center [GO:0005815]		PRAQNRKAIV	1	2.1	0.99563	-0.084895	0	0	0	0	16.8413	0	0	0	0	0	0	0	0	0	0
A0A8C0ME26	A0A8C0ME26_CANLF	Amyloid beta precursor protein binding family A member 2	APBA2	Canis lupus familiaris (Dog) (Canis familiaris)				EDYDEGLPEEEEGITYY;HYCPSEEGYQDYYPTEAN;LSNSVGEESLSL;VLMARRRMPRS;YPTEANGNAGGASP	5	8.8	0.98756	-0.37312	0	0	0	0	0	0	0	9.31529	0	0	9.69397	14.8097	0	9.4949	11.9984
A0A8C0ME29	A0A8C0ME29_CANLF	Coiled-coil domain containing 152		Canis lupus familiaris (Dog) (Canis familiaris)				VESNEEKHKE	1	5.1	0.99811	-0.61146	0	0	0	0	0	0	0	0	0	0	0	7.24783	0	0	0
A0A8C0ME30	A0A8C0ME30_CANLF	Putative glycerol kinase 5 (EC 2.7.1.30) (ATP:glycerol 3-phosphotransferase 5)	GK5	Canis lupus familiaris (Dog) (Canis familiaris)	glycerol catabolic process [GO:0019563]		kinase activity [GO:0016301]; phosphotransferase activity, alcohol group as acceptor [GO:0016773]	AAGPTPAG;DVGSSVIRCHV;INTGNNLQHTIRGFYP;IVAMVADQQSAMFGECC;STNKYHLVRAIL;VELVKSWNNSLIMKVQ;WNKKTGNHFHNFISWQDLRA	7	20.4	1.0019	-1.4262	9.25809	0	0	4.42445	0	8.65381	0	9.46467	11.5252	2.42056	8.5585	3.12481	3.57277	0	0
A0A8C0ME38	A0A8C0ME38_CANLF	Janus kinase and microtubule interacting protein 2	JAKMIP2	Canis lupus familiaris (Dog) (Canis familiaris)		Golgi apparatus [GO:0005794]	kinase binding [GO:0019900]; microtubule binding [GO:0008017]	EALIVALQAANEDL;EATLYNALQQET;EREKTQEAKRIRELEQRKHTVL;LELEERERRSPPFNLQ;RDREKLIRRRKHRRSSKPIKRPVLD	5	10.9	0.98648	-0.33096	0	8.99107	0	0	0	9.21917	0	0	0	0	6.37053	0	0	0	0
A0A8C0ME47	A0A8C0ME47_CANLF	60S ribosomal protein L7a		Canis lupus familiaris (Dog) (Canis familiaris)	ribosome biogenesis [GO:0042254]	cytosolic large ribosomal subunit [GO:0022625]	RNA binding [GO:0003723]	SYIRLQRQRAILYKR	1	4.8	0.95406	0.053874	0	0	0	0	0	0	0	0	0	0	0	6.13736	0	5.7567	0
A0A8C0ME73	A0A8C0ME73_CANLF	G-protein coupled receptors family 1 profile domain-containing protein		Canis lupus familiaris (Dog) (Canis familiaris)		membrane [GO:0016020]		DEVGMSSHN;LVCFCCSSDEVGMSSHNMS;LVLKLAFFILLVVQLARRA	3	10.7	1.0011	-0.70539	0	3.96874	0	0	0	7.90959	0	0	0	0	6.90773	0	0	0	0
A0A8C0ME86	A0A8C0ME86_CANLF	Mitotic arrest deficient 1 like 1	MAD1L1	Canis lupus familiaris (Dog) (Canis familiaris)	mitotic spindle assembly checkpoint signaling [GO:0007094]	nucleus [GO:0005634]		EDKKMLEMQLERFTLQ	1	2.4	0.96121	0.049233	0	0	0	0	0	0	0	0	8.00596	0	0	0	0	0	0
A0A8C0ME91	A0A8C0ME91_CANLF	Transmembrane protein 178B		Canis lupus familiaris (Dog) (Canis familiaris)		membrane [GO:0016020]		PTPPPPGSFPRPP	1	5.7	0.94519	0.059664	0	0	0	0	0	0	9.0527	0	0	0	0	0	0	0	8.57493
A0A8C0MEA2	A0A8C0MEA2_CANLF	Protein disulfide-isomerase A6 (EC 5.3.4.1)	PDIA6	Canis lupus familiaris (Dog) (Canis familiaris)		endoplasmic reticulum lumen [GO:0005788]	protein disulfide isomerase activity [GO:0003756]	LDLFSENAPPP;TSVTWSWTIWKEM	2	5.4	0.98566	-0.23591	0	0	0	0	0	0	0	0	0	0	0	0	0	8.68075	0
A0A8C0MEA3	A0A8C0MEA3_CANLF	Mitogen-activated protein kinase kinase kinase (EC 2.7.11.25)	MAP3K21	Canis lupus familiaris (Dog) (Canis familiaris)		plasma membrane [GO:0005886]	ATP binding [GO:0005524]; MAP kinase kinase kinase activity [GO:0004709]	IPPHVLVNWAVQ;QLTSDESNKTWGRNTVCRQEEFE;QQLAEREIDVLER;VLLWELLTGEV	4	5.7	0.99418	-0.12157	0	0	0	10.0298	4.18301	0	9.95926	0	0	0	0	0	0	0	0
A0A8C0MEA4	A0A8C0MEA4_CANLF	ADAM metallopeptidase domain 21		Canis lupus familiaris (Dog) (Canis familiaris)	proteolysis [GO:0006508]	membrane [GO:0016020]	metalloendopeptidase activity [GO:0004222]	CQGESSTCPDDFYMQDGTPC;GVRLAQGR;LPEYCQGESSTCPDDF;LYYDNRYCVCQ;NICDLPEYCQGESSTCPDD;SLGLYYDNRYCVCQRR;TTGSICNTGTCCTNC	7	9.1	0.98916	0.019723	0	2.69644	6.8835	0	9.41553	6.779	0	0	0	7.42097	2.59046	0	0	0	9.12063
A0A8C0MEC3	A0A8C0MEC3_CANLF	Phosphoinositide phospholipase C (EC 3.1.4.11)	PLCG1	Canis lupus familiaris (Dog) (Canis familiaris)	intracellular signal transduction [GO:0035556]; phospholipid catabolic process [GO:0009395]		phosphatidylinositol phospholipase C activity [GO:0004435]	ACQIAIRPEGKNNRLFVFS;AEGKIKHCRVQQE;CRVSLPEFQQFLLEY;EPYAICIEVL;IETGAPDGSFLVRESE;KILIKHKKL;KRKILIKHKKL;LKRKILIKHKKL;LPSPNQLKRKILI;RAQAEHMLMRVP;SEETSSDQGNEDEEEPK;SNYVEEMVSPA;VGGSPCPAASWAE	13	10.9	1.0033	-1.5691	0	7.13576	0	10.9009	5.57407	0	8.14512	0	0	6.59823	0	0	9.71618	0	4.56645
A0A8C0MEC4	A0A8C0MEC4_CANLF	RUN domain-containing protein 3B		Canis lupus familiaris (Dog) (Canis familiaris)				GGGGGGGG;GGGGGGGGK;IEDSDLAHKLEKEQLEYIIVELQ;ISSDEEELRTLGS;SQNCICSI;SRGGGGGGG	6	14.3	0.99278	-0.151	11.3382	0	0	0	0	0	0	0	0	0	0	8.09787	0	0	5.49816
A0A8C0MEF4	A0A8C0MEF4_CANLF	Rab9 effector protein with kelch motifs		Canis lupus familiaris (Dog) (Canis familiaris)				DIRDMKWQELSPTGAP;NRSFSDVYTMDLETRTW;PVRCMSEKEDSN	3	14	0.85933	0.1459	8.92333	0	0	0	0	0	0	0	0	4.23726	0	0	0	0	5.08142
A0A8C0MEI8	A0A8C0MEI8_CANLF	YKT6 v-SNARE homolog	YKT6	Canis lupus familiaris (Dog) (Canis familiaris)	vesicle-mediated transport [GO:0016192]	cytoplasmic vesicle membrane [GO:0030659]; Golgi membrane [GO:0000139]		AELDETKIILHNTMESLL;SPHSCCLLRRPP	2	10.2	0.93533	0.098753	0	0	0	6.03938	4.4871	3.93301	0	9.21638	0	0	0	0	0	0	0
A0A8C0MEK0	A0A8C0MEK0_CANLF	Mitoguardin 2 (Protein FAM73B)	MIGA2	Canis lupus familiaris (Dog) (Canis familiaris)	mitochondrial fusion [GO:0008053]	mitochondrial outer membrane [GO:0005741]		SFFDIVLDFIL;TELFESLQVGDDPIL;VVCMSFFDIVLDFILMDAFEDLENP	3	6.7	0.99194	-0.20827	0	0	0	0	0	0	0	2.78496	0	0	0	0	0	6.92446	0
A0A8C0MEL3	A0A8C0MEL3_CANLF	Epididymal-specific lipocalin-6		Canis lupus familiaris (Dog) (Canis familiaris)			small molecule binding [GO:0036094]	NNLKLLSSHRLERC	1	8.6	0.93644	0.060945	0	6.01476	0	0	0	0	0	0	0	0	0	0	0	0	0
A0A8C0MEL7	A0A8C0MEL7_CANLF	Presenilin (EC 3.4.23.-)	PSEN2	Canis lupus familiaris (Dog) (Canis familiaris)	amyloid precursor protein catabolic process [GO:0042987]; intracellular signal transduction [GO:0035556]; Notch signaling pathway [GO:0007219]; protein processing [GO:0016485]	endoplasmic reticulum membrane [GO:0005789]; Golgi membrane [GO:0000139]	aspartic endopeptidase activity, intramembrane cleaving [GO:0042500]	EMEEDSYDSFGEPSY;GAALKLGQML;GALQLPYDPEMEEDSYDSFGEPSY;GVPPSCSVLQEPG;HVIMLFVPVTLCMIVVV;PPDFSAATSPDRGDHTGS;VLYKYRCYKFIHGW;VLYKYRCYKFIHGWL	8	12.5	1.0027	-1.141	9.60153	9.71168	0	5.74994	9.16518	0	0	0	0	0	0	3.90968	0	0	0
A0A8C0MEN1	A0A8C0MEN1_CANLF	A-kinase anchoring protein 7	AKAP7	Canis lupus familiaris (Dog) (Canis familiaris)		membrane [GO:0016020]		FDFFSLVTDAPHIN;LYSACFLCLFVWFFFGLNYLCLNT;SACFLCLFVWFFF;VLQRYTENRPSWPSGA	4	13.9	0.98761	-0.36705	0	6.47187	8.84552	10.7159	8.27547	0	0	0	0	0	0	0	10.7176	0	0
A0A8C0MEN8	A0A8C0MEN8_CANLF	Bardet-Biedl syndrome 2 protein homolog	BBS2	Canis lupus familiaris (Dog) (Canis familiaris)	non-motile cilium assembly [GO:1905515]	BBSome [GO:0034464]; centriolar satellite [GO:0034451]; ciliary membrane [GO:0060170]; cytoplasm [GO:0005737]		IVAEMTETESKN;SNLIRSLLVRAE	2	3.5	0.99448	-0.5612	0	0	0	0	0	0	0	0	8.649	0	0	0	0	0	0
A0A8C0MES7	A0A8C0MES7_CANLF	Eukaryotic translation initiation factor 3 subunit B (eIF3b) (Eukaryotic translation initiation factor 3 subunit 9) (eIF-3-eta)	EIF3B EIF3S9	Canis lupus familiaris (Dog) (Canis familiaris)	formation of cytoplasmic translation initiation complex [GO:0001732]; IRES-dependent viral translational initiation [GO:0075522]; regulation of translational initiation [GO:0006446]; viral translational termination-reinitiation [GO:0075525]	cytoplasmic stress granule [GO:0010494]; eukaryotic 43S preinitiation complex [GO:0016282]; eukaryotic 48S preinitiation complex [GO:0033290]; eukaryotic translation initiation factor 3 complex, eIF3m [GO:0071541]; synapse [GO:0045202]	RNA binding [GO:0003723]; translation initiation factor activity [GO:0003743]; translation initiation factor binding [GO:0031369]	EDFRKYRKMAQEL;GDAAAEALSEGAGGED;LDAVKNADGYKLDK;LVTFSPLMGTQD;QEADGIDSVIVVDNV;RMREKQVPVD	6	9.8	0.98594	-0.42166	0	0	0	3.58916	9.90271	10.1396	0	0	0	0	3.76246	0	11.1436	0	0
A0A8C0MET0	A0A8C0MET0_CANLF	Potassium voltage-gated channel modifier subfamily F member 1	KCNF1	Canis lupus familiaris (Dog) (Canis familiaris)	protein homooligomerization [GO:0051260]	voltage-gated potassium channel complex [GO:0008076]	voltage-gated potassium channel activity [GO:0005249]	DIEIVVNVGGVRQ;GVDSAEGRWRRCQKCVWKFL;RIFKLARHSSGL	3	9	0.98598	-0.45211	0	0	0	0	0	0	8.27947	0	0	0	0	0	0	0	0
A0A8C0MET4	A0A8C0MET4_CANLF	Casein kinase II subunit alpha (CK II alpha) (EC 2.7.11.1)	CSNK2A1	Canis lupus familiaris (Dog) (Canis familiaris)	regulation of cell cycle [GO:0051726]	cytosol [GO:0005829]; nucleus [GO:0005634]; protein kinase CK2 complex [GO:0005956]	ATP binding [GO:0005524]; protein serine kinase activity [GO:0106310]; protein serine/threonine kinase activity [GO:0004674]	ILKPVKKKKIKREIKILE;ILKPVKKKKIKREIKILENLRG;KILKPVKKKKIK;KILKPVKKKKIKREIKILE;KVVVKILKPVKKKK;KVVVKILKPVKKKKI;KVVVKILKPVKKKKIK;KVVVKILKPVKKKKIKR;LKPVKKKKIKREIKILENL;LLSTENFFHSD;NEKVVVKILKPVKKKKIK;PVKKKKIKREIKILEN;QSRLTAREAMEHPYFYTVVKDQARM;TDFKQLYQTLTDYDIRFYMYEILK;VKILKPVKKKKI;VKKKKIKREIKILENL;VVKILKPVKKKKIK;VVKILKPVKKKKIKREIKI;VVKILKPVKKKKIKREIKIL;VVVKILKPVKKK;VVVKILKPVKKKK;VVVKILKPVKKKKI;VVVKILKPVKK…	24	19.1	0.75278	0.23767	6.92422	11.8735	7.62315	4.47651	4.6792	5.5909	10.5228	6.47241	9.27712	7.50438	6.87897	8.70453	6.93499	7.51223	9.02597
A0A8C0MEU4	A0A8C0MEU4_CANLF	Alpha-mannosidase (EC 3.2.1.-)		Canis lupus familiaris (Dog) (Canis familiaris)	mannose metabolic process [GO:0006013]	lysosome [GO:0005764]	alpha-mannosidase activity [GO:0004559]; carbohydrate binding [GO:0030246]; metal ion binding [GO:0046872]	QYNYCSPRCAPGF;SLLVDNVKERATWFRTPH;VRDRTPAHSGGTGRSRD;VYTTVVEQLMLQKQRRFI	4	6.2	0.94416	0.059646	0	0	0	6.70722	0	0	0	0	0	0	0	0	0	0	0
A0A8C0MEV0	A0A8C0MEV0_CANLF	CTCK domain-containing protein		Canis lupus familiaris (Dog) (Canis familiaris)	signal transduction [GO:0007165]	extracellular region [GO:0005576]		APALPLPLPHPLPCP	1	2.8	0.94979	0.053892	0	0	0	0	0	0	0	0	0	0	3.09304	0	0	0	0
A0A8C0MEV4	A0A8C0MEV4_CANLF	Phospholipid-transporting ATPase (EC 7.6.2.1)		Canis lupus familiaris (Dog) (Canis familiaris)	phospholipid transport [GO:0015914]	membrane [GO:0016020]	ATP binding [GO:0005524]; ATP hydrolysis activity [GO:0016887]; ATPase-coupled intramembrane lipid transporter activity [GO:0140326]; magnesium ion binding [GO:0000287]	AEAKWASMLSKH;AVSKGGSLPQRGSIGSHQSVRI;ESPDEAALVYAARAY;ETFAQGHLL;KQCRSVLCCRSTPLQ;PREAILEGCSGASKMKPTS;QCLHYVKSKSPCSTPQKTEGNVSVG;RLLIVHGHWC;YWTMQTLL	9	9.8	1.0036	-1.0558	10.3941	0	0	6.92754	9.35663	0	9.18765	0	10.2753	0	8.02862	7.70127	0	0	0
A0A8C0MEV7	A0A8C0MEV7_CANLF	F-BAR domain only protein 2	FCHO2	Canis lupus familiaris (Dog) (Canis familiaris)		clathrin-coated pit [GO:0005905]		EQMKAFWKLS;KQCETSQGVSRGPS;NYNAKCVEQERLKKEGATQR;PGGCGCGP;SLIQKFAESKG;VLYHNMKHGQ	6	8.3	1.0031	-2.4829	0	8.85646	0	9.12505	7.87055	0	0	0	0	0	0	0	0	12.1421	8.45455
A0A8C0MEV8	A0A8C0MEV8_CANLF	G-protein coupled receptors family 1 profile domain-containing protein		Canis lupus familiaris (Dog) (Canis familiaris)	G protein-coupled receptor signaling pathway [GO:0007186]	membrane [GO:0016020]	olfactory receptor activity [GO:0004984]	GAHFLGGV;TDTCYSLCMTPKLIA	2	9.9	1.003	-1.3853	0	0	0	0	10.2722	0	0	0	0	0	10.4082	10.6473	0	0	0
A0A8C0MEV9	A0A8C0MEV9_CANLF	N-alpha-acetyltransferase 35, NatC auxiliary subunit (Protein MAK10 homolog)		Canis lupus familiaris (Dog) (Canis familiaris)		NatC complex [GO:0031417]		EQQKGRSSKKTKKKKK;MSQAYQNMCAGMF;RVKFTRVLLTVLIA;VPPEFDFS	4	7	0.98606	-0.41707	9.85795	0	0	0	0	0	0	4.04116	0	0	0	0	0	5.1811	11.9923
A0A8C0MEW5	A0A8C0MEW5_CANLF	Zinc finger-containing ubiquitin peptidase 1 (EC 3.4.19.12) (Lys-63-specific deubiquitinase ZUFSP) (Zinc finger with UFM1-specific peptidase domain protein)	ZUP1	Canis lupus familiaris (Dog) (Canis familiaris)		cytoplasm [GO:0005737]; membrane [GO:0016020]; nucleus [GO:0005634]	metal ion binding [GO:0046872]	AVEGVLSSEE;DEMCFHIETAHFEQ;EALYRYYQ;GYRNFQMLLSSLL;LTQSFKKIFNF;QEMGEFQKL;SGGYKQQQ;VEGVLSSEE	8	11.4	1.0034	-2.0623	0	0	0	0	0	8.79938	0	9.87966	9.52896	0	0	0	9.43143	4.35952	9.90145
A0A8C0MEY1	A0A8C0MEY1_CANLF	Kinesin motor domain-containing protein		Canis lupus familiaris (Dog) (Canis familiaris)	microtubule-based movement [GO:0007018]	cytoplasm [GO:0005737]; cytoskeleton [GO:0005856]	ATP binding [GO:0005524]; microtubule binding [GO:0008017]; microtubule motor activity [GO:0003777]	DELLPVVD;LLEQVQPLIRRDCNYSNLE;LMLSRSDSENI;NKDLKEKHKRRKR;SMEAQRVLREAGQGPE;TLSTLRYANRAKSIKNKP	6	8.4	1.0021	-1.3613	0	0	8.69467	0	7.30086	3.77589	0	0	0	0	0	0	9.53278	0	0
A0A8C0MEZ0	A0A8C0MEZ0_CANLF	Anoctamin	ANO9	Canis lupus familiaris (Dog) (Canis familiaris)		membrane [GO:0016020]		AALFNSTL;DLFLQMAIIMGLKQ;GWDEDQEEMALQLINHRDYQLRPHQ;SVLMICLM;YSLSEQFWVLL	5	9.2	1.0045	-0.81649	0	9.48617	0	0	10.0151	0	0	0	9.92593	0	0	0	9.83488	0	0
A0A8C0MF05	A0A8C0MF05_CANLF	ADAM metallopeptidase with thrombospondin type 1 motif 7		Canis lupus familiaris (Dog) (Canis familiaris)	extracellular matrix organization [GO:0030198]; proteolysis [GO:0006508]	extracellular region [GO:0005576]	metal ion binding [GO:0046872]; metalloendopeptidase activity [GO:0004222]	GVQPCLSWYI;RVEARRERWEQRQQWRRQRPRRLSQ;TRTCPTDPLRIPTQTW	3	3.6	0.94635	0.084771	10.6763	0	0	0	0	0	0	0	0	0	0	0	0	0	3.76977
A0A8C0MF34	A0A8C0MF34_CANLF	Calnexin	CANX	Canis lupus familiaris (Dog) (Canis familiaris)	protein folding [GO:0006457]	endoplasmic reticulum membrane [GO:0005789]; melanosome membrane [GO:0033162]; mitochondrial membrane [GO:0031966]	calcium ion binding [GO:0005509]; unfolded protein binding [GO:0051082]	EDMDGEWEAPQIANPKCESAP;GVWQRPMIDNPNYKGK;IMEGKWLLCM;PNYQGIWKPRKIPNP;VGQMIEAAEERPWL	5	13.7	1.0016	-1.3148	9.6355	7.92368	10.192	0	0	0	0	0	0	0	0	0	10.7872	9.52454	0
A0A8C0MF41	A0A8C0MF41_CANLF	Peptidase C1A papain C-terminal domain-containing protein		Canis lupus familiaris (Dog) (Canis familiaris)	proteolysis [GO:0006508]	lysosome [GO:0005764]	cysteine-type peptidase activity [GO:0008234]	CCCCCCAGPAQ;CCCCCCCCA;CCCCCCCCAGP;CCCCCCCCAGPA;CCCCCCCCAGPAQP;CCCCCCCCCAGPAQ;CCCCCCCCCAGPAQP;CCCCCCCCCAGPAQPR;CCCCCCCCCC;CCCCCCCCCCA;CCCCCCCCCCAGPAQPR;CCCCCCCCCCAGPAQPRATFTA;GAGGAGRA;LCCCCCCCCCC;LCCCCCCCCCCAGPAQ;LLCCCCCCCCC;LLCCCCCCCCCCA;LLCCCCCCCCCCAG;LLCCCCCCCCCCAGP;SYNNYGCSGG;VVDAVSWQDYLGGIIQHH;WLLCCCCCCCCCC	22	13.9	0.99236	-0.042482	0	0	9.3599	0	4.59024	0	0	6.31208	3.48761	0	3.8745	6.16774	6.98698	0	0
A0A8C0MF45	A0A8C0MF45_CANLF	Tight junction protein ZO-3	TJP3	Canis lupus familiaris (Dog) (Canis familiaris)	cell-cell adhesion [GO:0098609]; cell-cell junction organization [GO:0045216]; establishment of endothelial intestinal barrier [GO:0090557]; positive regulation of blood-brain barrier permeability [GO:1905605]; protein localization to cell-cell junction [GO:0150105]	bicellular tight junction [GO:0005923]; plasma membrane [GO:0005886]	cell adhesion molecule binding [GO:0050839]	APWDKATHPTSCRCCWCC;ATHPTSCRCCWCC;CCWCCCCRLV;DLREQERGIIPNQSRAEQLA;PTSCRCCWCCCC;SCRCCWCCCC	6	4.2	1.0035	-1.0683	0	3.84298	0	0	0	6.63939	0	3.62515	0	0	3.20017	5.5391	0	10.2681	6.3181
A0A8C0MF48	A0A8C0MF48_CANLF	Ubiquitin-protein ligase E3A (EC 2.3.2.26)	UBE3A	Canis lupus familiaris (Dog) (Canis familiaris)	protein K48-linked ubiquitination [GO:0070936]; ubiquitin-dependent protein catabolic process [GO:0006511]	cytosol [GO:0005829]; nucleus [GO:0005634]; proteasome complex [GO:0000502]	ubiquitin protein ligase activity [GO:0061630]	IIAKNGPDTERLPTSHTCFNVLLL;LDCRKPLIPF;LVRLEMIAMENPAD;VLEMDKDYTFF;VRQPRLRGPRP	5	7	0.9803	0.035491	0	0	0	0	0	0	0	0	0	0	0	0	0	5.16619	0
A0A8C0MF49	A0A8C0MF49_CANLF	Stum, mechanosensory transduction mediator homolog	STUM	Canis lupus familiaris (Dog) (Canis familiaris)		membrane [GO:0016020]		AASSSSGV;AIVMVGWIMSIFWGM	2	18.1	1.005	-1.0496	10.381	0	0	0	0	0	0	0	0	0	0	10.7903	0	0	0
A0A8C0MF54	A0A8C0MF54_CANLF	Thioredoxin-related transmembrane protein 2 (Thioredoxin domain-containing protein 14)	TMX2	Canis lupus familiaris (Dog) (Canis familiaris)		endoplasmic reticulum membrane [GO:0005789]; mitochondrial membrane [GO:0031966]		PQIDKKGRAVSW;PTQREDGNPCDFDWR;RAVSWTFSEENVIRE;RVTWIVEFFAN	4	18.6	0.99647	-0.11292	0	0	0	0	0	0	0	0	0	0	0	8.58323	0	9.56238	9.56024
A0A8C0MF78	A0A8C0MF78_CANLF	Crumbs cell polarity complex component 2		Canis lupus familiaris (Dog) (Canis familiaris)			calcium ion binding [GO:0005509]	AAGGGGAA;AALLLLPLLLAPALTL;APAGMRGG;ASRPLAALLLLPLLLAPALTLL;CGDAGMRGMRGCGDAG;CGGCGGCGG;CGGCGGCGGCGDAGGC;CGGCGGCGGCGDAGGCGVCGGG;CGGCGGCGGCGDAGGCGVCGGGGGC;GARAARPAPTPAAPRPVPA;GCGGCGGCGDAGGCGVCGGGGGCGG;GCGGCGGCGGCGDAGGCG;GFEGDECGVDVDECASRPCLN;GGCGDAGGCGVCGGGGGCGGGP;GGCGGCGGC;HGAFCGQNTT;KPRGGRFPSRSLGA;LAALLLLPLLLAPAL	18	11.8	1.0037	-1.5979	7.18884	7.93729	10.7152	4.02839	5.04273	6.13972	7.72288	5.59837	3.94944	0	0	3.55937	0	7.66491	0
A0A8C0MF82	A0A8C0MF82_CANLF	Transmembrane protein 63C		Canis lupus familiaris (Dog) (Canis familiaris)		membrane [GO:0016020]	calcium-activated cation channel activity [GO:0005227]	EQASIRFQC;GGCGGGLAREQQDS;IHMAAVYQAIF;LFFSILRLGTLH;VTRTLMITYVPKDIQDPE	5	6.3	0.9866	-0.39522	9.56942	0	10.8514	0	0	0	11.0604	0	0	0	0	0	0	0	0
A0A8C0MF90	A0A8C0MF90_CANLF	NEK6-subfamily protein kinase (EC 2.7.11.34)	NEK6	Canis lupus familiaris (Dog) (Canis familiaris)	chromosome segregation [GO:0007059]; positive regulation of canonical NF-kappaB signal transduction [GO:0043123]; regulation of mitotic metaphase/anaphase transition [GO:0030071]	centrosome [GO:0005813]; cytosol [GO:0005829]; spindle pole [GO:0000922]	ATP binding [GO:0005524]; protein serine/threonine kinase activity [GO:0004674]	ALVRLACRMAG;DNELNIVLELADA;GPKAGAKP;LDRKTVALKKVQI;MHRDIKPA;PERTVWKYFAQL	6	13.4	1.0028	-1.5071	5.47031	0	0	0	0	0	11.9812	0	0	8.10324	0	0	0	0	15.1926
A0A8C0MFA0	A0A8C0MFA0_CANLF	Uncharacterized protein		Canis lupus familiaris (Dog) (Canis familiaris)		membrane [GO:0016020]		FFSPSIFF;KQLVVQEALLTILREL	2	9.8	1.004	-1.1044	0	0	0	0	0	0	0	0	0	8.19234	0	0	0	0	0
A0A8C0MFA5	A0A8C0MFA5_CANLF	polynucleotide adenylyltransferase (EC 2.7.7.19)	TENT5A	Canis lupus familiaris (Dog) (Canis familiaris)	mRNA stabilization [GO:0048255]		poly(A) RNA polymerase activity [GO:1990817]; RNA binding [GO:0003723]	GGGGGDDD;HCNVLNWEQVQRLDGIL;VLADQNVIPNVANVTCYYQP	3	10.4	1.0028	-1.0079	0	7.10497	0	0	0	0	0	0	10.5766	0	9.14853	0	0	0	0
A0A8C0MFC2	A0A8C0MFC2_CANLF	Cytochrome P450 family 39 subfamily A member 1		Canis lupus familiaris (Dog) (Canis familiaris)	bile acid biosynthetic process [GO:0006699]; cholesterol homeostasis [GO:0042632]	membrane [GO:0016020]	heme binding [GO:0020037]; iron ion binding [GO:0005506]; oxysterol 7-alpha-hydroxylase activity [GO:0008396]; steroid 7-alpha-hydroxylase activity [GO:0008387]	LYIYTLKMYQI	1	2.4	0.98027	0.035491	0	0	1.63659	0	0	0	0	0	0	0	0	0	0	0	0
A0A8C0MFD9	A0A8C0MFD9_CANLF	ArfGAP with dual PH domains 1		Canis lupus familiaris (Dog) (Canis familiaris)			GTPase activator activity [GO:0005096]; phosphatidylinositol bisphosphate binding [GO:1902936]	AGSPRRSRARKEA;DNSTRNIFV;EDGKEIVDWFNAL;HGLQVTYLKDNSTRNIFVYHED;VDWFNALRAARFHYLQ;YRPTFSDCQLLR	6	12.8	1.0009	-0.62629	0	7.78679	6.99288	0	0	0	12.3017	10.409	0	0	0	0	0	0	0
A0A8C0MFE4	A0A8C0MFE4_CANLF	DENN domain containing 4C		Canis lupus familiaris (Dog) (Canis familiaris)		cytoplasm [GO:0005737]	guanyl-nucleotide exchange factor activity [GO:0005085]	EAFEVKSEPF;EVLMSSCSQ	2	1	1.0015	-0.94701	0	0	0	0	0	0	0	0	10.9524	0	0	0	0	0	0
A0A8C0MFE6	A0A8C0MFE6_CANLF	Dishevelled binding antagonist of beta catenin 2		Canis lupus familiaris (Dog) (Canis familiaris)				TLPPGHCA;VDTSWDTL	2	2.4	1.0033	-1.615	0	0	0	0	0	0	3.54868	0	0	0	0	0	8.73559	0	0
A0A8C0MFF0	A0A8C0MFF0_CANLF	S-adenosylmethionine sensor upstream of mTORC1 (Probable methyltransferase BMT2 homolog) (EC 2.1.1.-)	BMT2 SAMTOR	Canis lupus familiaris (Dog) (Canis familiaris)	methylation [GO:0032259]		methyltransferase activity [GO:0008168]	FKYSKFSHMHL;GGGGGGGD;IWREHCEDEETLCEYAVAM;WREHCEDEETLCEYA	4	6.5	0.97901	0.035491	0	0	0	0	0	0	0	0	0	0	0	0	0	0	8.30483
A0A8C0MFF9	A0A8C0MFF9_CANLF	GDP/GTP exchange factor Sec2 N-terminal domain-containing protein	RAB3IP	Canis lupus familiaris (Dog) (Canis familiaris)			guanyl-nucleotide exchange factor activity [GO:0005085]	LHPAHPSTQRTPL;VECGGPKKCA	2	3.7	0.9864	-0.2459	0	0	0	0	0	0	0	0	0	0	0	0	0	5.39166	0
A0A8C0MFG2	A0A8C0MFG2_CANLF	E3 ubiquitin-protein ligase (EC 2.3.2.27) (RING-type E3 ubiquitin transferase)	MGRN1	Canis lupus familiaris (Dog) (Canis familiaris)	endosome to lysosome transport [GO:0008333]; negative regulation of cAMP-mediated signaling [GO:0043951]; negative regulation of G protein-coupled receptor signaling pathway [GO:0045744]; protein ubiquitination [GO:0016567]	early endosome [GO:0005769]; nucleus [GO:0005634]; plasma membrane [GO:0005886]	metal ion binding [GO:0046872]; ubiquitin protein ligase activity [GO:0061630]	DLNFLGNRPVQFPYVT;GEKFDTPHPEGYLFGENM;GVSDGLSQASCPL	3	8.6	0.86757	0.16171	0	0	0	0	10.2836	0	0	0	0	0	0	8.53041	7.88947	0	0
A0A8C0MFG3	A0A8C0MFG3_CANLF	Proline rich coiled-coil 2A	PRRC2A	Canis lupus familiaris (Dog) (Canis familiaris)		cytosol [GO:0005829]; nucleoplasm [GO:0005654]; plasma membrane [GO:0005886]		EPTPPGSRPLPWPPGSDEATKIQ;ETGSETHESDL;GGGGGGPG;GVEDGERPRRRR;PKRRERPP;QQQDKPPRFRRLKQ;SDSGGSNS;SSSGGGGG;VSGGGSTS	9	4.4	1.0031	-1.7403	8.50224	6.96371	0	0	10.1273	0	11.383	0	0	9.02517	0	0	0	11.1838	0
A0A8C0MFG4	A0A8C0MFG4_CANLF	Dihydroorotase	TRIM54	Canis lupus familiaris (Dog) (Canis familiaris)	'de novo' pyrimidine nucleobase biosynthetic process [GO:0006207]; citrulline biosynthetic process [GO:0019240]; glutamine metabolic process [GO:0006541]; UTP biosynthetic process [GO:0006228]	cytosol [GO:0005829]	amino acid binding [GO:0016597]; aspartate carbamoyltransferase activity [GO:0004070]; ATP binding [GO:0005524]; carbamoyl-phosphate synthase (glutamine-hydrolyzing) activity [GO:0004088]; dihydroorotase activity [GO:0004151]; metal ion binding [GO:0046872]	AQTNYLYLTYWGTTHDLTFRTPHVL;EVAGFGESRC;GGRGGGGG;LPNNMAMALH;LVQDGTEPSALP;NKGLMCSD;PVETIELTEDR;SVTGGTAAFEPS;TGFKIPKKNILLTIGS;VGYPCVVRPS;VHSGDATL;VIMGEEVEPVG;VLGTPVETIELTEDRRAF	13	6.3	0.98931	-0.26592	0	0	0	0	9.61237	0	0	0	0	0	0	0	0	0	0
A0A8C0MFH8	A0A8C0MFH8_CANLF	Casein kinase II subunit alpha (CK II alpha) (EC 2.7.11.1)	CSNK2A1	Canis lupus familiaris (Dog) (Canis familiaris)	regulation of cell cycle [GO:0051726]	cytosol [GO:0005829]; nucleus [GO:0005634]; protein kinase CK2 complex [GO:0005956]	ATP binding [GO:0005524]; protein serine kinase activity [GO:0106310]; protein serine/threonine kinase activity [GO:0004674]	EAMEHPYFWIS;ESHVVEWGNQ;ILKPVKKKKIKREIKILE;ILKPVKKKKIKREIKILENLRG;KILKPVKKKKIK;KILKPVKKKKIKREIKILE;KVVVKILKPVKKKK;KVVVKILKPVKKKKI;KVVVKILKPVKKKKIK;KVVVKILKPVKKKKIKR;LKPVKKKKIKREIKILENL;NEKVVVKILKPVKKKKIK;PVKKKKIKREIKILEN;TDFKQLYQTLTDYDIRFYMYEILK;VKILKPVKKKKI;VKKKKIKREIKILENL;VVKILKPVKKKKIK;VVKILKPVKKKKIKREIKI;VVKILKPVKKKKIKREIKIL;VVVKILKPVKKK;VVVKILKPVKKKK;VVVKILKPVKKKKI;VVVKILKPVKKKKIKR;VVVKILKPV…	24	20.4	1.0032	-0.85866	9.86983	0	0	0	0	0	0	0	0	8.74046	0	0	0	0	0
A0A8C0MFH9	A0A8C0MFH9_CANLF	Transforming growth factor-beta-induced protein ig-h3	TGFBI	Canis lupus familiaris (Dog) (Canis familiaris)	cell adhesion [GO:0007155]			LVRLLPVALALALG;TLEVGCSGDMLTINGKAI;VISYECCPGYEK	3	6.4	0.98624	-0.41077	0	0	0	9.71884	0	6.24142	10.1179	0	0	0	0	0	0	10.5881	0
A0A8C0MFK2	A0A8C0MFK2_CANLF	GP-PDE domain-containing protein		Canis lupus familiaris (Dog) (Canis familiaris)	glycerophospholipid catabolic process [GO:0046475]; N-acylethanolamine metabolic process [GO:0070291]	endoplasmic reticulum membrane [GO:0005789]	lysophospholipase activity [GO:0004622]; phosphoric diester hydrolase activity [GO:0008081]	NTPINIDIKVNN;PAARARLRT;PNTPINIDIKVNNN	3	5.9	1.0023	-0.98936	0	0	0	5.26664	0	0	0	0	0	0	9.55357	0	0	0	0
A0A8C0MFK8	A0A8C0MFK8_CANLF	PNMA family member 8A		Canis lupus familiaris (Dog) (Canis familiaris)				LEADGAEDME;NRSRRKKQRKNP;VGCGAGCK;VLMPWLLS	4	6	1.003	-1.3374	0	0	0	0	0	0	8.4099	9.49546	9.4651	1.59101	0	0	6.18128	8.54299	0
A0A8C0MFL0	A0A8C0MFL0_CANLF	Retrotransposon Gag like 1		Canis lupus familiaris (Dog) (Canis familiaris)				AALLVLLKLK;EQLEEEPETSEFM;EQTGKRVSCAFYSR;HPPRVRSAYGQPDPVAQ;LLVLLKLKRRL;NPYHSVAVQALVD;PMVLQPLRHLPV;TLAVAALLVLLKLKRRL;VGTSAVPAQ	9	7.2	1.0018	-1.3655	0	0	10.6454	7.51475	0	0	0	8.54493	9.5142	0	0	0	0	0	9.28228
A0A8C0MFM7	A0A8C0MFM7_CANLF	Ribitol-5-phosphate transferase		Canis lupus familiaris (Dog) (Canis familiaris)	glycoprotein metabolic process [GO:0009100]			AAPVSPSWCGSSR;RTQPSRWWWPR	2	5.1	0.99051	-0.51098	0	0	0	0	0	0	11.8297	0	0	0	0	0	0	0	0
A0A8C0MFM8	A0A8C0MFM8_CANLF	Aldehyde dehydrogenase family 3 member A2 (EC 1.2.1.3) (EC 1.2.1.94) (Fatty aldehyde dehydrogenase)		Canis lupus familiaris (Dog) (Canis familiaris)	cellular aldehyde metabolic process [GO:0006081]; fatty acid metabolic process [GO:0006631]	endoplasmic reticulum membrane [GO:0005789]	3-chloroallyl aldehyde dehydrogenase activity [GO:0004028]; aldehyde dehydrogenase (NAD+) activity [GO:0004029]	AEEGLARCPAGANLG;AEEGLARCPAGANLGG;GVEETTELLKQRFDHI;IAAGNAVIIKP;MLDEAYVQPEPLG;RDRAMESRIQ;TANDVIMHFTLSSL;VLVKKYQAVLRRKALLS	8	14	0.99539	-0.56356	10.4795	2.13086	0	0	0	10.353	0	7.73789	7.76168	9.73169	0	0	0	0	0
A0A8C0MFN0	A0A8C0MFN0_CANLF	Ig-like domain-containing protein	TMEM25	Canis lupus familiaris (Dog) (Canis familiaris)		membrane [GO:0016020]		AAAPASPSELRYPPPFT;GGGGGGGA;SPRGGGGGG;VTVNTSDFLVL	4	5.7	0.99696	-0.11075	11.8332	0	0	0	13.6315	0	0	0	0	0	10.9745	0	6.06512	0	0
A0A8C0MFN8	A0A8C0MFN8_CANLF	Olfactomedin-like domain-containing protein		Canis lupus familiaris (Dog) (Canis familiaris)				LLLLPPVLLLLLLPPRAGRVRADTK;PRPRPLLLLLLPPVLLLL;PRPRPRPRPRPLLLLLLPPVL;RPLLLLLLPPVLLLLLL;RPQLPFLNEHAY;RPRPLLLLLLPPVLLLLLL;RPRPLLLLLLPPVLLLLLLPPRA;RPRPRPLLLLLLP	9	10.1	0.99472	-0.12613	0	0	0	0	5.09149	5.41562	4.36912	0	0	4.37879	0	5.98696	0	8.00191	6.05239
A0A8C0MFQ1	A0A8C0MFQ1_CANLF	Histone H2A	H2AZ2	Canis lupus familiaris (Dog) (Canis familiaris)		nucleosome [GO:0000786]; nucleus [GO:0005634]	DNA binding [GO:0003677]; protein heterodimerization activity [GO:0046982]; structural constituent of chromatin [GO:0030527]	PVGRIHRH;VGRIHRHLKTRT	2	19.7	0.99396	-0.13248	0	7.26407	0	0	9.40146	0	0	0	0	0	0	9.39069	0	0	9.75156
A0A8C0MFR8	A0A8C0MFR8_CANLF	Uncharacterized protein		Canis lupus familiaris (Dog) (Canis familiaris)		membrane [GO:0016020]		YGSACSGL	1	4.1	0.99057	-0.26592	0	0	0	0	0	0	0	0	7.77696	0	0	0	0	0	0
A0A8C0MFS1	A0A8C0MFS1_CANLF	protein-tyrosine-phosphatase (EC 3.1.3.48)	PTPRK	Canis lupus familiaris (Dog) (Canis familiaris)		membrane [GO:0016020]	protein tyrosine phosphatase activity [GO:0004725]	AEIQARRIAVDWESLGYNITRCH;AGISAGILVFILLLLVVILIV;FILLLLVVILIVKK;FILLLLVVILIVKKRR;GILVFILLLLVVILIVKKRRS;ILLLLVVILIVKK;ILLLLVVILIVKKRRS;ILVFILLLLVVILIVKKRRS;LDPNGVITQYEVSYSSI;LVFILLLLVVILIVKKR;LVVILIVKKRR;QVECMSCSMD;QVECMSCSMDC;SWTETHAVNAPTYKLWHL;TPKSSVNFRSL;TVSNLWNST;VECMSCSMDC;VECMSCSMDCDV;VFILLLLVVI;VFILLLLVVILIVKKRRSYYSYS;VINRIFRICNLTR;YHQDLYDDFEWVHVS;YHYFRGHNESK	23	10.7	0.64919	0.32181	0	0	0	4.32431	6.74295	0	8.78741	0	0	0	0	0	0	5.77339	0
A0A8C0MFU0	A0A8C0MFU0_CANLF	RB transcriptional corepressor like 2	RBL2	Canis lupus familiaris (Dog) (Canis familiaris)	chromatin organization [GO:0006325]; regulation of cell cycle [GO:0051726]; regulation of transcription by RNA polymerase II [GO:0006357]	nucleus [GO:0005634]		ARSPAPQTQQRFDE;DELRKKIWTCFEF;EDFSNSKE;FFNKMKKWEDMANLPPHFRERTER;HWLACALYV;LHTMLTGLRN;LYEKKLLKGKEENLTG;NFGESFKAINKAYEEYVLS;PAKRICPENHSAL;PSSDPPCVIEKLCSLHDGLVLEA;TSRDSSPVMRSSS;VLESVIEQE	12	15.6	1.0032	-2.3738	0	11.2559	9.59828	0	9.88807	0	0	8.72288	8.56727	0	7.54094	0	0	8.51546	0
A0A8C0MFY5	A0A8C0MFY5_CANLF	Olfactory receptor	LOC119864123	Canis lupus familiaris (Dog) (Canis familiaris)		plasma membrane [GO:0005886]	G protein-coupled receptor activity [GO:0004930]; olfactory receptor activity [GO:0004984]	NSTVNEFI	1	2.6	0.99354	-0.16987	0	9.94218	0	0	0	11.0804	0	11.893	0	0	0	0	0	0	0
A0A8C0MFZ3	A0A8C0MFZ3_CANLF	AAA+ ATPase domain-containing protein	DNAH3	Canis lupus familiaris (Dog) (Canis familiaris)	microtubule-based movement [GO:0007018]	axoneme [GO:0005930]; dynein complex [GO:0030286]; membrane [GO:0016020]; microtubule [GO:0005874]	ATP binding [GO:0005524]; ATP hydrolysis activity [GO:0016887]; dynein intermediate chain binding [GO:0045505]; dynein light intermediate chain binding [GO:0051959]; minus-end-directed microtubule motor activity [GO:0008569]	DEFNRIEVEVL;DTYYIPPHGSYQS;EEKLVRVQEILD;ETARMMVKIEEE;FQEWIDNGPPVVFWISGFY;FVVQVSELIIP;ITKNYSSYDWRE;NESDLRISMQQV;PGPGSCPE;SEDNICDLNDFQW;TVSRCGMI;VRHGYMIVGDP;VTPTSYLELILTFKTL	13	4.9	1.0024	-1.4059	0	0	0	0	0	0	0	0	7.22217	0	0	0	0	0	0
A0A8C0MG23	A0A8C0MG23_CANLF	Chromodomain-helicase-DNA-binding protein 8 (CHD-8) (EC 3.6.4.12) (ATP-dependent helicase CHD8)	CHD8	Canis lupus familiaris (Dog) (Canis familiaris)	negative regulation of apoptotic process [GO:0043066]; negative regulation of DNA-templated transcription [GO:0045892]; negative regulation of Wnt signaling pathway [GO:0030178]; positive regulation of DNA-templated transcription [GO:0045893]; Wnt signaling pathway [GO:0016055]	MLL1 complex [GO:0071339]	ATP binding [GO:0005524]; ATP-dependent chromatin remodeler activity [GO:0140658]; beta-catenin binding [GO:0008013]; DNA binding [GO:0003677]; DNA helicase activity [GO:0003678]; histone binding [GO:0042393]; hydrolase activity [GO:0016787]; p53 binding [GO:0002039]	DEDEDDDDDLSQ;DLVEFSDLESE;EIWLKNPLDKKPVIY;GPPKDQDDEGDPLMMMDEEI;GVEYDPDTMQFHW;KNRNQLREYQLEGVNWLLFNWYN;LEDRLALCQ;PEEDEDDEDEDDDDDLSQGY;PHHHHHHHPG;PQQKIQIVPQPP;QGGGTGSL;SAPHTGGKIGMEENRRLEH;SGGPQGHR;STDESEDEKEEK;TIALLCCSGPVSSGVSPSSSEDL;TSGTSKTKGKSKLNTITP;VEELFSLLHFLEPSQFP;VEGVDFDKDCEDP;VELEVQCMEEPNH;VLQSMSGRDGNITGIQQ;YRVVSTFGVEYDPDTMQFH	21	11.7	0.99755	-3.5441	10.7683	9.44508	15.5637	9.35337	9.44035	9.29391	7.38776	0	11.1658	0	14.3663	10.7189	8.44377	9.76019	8.1953
A0A8C0MG44	A0A8C0MG44_CANLF	Cadherin domain-containing protein		Canis lupus familiaris (Dog) (Canis familiaris)	homophilic cell adhesion via plasma membrane adhesion molecules [GO:0007156]	plasma membrane [GO:0005886]	calcium ion binding [GO:0005509]	LQVTDINDNPPVFPQNSY;NDNTPQFQLE;QKKKKRRRKQKHGKV;RYVVPEETEK;VIVLLALRLRRWHASRLL	5	8.2	0.9508	0.053874	0	0	0	0	0	0	0	0	0	0	0	0	0	0	3.95317
A0A8C0MG51	A0A8C0MG51_CANLF	BAR/IMD domain-containing adapter protein 2 (Brain-specific angiogenesis inhibitor 1-associated protein 2)	BAIAP2	Canis lupus familiaris (Dog) (Canis familiaris)	actin crosslink formation [GO:0051764]; actin filament bundle assembly [GO:0051017]; plasma membrane organization [GO:0007009]; positive regulation of actin filament polymerization [GO:0030838]	cytoskeleton [GO:0005856]; cytosol [GO:0005829]; filopodium [GO:0030175]; membrane [GO:0016020]; nucleoplasm [GO:0005654]; ruffle [GO:0001726]	cytoskeletal anchor activity [GO:0008093]	ASSPQRLSAQESTP;DVLFQMAEVHRQIQNQLEEML;GVSLQLPASFLGVERCPP;KYSDKELQYIDAISNKQGELENYV;LVPEARDGWHYG;TEQRSKGDALDK	6	17.6	0.66409	0.30918	7.7187	8.00034	0	0	0	0	9.59184	7.71363	0	0	0	0	0	9.28209	0
A0A8C0MG67	A0A8C0MG67_CANLF	Rho guanine nucleotide exchange factor 40		Canis lupus familiaris (Dog) (Canis familiaris)			guanyl-nucleotide exchange factor activity [GO:0005085]	EALALEEDAASQKVLDVFEQRLEQ;EQGQLLHRDPFTVICGRKK;GAELLSESDL;LEGPGPAAVYQ;PLETAQEVGGASVPEEASPVSI;SQSSPEPEPVEDCV;VLSTALRYLHSL	7	6.3	1.0029	-0.80132	0	10.268	8.85356	8.75989	0	0	0	0	0	0	7.34802	0	0	0	0
A0A8C0MG76	A0A8C0MG76_CANLF	Family with sequence similarity 219 member A		Canis lupus familiaris (Dog) (Canis familiaris)				DDDFDMSRYSSSG;IPPNQVSPCSLIYFQ	2	17.1	0.86612	0.14473	0	0	0	10.2515	0	0	0	0	0	0	0	0	0	3.02924	0
A0A8C0MGA7	A0A8C0MGA7_CANLF	EF-hand domain-containing protein	EFCAB6	Canis lupus familiaris (Dog) (Canis familiaris)		nucleoplasm [GO:0005654]	calcium ion binding [GO:0005509]	IERTFCQELPKC;ISDSEFKELMQM;IVLDTFVYRLPRRIF;QEFLQKLGINY;RRIFIQLMKRITSRD	5	4.2	0.9932	-0.029441	0	0	7.23016	0	0	0	0	0	11.7736	0	0	0	9.02636	0	9.23477
A0A8C0MGE0	A0A8C0MGE0_CANLF	Beta-1,4-N-acetylgalactosaminyltransferase (EC 2.4.1.244)	PKP3	Canis lupus familiaris (Dog) (Canis familiaris)		Golgi cisterna membrane [GO:0032580]	acetylgalactosaminyltransferase activity [GO:0008376]	AAWLTYVHLSLV;FEDWCGGAVGHLRRNLHFPLFPHT;FPVKKVRKQIKLLLLLLLL;KKVRKQIKLLL;KKVRKQIKLLLLL;KKVRKQIKLLLLLLLL;KVRKQIKLLLLLL;KVRKQIKLLLLLLLL;LLLLLLLL;LLRSDWNDLRC;PRPRRGRCVDA;PVKKVRKQIKLLLL;RKQIKLLLLLLLL;RTGNFERSAGLQAGVDAVEDA;VGKTGSEWTAPGEFTKFSSQVSK;VKKVRKQIKLLLLL;VKKVRKQIKLLLLLL;VKKVRKQIKLLLLLLL;VRKQIKLLLLLLLLTCA	19	10.7	0.1028	0.8574	5.93204	8.40271	8.12226	6.37302	6.05572	6.04721	4.78623	8.56769	9.56444	0	5.33342	2.75363	0	0	9.21352
A0A8C0MGE5	A0A8C0MGE5_CANLF	Mitochondrial import receptor subunit TOM5 homolog	TOMM5	Canis lupus familiaris (Dog) (Canis familiaris)	protein targeting to mitochondrion [GO:0006626]; protein transport [GO:0015031]	mitochondrial outer membrane translocase complex [GO:0005742]		RKMREDVI	1	15.7	1.0032	-1.1044	0	0	0	0	0	0	0	8.57312	0	0	0	0	0	0	0
A0A8C0MGE8	A0A8C0MGE8_CANLF	Endonuclease (EC 3.1.30.-)		Canis lupus familiaris (Dog) (Canis familiaris)			endonuclease activity [GO:0004519]; metal ion binding [GO:0046872]; nucleic acid binding [GO:0003676]	NVAPQVPHLNQ	1	3.9	0.98132	0.035491	0	0	0	0	0	0	0	10.5719	0	0	0	0	0	0	0
A0A8C0MGF1	A0A8C0MGF1_CANLF	Centrosomal protein 128	CEP128	Canis lupus familiaris (Dog) (Canis familiaris)				DLQISELTH;DWRFRRGVEQEK;IQNHFETCEAKHKRADLQ;LFEQIERQEQ;QLRSQRLLRHSG;WMERVHSLK	6	6.5	1.0048	-0.80421	0	0	0	0	0	0	0	0	8.80507	0	0	0	0	2.87377	0
A0A8C0MGG6	A0A8C0MGG6_CANLF	Uncharacterized protein	C17H1orf54	Canis lupus familiaris (Dog) (Canis familiaris)				EPSPDLNDAVSSLQ	1	10.7	0.94675	0.078799	0	0	0	7.23439	0	0	0	0	0	0	0	0	0	0	0
A0A8C0MGI5	A0A8C0MGI5_CANLF	Importin N-terminal domain-containing protein	IPO7	Canis lupus familiaris (Dog) (Canis familiaris)	protein import into nucleus [GO:0006606]	cytosol [GO:0005829]; nuclear envelope [GO:0005635]	small GTPase binding [GO:0031267]	AEHENDSDDDDEAEDDD;AEHENDSDDDDEAEDDDETEEL;CYTDADEELWQEDPYEYI;EDWEEDDAEETALE;KKIYKDQMEYMLQ;VEMTQHLAMTFNQVIQ	6	8.4	0.66279	0.31111	7.20242	4.7658	0	0	0	0	9.80122	0	0	0	0	0	6.73091	8.13186	0
A0A8C0MGJ1	A0A8C0MGJ1_CANLF	MAP7 domain containing 2		Canis lupus familiaris (Dog) (Canis familiaris)	microtubule cytoskeleton organization [GO:0000226]	microtubule cytoskeleton [GO:0015630]		RRQARLQKEQEEQERLEKEEQDRLE;SVFLERLEAMMRRS	2	9.7	0.92975	0.09647	0	0	8.09782	0	6.30941	0	0	0	0	0	0	0	0	0	0
A0A8C0MGQ3	A0A8C0MGQ3_CANLF	General transcription and DNA repair factor IIH helicase/translocase subunit XPB (EC 5.6.2.4) (DNA 3'-5' helicase/translocase XPB) (DNA excision repair protein ERCC-3)	ERCC3	Canis lupus familiaris (Dog) (Canis familiaris)	nucleotide-excision repair [GO:0006289]; transcription initiation at RNA polymerase II promoter [GO:0006367]	nucleus [GO:0005634]	ATP binding [GO:0005524]; DNA binding [GO:0003677]; DNA helicase activity [GO:0003678]; hydrolase activity [GO:0016787]; isomerase activity [GO:0016853]	DKIIVFADNVFAL;IPTDLFDFYEQMDKDEE;LVREDDKIVDLNF;NFKHNPKINTI	4	7.1	0.98652	-0.24588	0	0	0	0	0	0	0	2.86977	11.0891	0	8.90265	9.96067	0	0	15.0875
A0A8C0MGR5	A0A8C0MGR5_CANLF	Tyrosine-protein phosphatase non-receptor type 13	PTPN13	Canis lupus familiaris (Dog) (Canis familiaris)		cytoplasm [GO:0005737]; cytoskeleton [GO:0005856]; nucleus [GO:0005634]	protein tyrosine phosphatase activity [GO:0004725]	ADHEVPQSQPIKLGD;ATDYSDRGDSDMDEATYSSSQDH;DFELEVELLITLI;DLEFDISDLVRCMRLQRHGMVQ;DPALLTPLHSPA;ESNVQEDDIYDDP;LLLGRVLELPRMPVL;PLDMKSTEYRFDYEMMI;PSPLPPNTTLGQS;QSQRPSRQYETPL;TLHSSGNPSSQVPL;TQGMTLEEAKRALDMSL;VKALTKIP;VRLLLGRVLELPRM;YFKDISSDNNSGHEDSENASS;YQPLQNNAKEKSDKTSWEEKPRG	16	9.5	0.99319	-0.27874	0	0	0	0	0	0	0	0	0	0	0	7.51751	0	0	0
A0A8C0MGT0	A0A8C0MGT0_CANLF	Uncharacterized protein		Canis lupus familiaris (Dog) (Canis familiaris)				GAPRAGRAFRRGPGG	1	3.8	0.95033	0.05389	0	0	0	0	0	0	0	0	0	0	0	0	8.69919	0	0
A0A8C0MGT2	A0A8C0MGT2_CANLF	F-BAR domain-containing protein		Canis lupus familiaris (Dog) (Canis familiaris)				GVRCPLPGLQGPVHSSA	1	3.7	0.98444	0.046227	0	0	0	0	0	0	0	0	0	0	0	0	7.76308	7.53504	0
A0A8C0MGU6	A0A8C0MGU6_CANLF	Protein phosphatase 4 regulatory subunit 1	PPP4R1	Canis lupus familiaris (Dog) (Canis familiaris)				ADGFGVDDYSSESD;CEMCCDCRWFHV;DFVSQDEMLTPLG;DTLREVCDDERDCIAVLE;LILPRFCEMCCDCRW;LQEDADGFGVDDYS;VGQQATEEMLLPRFFQ	7	8.7	1.0025	-0.8975	9.97068	8.867	10.8086	0	0	9.47419	0	0	0	0	0	0	5.63081	0	0
A0A8C0MGU7	A0A8C0MGU7_CANLF	Ring finger protein 213		Canis lupus familiaris (Dog) (Canis familiaris)		cytoplasm [GO:0005737]	ATP hydrolysis activity [GO:0016887]; metal ion binding [GO:0046872]; ubiquitin-protein transferase activity [GO:0004842]	DLFLDGVSLRKT;EKFNIPLSNSDL;EKHYLDINTVLE;GKPRITLMGIPTL;GLSKKLVEIF;ICMETGKMVVLLNLQ;KLHETICSITKDE;LALGDWHQ;LEELWVQAQYITGAE;LGDWHQYDDMVRM;LLTHLALL;LVSYMETKDSEIPPELEY;NLSRILTIYPQILQVL;PEDLLVQARNWKGLET;PLEGAGPPG;PYIMVHNDMSP;SDGCKALSVIEVTLGFLSTAGG;SLDAIHPSSGRVI;TYSMWCSPEP;VEYLQEMTRIRLCLNKAS;VIDPSWSELQNFAGF;VIMDGVRDEDLAPFSLRK;VLDRDSNLE;VLHMALWSCINQLHTQRP;VLPAALAIYRHM;VMHTLCKCKEQAS;VPLKVIRLI;YSMWCSPEPASEA;…	29	7.3	0.94868	0.05044	0	5.22747	0	0	0	0	0	0	0	0	0	0	0	0	0
A0A8C0MGU8	A0A8C0MGU8_CANLF	Glycosyltransferase 2-like domain-containing protein	B4GALNT1	Canis lupus familiaris (Dog) (Canis familiaris)		membrane [GO:0016020]		LPAAAERGAR;LVPGLSLQAASGQELYQVN;SPLQYPLQ;WLPPRARGLSRLRGH	4	7.4	1.0026	-0.98023	0	6.69585	0	0	0	0	7.59589	9.7908	10.3172	0	0	0	8.97327	0	0
A0A8C0MGV1	A0A8C0MGV1_CANLF	Inactive serine protease 35		Canis lupus familiaris (Dog) (Canis familiaris)	proteolysis [GO:0006508]	extracellular region [GO:0005576]	serine-type endopeptidase activity [GO:0004252]	FPFNTAVKLSTGCSG;RVKIQDVVLE;YDYALLELKRA;YETVFENGTRTL	4	13.5	1.0025	-0.75942	9.40752	0	0	0	0	0	10.2015	8.7254	0	0	0	0	0	0	7.81609
A0A8C0MGV5	A0A8C0MGV5_CANLF	40S ribosomal protein S27		Canis lupus familiaris (Dog) (Canis familiaris)	translation [GO:0006412]	ribonucleoprotein complex [GO:1990904]; ribosome [GO:0005840]	metal ion binding [GO:0046872]; structural constituent of ribosome [GO:0003735]	TESLISSVIP	1	12.8	0.98576	-0.25957	0	0	0	0	0	0	10.7474	0	0	0	0	0	0	0	0
A0A8C0MGW0	A0A8C0MGW0_CANLF	Rho GTPase activating protein 18	ARHGAP18	Canis lupus familiaris (Dog) (Canis familiaris)	signal transduction [GO:0007165]			AGDPQESMVFLSTLTR;NEPDEGELEEEWL;RMNQWMRACSRKYGQ	3	6.9	0.99122	-0.13346	0	0	0	0	0	0	7.76911	0	8.41722	0	0	0	0	0	7.03771
A0A8C0MGW6	A0A8C0MGW6_CANLF	C-type lectin domain-containing protein		Canis lupus familiaris (Dog) (Canis familiaris)	antimicrobial humoral immune response mediated by antimicrobial peptide [GO:0061844]; disruption of cell wall in another organism [GO:0044278]; positive regulation of cell population proliferation [GO:0008284]; response to peptide hormone [GO:0043434]	collagen-containing extracellular matrix [GO:0062023]; extracellular space [GO:0005615]	oligosaccharide binding [GO:0070492]; peptidoglycan binding [GO:0042834]; signaling receptor activity [GO:0038023]	LHDPQKRQKWQW;SMGENMYCADISAR	2	16.5	0.9966	-0.57234	0	0	0	0	0	0	12.6169	0	0	0	0	0	0	0	0
A0A8C0MGW7	A0A8C0MGW7_CANLF	J domain-containing protein	DNAJC13	Canis lupus familiaris (Dog) (Canis familiaris)	endosome organization [GO:0007032]; regulation of early endosome to late endosome transport [GO:2000641]			AIIRPLPRVKRLL;ALMCPMHDDYD;DKLIGPKVRI;DLFISESQTAGYLTGVSPSLLT;EVKYECLAEEI;GDKEIATKMQELALSE;GVKVVKALKR;HLHVSRATVPLQ;HVSRATVPLQS;LPEAMVCYLEN;NRMFQKEQSELVAQALKV;RLAGKAAKEVEKFAKEKVDLV;STTVREMMLEHFKN;VGEIFVRVY	14	8	0.98567	-0.2361	0	0	8.78411	0	0	0	0	0	0	0	0	0	0	0	0
A0A8C0MGY8	A0A8C0MGY8_CANLF	Caspase 8 associated protein 2	CASP8AP2	Canis lupus familiaris (Dog) (Canis familiaris)	apoptotic signaling pathway [GO:0097190]			AKLKKILVKF;ASKLNKNPYQVLGFT;CQNGVFKS;DIVKTKDLKSRSPHLD;ESKEESRHMRSEKRTPTEH;HLEPCSPK;KKKLWKFVDEQLDYL;LFAKLKKILV;LVDTPLVENKSYHLEPC;SETNSVYNDDE;VLSFTSLIKHLD	11	6.4	0.99803	-3.329	7.65628	10.1478	9.01695	9.24828	10.0855	0	0	2.20298	0	11.1947	0	0	6.8226	0	4.35931
A0A8C0MH08	A0A8C0MH08_CANLF	Valine--tRNA ligase, mitochondrial (EC 6.1.1.9) (Valyl-tRNA synthetase)	VARS2	Canis lupus familiaris (Dog) (Canis familiaris)	valyl-tRNA aminoacylation [GO:0006438]	mitochondrion [GO:0005739]	aminoacyl-tRNA editing activity [GO:0002161]; ATP binding [GO:0005524]; valine-tRNA ligase activity [GO:0004832]	CIPPPNVTGSL;EDCWVVGRTETE;FVPQPAEELSPSSPT;LTDDVPAPRSS;RAFLARELPL	5	5.5	1.0019	-1.3204	0	0	0	0	11.4932	0	0	9.46293	0	8.86524	0	0	0	0	0
A0A8C0MH13	A0A8C0MH13_CANLF	Brain enriched guanylate kinase associated		Canis lupus familiaris (Dog) (Canis familiaris)		membrane [GO:0016020]		AFPAGFRHEAFPGYAASL;AGDAPGSP;NSTDSAAEDEEEAEAE	3	5.4	1.0045	-1.1044	0	0	0	0	0	0	0	0	9.22499	0	0	0	0	0	0
A0A8C0MH26	A0A8C0MH26_CANLF	proteasome endopeptidase complex (EC 3.4.25.1)	PSMB7	Canis lupus familiaris (Dog) (Canis familiaris)	proteolysis involved in protein catabolic process [GO:0051603]	nucleus [GO:0005634]; proteasome core complex [GO:0005839]		AALVLGGV;CQCGAMWPCPSTLY;GVDVTGPHLY;TRPLGDALHVEKR;TSCCGAGT;VGGIQRRSRCQC	6	15.7	0.99913	-2.9288	0	0	0	9.14384	8.42874	5.95555	7.12856	0	0	9.21931	0	8.20256	0	9.84229	9.13389
A0A8C0MH58	A0A8C0MH58_CANLF	G-protein coupled receptors family 1 profile domain-containing protein	ICMT	Canis lupus familiaris (Dog) (Canis familiaris)		membrane [GO:0016020]	G protein-coupled receptor activity [GO:0004930]	EDSDNDTSLESGIPP;FYTLTLATCF;GPARASPRAPGGPGRPQGPK;IPPDLVLEHSLDY	4	8.7	0.95354	0.049325	0	0	0	0	0	0	0	7.4847	0	0	0	0	0	0	0
A0A8C0MH65	A0A8C0MH65_CANLF	EGF-like domain-containing protein		Canis lupus familiaris (Dog) (Canis familiaris)				CSCGNCECWD;ELCDCDDRDCDKHDGL;GHGTCSCGHCVCETGW;SGELCDCDDRDCD;TCVCGECSCHDVDP;VYGKFCECDDRECIDDETEE	6	19.5	1.002	-0.68428	6.61555	0	0	0	0	0	5.47281	7.24527	7.15147	0	0	0	0	0	7.26538
A0A8C0MH70	A0A8C0MH70_CANLF	Corneodesmosin	CDSN LOC119876865	Canis lupus familiaris (Dog) (Canis familiaris)	skin morphogenesis [GO:0043589]	extracellular region [GO:0005576]		NPVKGSPGAPSF;SGSSGSSSSSSSGSSGGLS;SIYQSGASSAIVFQ	3	9	0.98646	-0.45076	9.04636	0	0	0	0	10.4105	0	0	0	0	0	0	0	9.26938	0
A0A8C0MH79	A0A8C0MH79_CANLF	RRM domain-containing protein	RBM34	Canis lupus familiaris (Dog) (Canis familiaris)			RNA binding [GO:0003723]	AVLIKKKKKK;AVLIKKKKKKGQKKSG;DSAARLASLFSSSEPQLQ;FVGNLPYKVEESAVEEH;IKKKKKKGQ;KAVLIKKKKK;KAVLIKKKKKKGQ;KAVLIKKKKKKGQKK;LFIGEKAVLIKKKKKKGQK;LIKKKKKKGQKKSGH;LSKKLAAIKRKI;VLIKKKKKKG	12	17.2	1.0028	-2.5083	0	6.49347	4.09643	0	0	7.71884	0	0	0	0	7.14527	8.80616	0	0	0
A0A8C0MH80	A0A8C0MH80_CANLF	protein acetyllysine N-acetyltransferase (EC 2.3.1.286)	SIRT6	Canis lupus familiaris (Dog) (Canis familiaris)	negative regulation of transcription by RNA polymerase II [GO:0000122]	nucleus [GO:0005634]	metal ion binding [GO:0046872]; NAD+ binding [GO:0070403]; NAD-dependent histone H3K9 deacetylase activity [GO:0046969]; transcription corepressor activity [GO:0003714]; transferase activity [GO:0016740]	GSAPPARPISGGS;SITLGTSLQIRPS;VLERALPPLPRPPAPKPEPK	3	11.7	0.98948	-0.52114	0	0	5.04941	0	0	0	0	0	0	0	0	0	0	0	0
A0A8C0MH86	A0A8C0MH86_CANLF	TBC1 domain family member 9B		Canis lupus familiaris (Dog) (Canis familiaris)			calcium ion binding [GO:0005509]; GTPase activator activity [GO:0005096]	ASPLASDLDLFLPWEAQ;IELCKTLYNMFSEDPMEQDL;LDNVVNKQSVSPPI;PYRILHQTQDSQVYWTVAC;TAVRRDPSLPYLEQYRIDA;TVALPPGG;WTVACGSSRKEITKHWEWL	7	7.7	0.98898	0.019486	0	0	10.8132	0	9.61134	0	0	9.85425	7.54133	10.0783	6.96371	0	0	0	0
A0A8C0MHC8	A0A8C0MHC8_CANLF	Beta-1,4-mannosyltransferase (GDP-Man:GlcNAc2-PP-dolichol mannosyltransferase) (GDP-mannose-dolichol diphosphochitobiose mannosyltransferase)		Canis lupus familiaris (Dog) (Canis familiaris)		endoplasmic reticulum [GO:0005783]; membrane [GO:0016020]	mannosyltransferase activity [GO:0000030]	AEELAGQLQMLFSKFPDP;NLCVTNSMRED;YTIMGLVHG	3	10.8	0.99111	-0.29401	0	0	0	0	0	0	0	0	8.49582	0	0	0	12.3263	0	0
A0A8C0MHE6	A0A8C0MHE6_CANLF	Peptidyl-cysteine S-nitrosylase GAPDH		Canis lupus familiaris (Dog) (Canis familiaris)	apoptotic process [GO:0006915]; glycolytic process [GO:0006096]; regulation of translation [GO:0006417]	cytoskeleton [GO:0005856]; cytosol [GO:0005829]; nucleus [GO:0005634]	glyceraldehyde-3-phosphate dehydrogenase (NAD+) (phosphorylating) activity [GO:0004365]; NAD binding [GO:0051287]; transferase activity [GO:0016740]	FIDLNYMVYMFQTG	1	3.5	0.93855	0.060769	0	0	0	0	0	0	0	0	0	0	7.63307	0	0	0	0
A0A8C0MHG2	A0A8C0MHG2_CANLF	Ig-like domain-containing protein		Canis lupus familiaris (Dog) (Canis familiaris)				EAVMTQTPLSL	1	10.7	0	9.7753	14.1472	13.9183	13.8941	10.3932	12.5865	12.2539	14.1355	13.9559	13.981	14.3013	14.3967	14.3721	0	0	13.7888
A0A8C0MHG9	A0A8C0MHG9_CANLF	IGF like family receptor 1	IGFLR1	Canis lupus familiaris (Dog) (Canis familiaris)		membrane [GO:0016020]		DLSCTSSSSSSQV;PRHGLPRGGSEGVPPGPLPAG	2	8.1	0.99113	-0.19462	10.0293	0	0	0	0	0	0	9.35716	0	0	0	0	0	0	0
A0A8C0MHI2	A0A8C0MHI2_CANLF	Serine/threonine-protein phosphatase (EC 3.1.3.16)		Canis lupus familiaris (Dog) (Canis familiaris)		membrane [GO:0016020]	metal ion binding [GO:0046872]; phosphoprotein phosphatase activity [GO:0004721]	ESMTIEDEYSGPKLE;PYVSERKDSPFLYASRV;TEKITVCGDTHGQFYDLLNI;VFEWLPLA	4	10.8	1.0021	-0.65622	0	8.4763	0	0	6.58928	0	0	0	0	0	0	5.17572	0	0	0
A0A8C0MHI3	A0A8C0MHI3_CANLF	Ring finger protein 112		Canis lupus familiaris (Dog) (Canis familiaris)			GTP binding [GO:0005525]; metal ion binding [GO:0046872]	AGPRAICWHPGAPLAAGVQQN;APIRLLSLHPSS;CAGPRAICWHPGA;VGAGPHGPGGRRGGRGHGSGRAGRR	4	6.2	1.0014	-0.70762	0	0	13.7861	0	0	8.93967	10.7403	0	8.03766	0	0	0	0	0	0
A0A8C0MHI7	A0A8C0MHI7_CANLF	Integrator complex subunit 5		Canis lupus familiaris (Dog) (Canis familiaris)		integrator complex [GO:0032039]		AVMSPALLGTVSG;GPKAGAKP;SAHLSDLAPLLLHPE;SCPDACVD;TVERDLRIGRRFREQPLLF;TVPFLLQLA	6	7.1	1.0022	-1.4241	9.12709	9.34501	0	0	0	0	9.37313	0	0	0	0	9.41115	9.65422	0	9.60668
A0A8C0MHK2	A0A8C0MHK2_CANLF	Fibroblast growth factor receptor substrate 3	FRS3	Canis lupus familiaris (Dog) (Canis familiaris)	fibroblast growth factor receptor signaling pathway [GO:0008543]	membrane [GO:0016020]	fibroblast growth factor receptor binding [GO:0005104]; identical protein binding [GO:0042802]	EEAGDDGD;QVELKGWGGDRPKG	2	4.4	1.002	-1.2337	0	0	0	0	5.33167	0	0	0	0	8.7659	0	0	0	0	0
A0A8C0MHK8	A0A8C0MHK8_CANLF	Olfactory receptor		Canis lupus familiaris (Dog) (Canis familiaris)		plasma membrane [GO:0005886]	G protein-coupled receptor activity [GO:0004930]; olfactory receptor activity [GO:0004984]	LVMAAWVGGAVH	1	3.9	0.95361	0.05044	0	0	0	0	0	0	0	0	0	0	0	0	0	11.2279	0
A0A8C0MHK9	A0A8C0MHK9_CANLF	Ciliary microtubule inner protein 2C		Canis lupus familiaris (Dog) (Canis familiaris)		cell projection [GO:0042995]; cytoplasm [GO:0005737]; cytoskeleton [GO:0005856]		DSDRLAQITGFYQMAQEHR;GRGGGGAH;SKRSLTRDRGLH	3	11.2	0.9913	-0.2219	9.56917	0	0	0	0	0	0	0	0	0	0	0	9.97398	0	0
A0A8C0MHP9	A0A8C0MHP9_CANLF	ADAM metallopeptidase domain 30		Canis lupus familiaris (Dog) (Canis familiaris)	proteolysis [GO:0006508]	membrane [GO:0016020]	metal ion binding [GO:0046872]; metalloendopeptidase activity [GO:0004222]	IVEENEDCDCGSREEC;IVSIMLLRLIFLVISVIVVFFRR;QFFDHVNSAALC;VGYHKAMIPM;VGYHKAMIPMGIP;YMCREEDNECDLAEY	6	14.3	0.97837	0.046253	0	0	0	0	0	0	0	0	0	0	0	0	0	0	7.07714
A0A8C0MHQ1	A0A8C0MHQ1_CANLF	RRM domain-containing protein		Canis lupus familiaris (Dog) (Canis familiaris)	mRNA transport [GO:0051028]; regulation of translation [GO:0006417]	cytoplasmic stress granule [GO:0010494]; P-body [GO:0000932]	RNA binding [GO:0003723]	DDEQALHREPE;EGALARSLSAAHTPVQ;EGRNLKKIEHETGTKITIS;GQEAAPGGTGPA;GTAQGAGR;KEADETKLAEEI	6	7.7	1.0042	-1.1044	0	0	0	0	0	0	11.6712	0	0	0	0	0	0	0	0
A0A8C0MHR1	A0A8C0MHR1_CANLF	proton-translocating NAD(P)(+) transhydrogenase (EC 7.1.1.1)	NNT	Canis lupus familiaris (Dog) (Canis familiaris)	proton transmembrane transport [GO:1902600]	membrane [GO:0016020]	oxidoreductase activity [GO:0016491]	DTDLVLVIGANDTVNS;MIYPQGNL;THQALWCKAPVKPG;TVAELEAEKAATVT	4	4.7	1.0005	-0.92969	0	0	0	0	8.84536	0	0	0	11.9564	0	0	0	0	0	9.31179
A0A8C0MHR4	A0A8C0MHR4_CANLF	Protein MON2 homolog	MON2	Canis lupus familiaris (Dog) (Canis familiaris)				EFVGQIMTMLN;LREEFSKMCFETLLQ	2	1.7	0.94079	0.10026	0	0	0	0	0	9.17916	0	9.73696	0	0	0	0	0	0	0
A0A8C0MHR6	A0A8C0MHR6_CANLF	Ubiquitin carboxyl-terminal hydrolase (EC 3.4.19.12)	USP20	Canis lupus familiaris (Dog) (Canis familiaris)	endocytosis [GO:0006897]; protein deubiquitination [GO:0016579]; proteolysis [GO:0006508]	centrosome [GO:0005813]; perinuclear region of cytoplasm [GO:0048471]	cysteine-type deubiquitinase activity [GO:0004843]; zinc ion binding [GO:0008270]	LFYRKSSEEAVRERQQVVSLAA;YSCERCKKLRNG;YSFKISSHVSFPLEGLDL	3	5.7	0.9874	-0.36094	0	0	0	8.00355	0	0	0	0	14.1315	0	0	0	10.4732	0	0
A0A8C0MHS0	A0A8C0MHS0_CANLF	Parvalbumin	PVALEF	Canis lupus familiaris (Dog) (Canis familiaris)			calcium ion binding [GO:0005509]	GSAGRGRGGLRGRGRFEGG	1	8.4	0.94967	0.049735	6.31698	0	0	0	0	0	0	0	0	0	0	0	0	0	0
A0A8C0MHT2	A0A8C0MHT2_CANLF	Cadherin domain-containing protein		Canis lupus familiaris (Dog) (Canis familiaris)	homophilic cell adhesion via plasma membrane adhesion molecules [GO:0007156]	plasma membrane [GO:0005886]	calcium ion binding [GO:0005509]	FIAESRMLDS;LEVNLQNGILFV;QENALVSYSLVERR;SNSWTFKYGP;SVHLEEAGILRAG	5	6.5	0.99004	-0.26377	0	0	0	0	11.5867	0	0	0	0	0	0	0	0	0	0
A0A8C0MHT8	A0A8C0MHT8_CANLF	Zinc finger and BTB domain containing 6	ZBTB6	Canis lupus familiaris (Dog) (Canis familiaris)		nucleus [GO:0005634]		HSGDRPYKCHCCDMDFKHKS;NEEENSDKDCEI	2	7.5	0.98738	-0.22538	0	0	7.21897	0	0	9.92178	0	10.5129	0	0	0	0	0	0	0
A0A8C0MHV4	A0A8C0MHV4_CANLF	CCHC-type domain-containing protein		Canis lupus familiaris (Dog) (Canis familiaris)	negative regulation of gene expression [GO:0010629]	cytoplasm [GO:0005737]	nucleic acid binding [GO:0003676]; nucleotidyltransferase activity [GO:0016779]; zinc ion binding [GO:0008270]	DQSKRWLSDE;IDVDADFHARV;LENTYTGSG;LENTYTGSGD;VTNFIMKA;VYGSPSSPSPLRPTGTFAQ;WLSDELAGN;YTEREVSTKEDKPM	8	4.9	1.0019	-1.4726	0	0	10.7916	9.29845	11.0205	9.54185	0	10.1635	12.254	9.98542	11.697	8.76122	12.3335	10.3151	0
A0A8C0MHX3	A0A8C0MHX3_CANLF	Ig-like domain-containing protein		Canis lupus familiaris (Dog) (Canis familiaris)	cell recognition [GO:0008037]; detection of stimulus [GO:0051606]; susceptibility to natural killer cell mediated cytotoxicity [GO:0042271]	neuron projection [GO:0043005]; plasma membrane [GO:0005886]; synapse [GO:0045202]	signaling receptor binding [GO:0005102]	EAKNSIVGKPAQHM;EVATISCQVNKSDDSVIQL;LTREGDAFE;PDIYPKEAKEKL;RPFPDIYPKE	5	12	1.0028	-0.83969	0	0	6.12984	0	0	0	0	0	8.02431	0	0	0	0	0	8.85287
A0A8C0MHY9	A0A8C0MHY9_CANLF	UBX domain-containing protein	FAF1	Canis lupus familiaris (Dog) (Canis familiaris)		endoplasmic reticulum [GO:0005783]; nucleus [GO:0005634]	NF-kappaB binding [GO:0051059]; ubiquitin binding [GO:0043130]	GWKTGDVEDST;LNQNFMLIITHRE;LSTFPRRDVTQLDPN;NFITWAWDL;NSYFTVLTKMVFLKGKFQL	5	9.9	0.95347	0.049438	3.84599	0	0	0	3.11932	0	0	0	0	0	4.13241	0	0	0	0
A0A8C0MHZ3	A0A8C0MHZ3_CANLF	non-specific serine/threonine protein kinase (EC 2.7.11.1)		Canis lupus familiaris (Dog) (Canis familiaris)		cytoplasm [GO:0005737]	ATP binding [GO:0005524]; metal ion binding [GO:0046872]; protein serine/threonine kinase activity [GO:0004674]	AAPLPLGASLVP;DLRDPQFSATPVL;ERDRLVQELAEAQA;ESRLQEAQKQ;FPLLPNLLQT;ISPPTNFNHL;LFVIHLHRNDIFQVGE;LQVSSDHWELE;RRGWQRVFAALSDSRLL;SSDHWELERLRKEVQTL;VAALRMQLEAAHS;VPLKKVRPLNPEGSLFL;VRLFALAKL	13	10.2	1.0023	-1.8429	0	12.283	0	0	0	11.2524	11.3592	12.5338	8.41924	0	0	5.7026	0	8.98297	12.697
A0A8C0MHZ4	A0A8C0MHZ4_CANLF	non-specific serine/threonine protein kinase (EC 2.7.11.1)	CDC42BPA	Canis lupus familiaris (Dog) (Canis familiaris)	cytoskeleton organization [GO:0007010]	cytoplasm [GO:0005737]; lamellipodium [GO:0030027]	ATP binding [GO:0005524]; metal ion binding [GO:0046872]; protein serine/threonine kinase activity [GO:0004674]	CHITCVNKAPTAC;DWWSLGVCMY;EEGLFVVH;FLNTWNGV;GGMDQGSDAPARDYDGEDSDS;LTTLYENVSMRN;NVSMRNQQL;SFMTLRNPRPQES;SLGVCMYEML;SVAHWEAQITEIIQWVSDE	10	6.2	1.0034	-2.2773	0	0	8.45323	7.87817	7.69349	0	0	0	9.86665	0	12.5186	8.86056	6.65306	0	0
A0A8C0MHZ9	A0A8C0MHZ9_CANLF	Ig-like domain-containing protein		Canis lupus familiaris (Dog) (Canis familiaris)		membrane [GO:0016020]		ALLVALLIAALYLLRIRQKKAKG;ARQKDQETLKPEDN;LLVALLIAALYLLRIRQKKAKG;NFTCKSHGFSPRNITL;VVGVVCALLVALLIAALYLLRIR	5	12.8	0.72861	0.24935	0	0	0	0	0	0	6.34131	5.99829	0	0	0	8.55746	0	9.98868	6.73159
A0A8C0MI12	A0A8C0MI12_CANLF	Suppressor of cancer cell invasion	SCAI	Canis lupus familiaris (Dog) (Canis familiaris)	DNA-templated transcription [GO:0006351]	nucleus [GO:0005634]	transcription corepressor activity [GO:0003714]	AYKNFTNLFGQPL;EADPVMVLN;EDRPELVVKKL	3	7.3	1.0039	-0.83132	0	0	10.0403	0	0	0	0	0	0	9.00582	0	9.62363	0	0	0
A0A8C0MI15	A0A8C0MI15_CANLF	RNA-directed DNA polymerase (EC 2.7.7.49)		Canis lupus familiaris (Dog) (Canis familiaris)			catalytic activity [GO:0003824]	ANKLGNLEEMDAF;MDAFLESHKL;MNEKGEITTNT;PSICCLQETHFRQ;TVWRFLKQLKIDLPYDPAIE	5	4.9	0.95406	0.049371	0	0	0	0	0	0	0	0	0	8.94574	0	0	0	0	0
A0A8C0MI35	A0A8C0MI35_CANLF	Ragulator complex protein LAMTOR3 (Late endosomal/lysosomal adaptor and MAPK and MTOR activator 3)		Canis lupus familiaris (Dog) (Canis familiaris)	cellular response to amino acid stimulus [GO:0071230]; positive regulation of TOR signaling [GO:0032008]	late endosome membrane [GO:0031902]; Ragulator complex [GO:0071986]		KVVNDNAPEHTLQPG;YYDHYIQIFVFR	2	22.3	0.93761	0.10434	7.51223	0	0	0	0	0	0	10.3658	0	0	0	0	0	0	0
A0A8C0MI39	A0A8C0MI39_CANLF	WD repeat domain 25		Canis lupus familiaris (Dog) (Canis familiaris)				LVAYDDSESEAE;PSAGVSEFIQPYLDSQ	2	5.4	0.9558	0.049233	0	0	0	0	0	0	0	0	0	0	0	0	0	6.25327	0
A0A8C0MI63	A0A8C0MI63_CANLF	F-BAR domain-containing protein		Canis lupus familiaris (Dog) (Canis familiaris)				VHCNQLSLQCVKDDEVRLGAGG	1	4.1	0.9739	0.046862	0	0	0	0	0	0	0	0	0	0	0	0	0	0	9.20129
A0A8C0MI77	A0A8C0MI77_CANLF	Sterol carrier protein 2 (EC 2.3.1.155) (EC 2.3.1.16) (EC 2.3.1.176) (Acetyl-CoA C-myristoyltransferase) (Non-specific lipid-transfer protein) (Propanoyl-CoA C-acyltransferase) (SCP-2/3-oxoacyl-CoA thiolase) (SCP-2/thiolase) (SCP-chi) (Sterol carrier protein X)		Canis lupus familiaris (Dog) (Canis familiaris)	lipid transport [GO:0006869]	mitochondrion [GO:0005739]; peroxisome [GO:0005777]	acyltransferase activity, transferring groups other than amino-acyl groups [GO:0016747]; lipid binding [GO:0008289]	EMVTDLPSSFEEKSVIKA;GAILLNSSQKTNPLDKHV;RCLRRTSSPTATWAAAE	3	8.6	0.99361	-0.14308	0	0	0	0	0	0	0	0	6.26604	0	0	0	0	6.92624	0
A0A8C0MI79	A0A8C0MI79_CANLF	Ras-associating domain-containing protein		Canis lupus familiaris (Dog) (Canis familiaris)	signal transduction [GO:0007165]			ALQAQAQELEELNRELRQCNLQ;SEHTTCQE	2	8.7	0.9848	-0.25747	0	0	0	0	0	0	0	9.69134	0	0	0	0	0	0	0
A0A8C0MI96	A0A8C0MI96_CANLF	ACB domain-containing protein		Canis lupus familiaris (Dog) (Canis familiaris)			fatty-acyl-CoA binding [GO:0000062]	SRREPLEESL;TFLRRVTGW	2	7.5	0.99763	-0.10793	12.7156	0	0	0	0	0	0	0	0	0	12.8284	0	0	0	0
A0A8C0MIF5	A0A8C0MIF5_CANLF	Protein-S-isoprenylcysteine O-methyltransferase (EC 2.1.1.100)	ICMT	Canis lupus familiaris (Dog) (Canis familiaris)	methylation [GO:0032259]	endoplasmic reticulum membrane [GO:0005789]	protein C-terminal S-isoprenylcysteine carboxyl O-methyltransferase activity [GO:0004671]	GGGGGGGA;GGGGGGGG;KKKTKNKKRKLWLLSP;VKKKTKNKKRKLWLL	4	5.6	0.94027	0.10311	0	0	4.12598	0	0	0	0	6.26555	0	0	0	0	0	0	0
A0A8C0MII1	A0A8C0MII1_CANLF	Cytochrome P450 family 2 subfamily W member 1		Canis lupus familiaris (Dog) (Canis familiaris)		endoplasmic reticulum [GO:0005783]; membrane [GO:0016020]	heme binding [GO:0020037]; iron ion binding [GO:0005506]; monooxygenase activity [GO:0004497]; oxidoreductase activity, acting on paired donors, with incorporation or reduction of molecular oxygen [GO:0016705]	DIGWLHHSTNASQ;DLDLTPDIGWLHHSTNASQ;PRIAVTVSSLF	3	6.4	0.99273	-0.55431	0	0	0	0	0	0	6.22807	0	0	0	0	0	0	0	0
A0A8C0MIJ0	A0A8C0MIJ0_CANLF	Transmembrane protein 242		Canis lupus familiaris (Dog) (Canis familiaris)		mitochondrial inner membrane [GO:0005743]		ALPARPAPSPLP;TAPGAGVG	2	3.9	1.0022	-1.422	0	0	0	0	0	0	0	0	0	7.86084	0	0	0	0	0
A0A8C0MIJ2	A0A8C0MIJ2_CANLF	EF-hand domain-containing protein		Canis lupus familiaris (Dog) (Canis familiaris)		cytoplasm [GO:0005737]	calcium ion binding [GO:0005509]	GSGASEPRQQDEIENP	1	4.6	0.92375	0.11588	0	0	0	7.98385	7.98613	0	0	0	0	9.25439	9.2605	0	0	0	0
A0A8C0MIJ4	A0A8C0MIJ4_CANLF	Transmembrane 9 superfamily member	TM9SF2	Canis lupus familiaris (Dog) (Canis familiaris)	protein localization to membrane [GO:0072657]	membrane [GO:0016020]		ARYNQMDSTEDA;IKIYYHVVETG;LVLLLLLLRAAPG;RFCNPGFPIGCY;SPPRWPGLVLLLLLLR;VLLLLLLRAAPGP	6	9.3	0.99228	-0.5417	0	5.46699	9.89642	0	0	3.88411	0	0	11.1558	0	0	3.35882	0	0	0
A0A8C0MIJ5	A0A8C0MIJ5_CANLF	Olfactory receptor		Canis lupus familiaris (Dog) (Canis familiaris)		plasma membrane [GO:0005886]	G protein-coupled receptor activity [GO:0004930]; olfactory receptor activity [GO:0004984]	HGTILFLYCVPD;IVHRNQENQSAEA;VSFIVHRNQENQSAE	3	9.2	0.98993	-0.20028	0	0	4.809	0	7.864	0	0	0	0	0	0	0	0	0	0
A0A8C0MIJ8	A0A8C0MIJ8_CANLF	Fork-head domain-containing protein		Canis lupus familiaris (Dog) (Canis familiaris)	anatomical structure morphogenesis [GO:0009653]; cell differentiation [GO:0030154]	nucleus [GO:0005634]	DNA-binding transcription factor activity, RNA polymerase II-specific [GO:0000981]; RNA polymerase II cis-regulatory region sequence-specific DNA binding [GO:0000978]	GVFRRRRKRL;LGSDGDCAANSPAAGGGG	2	8	0.99517	-0.56314	0	0	0	0	0	0	6.45462	0	0	0	0	0	9.36133	0	0
A0A8C0MIK3	A0A8C0MIK3_CANLF	Alkylated DNA repair protein alkB homolog 8 (EC 2.1.1.229) (Probable alpha-ketoglutarate-dependent dioxygenase ABH8) (S-adenosyl-L-methionine-dependent tRNA methyltransferase ABH8) (tRNA (carboxymethyluridine(34)-5-O)-methyltransferase ABH8)	ALKBH8	Canis lupus familiaris (Dog) (Canis familiaris)	mRNA splicing, via spliceosome [GO:0000398]	cytoplasm [GO:0005737]; membrane [GO:0016020]; post-mRNA release spliceosomal complex [GO:0071014]	RNA binding [GO:0003723]; S-adenosylmethionine-dependent methyltransferase activity [GO:0008757]	AIGVKVYLCLPNF;AREESRDESLRDDSLKKEHLQ;CSGSCDAC;DENSEREDNQV;KKKKKKDKHSKKVKKEKKKKSKKQK;KKVKKEKKKKSKKQ;LLVMTGESRYLWT;QDTLSPFAGGG;QFPKHLIVAIGV;SNESTDSSSSSEDEWV;SVKTVSLSS	11	10.4	1.0036	-2.3847	0	6.55971	5.83322	8.82349	7.90406	7.76626	6.52146	9.9642	6.93782	0	6.96139	6.19785	0	9.0769	8.41032
A0A8C0MIK5	A0A8C0MIK5_CANLF	[histone H3]-lysine(4) N-trimethyltransferase (EC 2.1.1.354)	SMYD1	Canis lupus familiaris (Dog) (Canis familiaris)			histone H3K4 methyltransferase activity [GO:0042800]; metal ion binding [GO:0046872]	GYMKLYHP;LVTHGPSHPI	2	3.8	1.0023	-1.398	0	0	0	0	0	0	0	0	0	0	7.29655	0	0	0	0
A0A8C0MIP2	A0A8C0MIP2_CANLF	Nitrite reductase MB (Pseudoperoxidase MB)		Canis lupus familiaris (Dog) (Canis familiaris)		extracellular exosome [GO:0070062]; sarcoplasm [GO:0016528]	heme binding [GO:0020037]; oxidoreductase activity [GO:0016491]; oxygen binding [GO:0019825]; oxygen carrier activity [GO:0005344]	IPDPDGDDGDGD	1	5.9	0.94502	0.05044	0	0	6.58245	0	0	0	0	0	0	0	0	0	0	0	0
A0A8C0MIP3	A0A8C0MIP3_CANLF	Ras protein specific guanine nucleotide releasing factor 1	RASGRF1	Canis lupus familiaris (Dog) (Canis familiaris)	small GTPase-mediated signal transduction [GO:0007264]		guanyl-nucleotide exchange factor activity [GO:0005085]	AAWTSDISQCVDNIRCNG;DIKKIKKVQ;ESTEEDAKGSSQDIDHLDFKIG;GCCGGGGCGVEGTRS;HDPELLTQERK;IDHLDFKIGVEP;LTDLAFIE;NLREALKNCDPPCV;NSSEFPLFSYNNGV;PGCCGGGG;PPGCCGGGG;SLQILAHCKQNRD;VISLIDCTLLEEPE	13	10.8	0.99722	-3.6937	0	0	14.2186	7.54805	7.36693	0	5.97591	4.69844	12.7707	0	8.39094	8.07205	0	8.85708	7.33405
A0A8C0MIQ2	A0A8C0MIQ2_CANLF	Armadillo repeat-containing domain-containing protein		Canis lupus familiaris (Dog) (Canis familiaris)				EDDIKFRAEAGDRA;IPPYKGPYFQTLA;LVAPFNKNE;PLGIRPLTKIPP;QEKPKPIPKPELTIK;VRDKVIRLILK	6	14.5	0.9852	0.035491	5.82421	0	0	0	0	0	0	0	8.50997	0	0	0	0	0	0
A0A8C0MIQ8	A0A8C0MIQ8_CANLF	Centlein		Canis lupus familiaris (Dog) (Canis familiaris)				EQALESAQKKL;ITAQKSSSNIILLRERIVSL;KNITAQKSSSNIILLRE;LMIQKMNLQE;SIDSLKQRLSVAVK;TQKVLRNQEDVYT;VKEQLKQWEEGSGMT;VLRNQEDVYTAESISYQKLYNE	8	6.7	1.0031	-0.84093	7.62103	0	0	12.0669	12.743	0	0	0	0	0	11.6408	7.42828	0	9.63021	9.91652
A0A8C0MIR4	A0A8C0MIR4_CANLF	NIPA magnesium transporter 1	NIPA1	Canis lupus familiaris (Dog) (Canis familiaris)		membrane [GO:0016020]	magnesium ion transmembrane transporter activity [GO:0015095]	DCSGGGGG;GAGPGSPR;GGGGGGGG;RSERSPHPPAGAGPGSPRPSPT;VFVGYLCIVLL;VGYLCIVLLMLLLLI	6	11.9	1.0036	-2.0462	0	0	0	0	0	0	8.49181	10.2597	10.279	0	2.52288	0	5.58853	0	0
A0A8C0MIR8	A0A8C0MIR8_CANLF	C2H2-type domain-containing protein	ZNF827	Canis lupus familiaris (Dog) (Canis familiaris)		nucleus [GO:0005634]	metal ion binding [GO:0046872]	ANGRVESPVNVGSN;EGELSEGEHWY;EVLRDSLQCQDHLSPGVSSLCE;LLLPVPKG;MSTSPYECLQTC;NAADRPANHTKL;NSASEEESG;PQSLELLLLPVPKG;PSNSASEEE;SWKFNDQLFP	10	9.7	0.94386	0.05044	0	0	0	0	0	0	0	0	0	6.37034	0	0	0	0	0
A0A8C0MIT8	A0A8C0MIT8_CANLF	Mab-21 like 3		Canis lupus familiaris (Dog) (Canis familiaris)				EDGGCRRKCLQ;FLKHYFVRKSN	2	9.8	0.99193	-0.20797	0	8.57728	0	0	0	0	0	0	0	0	0	0	0	0	0
A0A8C0MIU0	A0A8C0MIU0_CANLF	TAFII55 protein conserved region domain-containing protein		Canis lupus familiaris (Dog) (Canis familiaris)	transcription initiation at RNA polymerase II promoter [GO:0006367]	transcription factor TFIID complex [GO:0005669]		DDDDDDDDNDEDEDDDDD;DDDDDEDE;DDDDDEDEDEEDEEK;DDDDDNDEDEDDDDDE;DDDDDNDEDEDDDDDEDED;DDDDDNDEDEDDDDDEDEDE;DDDDNDEDEDDDDDEDED;DDDEDEDEEDEEKDNYGDEYEVEEE;DDDNDEDEDDDDDEDEDEE;DDNDEDEDDDDDEDE;DEDDDDDEDEDEEDEEKDN;DEEDEEKDNYGDEYEVEEEEEDYYE;DSSSNSDDDDDDDDDDND;EDEDDDDDEDEDEE;EDEDEEDEEKDNYGDEYEVE;EDEEDEEKDNYGDEYE;EDEEKDNYGDEYEVEEEEEDYYEKD;EEDEEKDNYGDEYEVEE;EEDEEKDNYGDEYEVEEEEEDY;EKDNYGDEYEVEEEEED;ITPPLKNVRKKRF…	37	18	0.48171	0.48437	8.26003	9.46246	6.81468	8.69676	7.59731	9.28838	10.424	10.2905	8.56331	0	7.47703	4.32876	9.08911	8.81356	9.1692
A0A8C0MIU7	A0A8C0MIU7_CANLF	Aldehyde dehydrogenase domain-containing protein	ALDH8A1	Canis lupus familiaris (Dog) (Canis familiaris)			oxidoreductase activity, acting on the aldehyde or oxo group of donors, NAD or NADP as acceptor [GO:0016620]	GEVYCRVPNSG;IFEDANLEECIPTTVKSSF	2	6.9	0.98756	-0.46124	0	0	0	11.088	0	0	0	0	0	0	0	0	0	0	0
A0A8C0MIV1	A0A8C0MIV1_CANLF	J domain-containing protein		Canis lupus familiaris (Dog) (Canis familiaris)		membrane [GO:0016020]		ALLTCCCCCCCCC;ALLTCCCCCCCCCFC;ALLTCCCCCCCCCFCCG;CALLTCCCCCCCCCF;CALLTCCCCCCCCCFC;CCCCCCCCCFCCG;CCCCCCCCCFCCGTL;CCCCCCCCCFCCGTLKPP;CCCCCCCCCFCCGTLKPPSE;CCCCCCCCCFCCGTLKPPSEE;CCCCCCCCF;CCCCCCCCFCCG;CCCCCCCCFCCGT;CCCCCCCCFCCGTL;CCCCCCCCFCCGTLKPPSEE;CCCCCCCFCCGTL;CCCCCCFCC;CCCCCCFCCGT;CCCCCFCC;CCCCCFCCG;LCALLTCCCCCCCCCFCC;LCALLTCCCCCCCCCFCCG;LLCALLTCCCCCCCCCF;LLTCCCCCCCCC;LLTCCCCCCCCCFC;LTCCCCCCC;LTC…	36	17	0.99704	-3.9655	6.55267	6.65249	7.72948	6.94521	5.76842	9.06641	10.801	7.81999	7.2364	8.87735	7.40369	7.07927	8.72253	10.5375	7.09687
A0A8C0MIV8	A0A8C0MIV8_CANLF	Monocarboxylate transporter 2 (Solute carrier family 16 member 7)	SLC16A7	Canis lupus familiaris (Dog) (Canis familiaris)		cytoplasm [GO:0005737]; plasma membrane [GO:0005886]	monocarboxylic acid transmembrane transporter activity [GO:0008028]	GAPLHPPPD;GVIANSRLIRPRI;QRFSSAVGLVTVVEC	3	7.8	1.0018	-0.66278	0	0	0	0	0	0	11.5871	0	0	0	0	0	8.16732	4.70636	0
A0A8C0MIX6	A0A8C0MIX6_CANLF	Tripartite motif containing 37	TRIM37	Canis lupus familiaris (Dog) (Canis familiaris)	protein ubiquitination [GO:0016567]	membrane [GO:0016020]	zinc ion binding [GO:0008270]	DIDEETMSGENDV;FIKLALLLLLLLL;FIKLALLLLLLLLLLL;FIKLALLLLLLLLLLLLL;GAAHGALLQRFIKLALLLLLLLLLL;IKLALLLLLLLLLL;KDRSSMENLWGLQ;KLALLLLLLLLLL;KLALLLLLLLLLLL;KLALLLLLLLLLLLLLL;KLALLLLLLLLLLLLLLL;LALLLLLLLLLLLLLL;LLLLLLLL;LLLLLLLLL;LLLLLLLLLL;LLLLLLLLLLL;LLLLLLLLLLLL;LLLLLLLLLLLLL;LLLLLLLLLLLLLL;LLLLLLLLLLLLLLL;LLLLLLLLLLLLLLLL;LLLLLLLLLLLLLLLLL;LLLLLLLLLLLLLLLLLL;LLLLLLLLLLLLLLLLLLC;LLLLLLLLLLLLLLLLLLLL;MS…	31	13	0.54167	0.42348	12.2869	12.5967	12.8114	9.69103	9.70527	10.9505	12.2053	12.3169	12.3491	12.634	12.5418	11.6723	12.7263	12.2614	12.8198
A0A8C0MIY8	A0A8C0MIY8_CANLF	Heteroous nuclear ribonucleoprotein H1	HNRNPH1	Canis lupus familiaris (Dog) (Canis familiaris)	regulation of RNA splicing [GO:0043484]	catalytic step 2 spliceosome [GO:0071013]; cytosol [GO:0005829]; nucleoplasm [GO:0005654]	identical protein binding [GO:0042802]; RNA binding [GO:0003723]	AYEHRYVELFLNST;DVEFATHE;FKSNNVEMDWVLKHTG;QLSGGYGGGYGGQSSMS	4	11.7	1.0032	-1.5928	0	0	8.37247	0	0	0	0	0	0	0	4.1551	0	0	0	11.2319
A0A8C0MJ03	A0A8C0MJ03_CANLF	5'-nucleotidase domain containing 2	NT5DC2	Canis lupus familiaris (Dog) (Canis familiaris)			hydrolase activity [GO:0016787]; metal ion binding [GO:0046872]	GKQLFLITN;SQGGAARESGEWLLPP	2	4.8	1.0026	-0.98602	0	0	0	0	0	0	4.30655	4.12458	0	0	0	0	0	8.40178	0
A0A8C0MJ04	A0A8C0MJ04_CANLF	Dopey N-terminal domain-containing protein	DOP1A	Canis lupus familiaris (Dog) (Canis familiaris)	Golgi to endosome transport [GO:0006895]	cytosol [GO:0005829]		AFIPEASDDSGLEVRRQ;AKLLRKRAKK;ELGPVILEDVLI;IDQYQKYL;KEVLKQPPAIA;KPFSSKARQKIE;LAKLLRKRAKK;NFEYSSEWAD;NQVLQRHDIAR;PGAKPKVKL;RSHSSIQFSF;SEGQRTAAIPIGS;SLLILLKDSIQL;VLEPLLLLLLH	14	6.4	0.99676	-4.2568	0	0	0	0	0	5.59771	11.622	14.0861	10.2916	4.22612	5.15656	10.97	8.59496	5.91889	0
A0A8C0MJ08	A0A8C0MJ08_CANLF	Glutamate receptor	GRIA2	Canis lupus familiaris (Dog) (Canis familiaris)	modulation of chemical synaptic transmission [GO:0050804]; synaptic transmission, glutamatergic [GO:0035249]	AMPA glutamate receptor complex [GO:0032281]; dendritic spine [GO:0043197]; postsynaptic density membrane [GO:0098839]	AMPA glutamate receptor activity [GO:0004971]; transmitter-gated monoatomic ion channel activity involved in regulation of postsynaptic membrane potential [GO:1904315]	FSFLDPLAYEIWM;NINNDKKDETYRSL	2	3.6	0.93623	0.065056	0	0	0	7.22786	0	0	0	0	0	0	0	0	0	0	0
A0A8C0MJ46	A0A8C0MJ46_CANLF	Nucleolar protein 56 (Nucleolar protein 5A)	NOP56	Canis lupus familiaris (Dog) (Canis familiaris)		box C/D methylation guide snoRNP complex [GO:0031428]; nucleolus [GO:0005730]; small-subunit processome [GO:0032040]	snoRNA binding [GO:0030515]	AEMARKLEKQEKKRLKKEKKRLA;GVIAEILRGVRLHFHNLVK;KKKLQKLSQ;KKRLKKEKKR;LRLLLETHLPSKKKKV	5	12	1.0023	-1.2708	0	0	0	0	0	3.69198	0	0	5.74795	0	4.51172	0	0	6.16096	0
A0A8C0MJ86	A0A8C0MJ86_CANLF	Ribonuclease 4	RNASE4	Canis lupus familiaris (Dog) (Canis familiaris)		extracellular region [GO:0005576]	endonuclease activity [GO:0004519]; nucleic acid binding [GO:0003676]	AGISELVMAPPRTRALLLLLL;PELPVHFD	2	7.4	0.98606	-0.45175	0	0	0	0	0	0	0	0	0	0	0	4.33956	0	0	0
A0A8C0MJA3	A0A8C0MJA3_CANLF	Alkylated DNA repair protein alkB homolog 8 (EC 2.1.1.229) (Probable alpha-ketoglutarate-dependent dioxygenase ABH8) (S-adenosyl-L-methionine-dependent tRNA methyltransferase ABH8) (tRNA (carboxymethyluridine(34)-5-O)-methyltransferase ABH8)	ALKBH8	Canis lupus familiaris (Dog) (Canis familiaris)	gene expression [GO:0010467]; methylation [GO:0032259]	cytoplasm [GO:0005737]; membrane [GO:0016020]; nucleus [GO:0005634]	RNA binding [GO:0003723]; S-adenosylmethionine-dependent methyltransferase activity [GO:0008757]; tRNA methyltransferase activity [GO:0008175]	CSGSCDAC;LLVMTGESRYLWT;VGSRDSECCVSSVTD	3	5.4	0.98311	-0.2557	0	0	0	0	10.9441	0	0	0	0	0	0	0	0	0	0
A0A8C0MJB1	A0A8C0MJB1_CANLF	MABP domain-containing protein		Canis lupus familiaris (Dog) (Canis familiaris)	regulation of epidermal growth factor receptor signaling pathway [GO:0042058]; viral budding [GO:0046755]; virus maturation [GO:0019075]	ESCRT I complex [GO:0000813]; late endosome [GO:0005770]		HSNLYAISG;PLFSEFEEDSPGA	2	7.5	0.98834	-0.26098	0	4.60573	0	0	0	0	0	0	0	0	0	0	0	0	0
A0A8C0MJB3	A0A8C0MJB3_CANLF	Uncharacterized protein		Canis lupus familiaris (Dog) (Canis familiaris)				AELWEGPLKAELQ	1	3.4	0.94035	0.059821	0	0	8.20814	0	0	0	0	0	0	0	0	0	0	0	0
A0A8C0MJB5	A0A8C0MJB5_CANLF	Nucleolar protein 6		Canis lupus familiaris (Dog) (Canis familiaris)		nucleolus [GO:0005730]	RNA binding [GO:0003723]	LQAACHRLKLWP;PTPPPPLPFIV;TVVCHLEGSGQWP	3	3.1	0.98753	-0.40421	0	0	0	0	10.4995	0	11.2127	0	0	0	0	0	0	0	0
A0A8C0MJE1	A0A8C0MJE1_CANLF	Leucine-rich repeat flightless-interacting protein 2	LRRFIP2	Canis lupus familiaris (Dog) (Canis familiaris)	regulation of DNA-templated transcription [GO:0006355]		LRR domain binding [GO:0030275]	GAITVVSQEAAQVLESA;LSNIAREAEARLAA;PDTSLSEL;RRDSVVSTADYFSRSN;SEVEEKYK	5	8.5	1.0019	-1.2049	5.41227	0	0	0	8.29581	0	9.29188	0	12.5707	0	0	0	0	7.11707	0
A0A8C0MJG5	A0A8C0MJG5_CANLF	Uncharacterized protein		Canis lupus familiaris (Dog) (Canis familiaris)				GGGGGGGG;LARSAPSLLPPELVV;SGRGTGVATSLQEEALGC	3	6.2	0.98746	-0.46632	0	0	0	0	0	0	10.8586	0	0	0	0	0	0	0	0
A0A8C0MJH2	A0A8C0MJH2_CANLF	Uncharacterized protein		Canis lupus familiaris (Dog) (Canis familiaris)				SLGTGQGCGRCPCQGAG	1	4.4	0.9765	0.046227	0	0	0	0	0	0	0	0	0	0	0	10.8405	0	0	0
A0A8C0MJH3	A0A8C0MJH3_CANLF	Peptidase M1 leukotriene A4 hydrolase/aminopeptidase C-terminal domain-containing protein	AOPEP	Canis lupus familiaris (Dog) (Canis familiaris)		nucleolus [GO:0005730]	metalloaminopeptidase activity [GO:0070006]; zinc ion binding [GO:0008270]	DVAAVPGIETFT;EADFRCVGICGHMEYPCR;HKWIRVNRRPHKRKRRE;HKYTKAYKDVERFLQEDQAM;QFDYYAHCSQA;SAKPTQLREGRASWHYYVTM;SLGMARPNK;TYQLSQQDAEVRHRW	8	16.9	1.0021	-1.1355	0	0	8.89373	4.30429	0	9.36142	7.79025	0	0	7.61508	7.39652	0	0	5.2578	0
A0A8C0MJK2	A0A8C0MJK2_CANLF	Carbohydrate sulfotransferase (EC 2.8.2.-)	CHST12	Canis lupus familiaris (Dog) (Canis familiaris)	carbohydrate biosynthetic process [GO:0016051]	Golgi membrane [GO:0000139]	sulfotransferase activity [GO:0008146]	PEQPSVPASSR;PREYVHNSSTHLTFNKFWRRYG;VPASSRPGLSNAEESVRGYD	3	11.2	0.99112	-0.18177	0	0	0	0	0	0	0	10.622	0	0	0	0	0	7.766	0
A0A8C0MJL2	A0A8C0MJL2_CANLF	ATP-dependent RNA helicase DHX29 (EC 3.6.4.13) (DEAH box protein 29)	DHX29	Canis lupus familiaris (Dog) (Canis familiaris)	positive regulation of translational initiation [GO:0045948]	cytoplasm [GO:0005737]	ATP binding [GO:0005524]; hydrolase activity, acting on acid anhydrides, in phosphorus-containing anhydrides [GO:0016818]; RNA binding [GO:0003723]; RNA helicase activity [GO:0003724]; translation initiation factor activity [GO:0003743]	IVEETGFVLEKDSEYCQ;KHKAPGAA;RRISAVSLATRV;SATVDSEKFSTYF;SEDPEESWENL	5	4.7	1.0033	-1.5213	9.65071	9.40765	9.61126	0	0	0	0	7.85487	0	0	7.8913	9.59528	9.17859	9.57756	0
A0A8C0MJN6	A0A8C0MJN6_CANLF	Sigma non-opioid intracellular receptor 1 (Sigma 1-type opioid receptor)	SIGMAR1	Canis lupus familiaris (Dog) (Canis familiaris)		endoplasmic reticulum membrane [GO:0005789]; lipid droplet [GO:0005811]; nuclear inner membrane [GO:0005637]; nuclear outer membrane [GO:0005640]; postsynaptic density membrane [GO:0098839]; vesicle [GO:0031982]		GLVRQQLWSGD;GVSSHLPWPS;RRWAWAALLLAAAAVLAQVVWL	3	11.6	1.0025	-1.164	0	0	0	0	0	0	0	0	9.45461	0	0	0	0	0	0
A0A8C0MJN8	A0A8C0MJN8_CANLF	Fucose kinase	FCSK	Canis lupus familiaris (Dog) (Canis familiaris)			ATP binding [GO:0005524]; kinase activity [GO:0016301]; phosphotransferase activity, alcohol group as acceptor [GO:0016773]	HVLEARQDLSLR;VGSPSTLNRMEQ	2	2.2	0.99203	-0.20683	0	0	0	0	0	7.29728	0	0	0	0	0	0	10.6598	0	0
A0A8C0MJP5	A0A8C0MJP5_CANLF	Cyclin dependent kinase like 4	CDKL4	Canis lupus familiaris (Dog) (Canis familiaris)	intracellular signal transduction [GO:0035556]	cytoplasm [GO:0005737]; nucleus [GO:0005634]	ATP binding [GO:0005524]; protein serine/threonine kinase activity [GO:0004674]	GAGAPQAPEAAGP;LPARGVPEAAP	2	5.4	0.92276	0.095258	9.65578	0	0	0	0	0	0	0	0	0	0	6.92208	0	0	0
A0A8C0MJQ1	A0A8C0MJQ1_CANLF	Olfactory receptor		Canis lupus familiaris (Dog) (Canis familiaris)		plasma membrane [GO:0005886]	G protein-coupled receptor activity [GO:0004930]; olfactory receptor activity [GO:0004984]	CHLSPLQMTPGELALASG;LVAASYAFGGANSAIQTGN;YGTVVFTY	3	12.2	1.0024	-1.0003	0	0	0	0	0	0	7.23467	0	0	10.1882	0	10.1659	0	0	0
A0A8C0MJQ3	A0A8C0MJQ3_CANLF	Nuclear receptor subfamily 6 group A member 1		Canis lupus familiaris (Dog) (Canis familiaris)		nucleus [GO:0005634]	nuclear receptor activity [GO:0004879]; sequence-specific DNA binding [GO:0043565]; zinc ion binding [GO:0008270]	VIERLIYLYHKFHQLK;YTHQPNRFPDLMMCLPEIRYIAGK	2	9.1	0.98439	-0.23953	0	0	0	0	0	5.03007	0	10.5396	0	0	0	0	0	0	0
A0A8C0MJQ5	A0A8C0MJQ5_CANLF	Large ribosomal subunit protein uL10 (60S acidic ribosomal protein P0)		Canis lupus familiaris (Dog) (Canis familiaris)		ribonucleoprotein complex [GO:1990904]; ribosome [GO:0005840]		ESEELDEDMEF;PTVASVPHSTI;PVAAATTAAPAA	3	14.1	0.98739	-0.46782	0	0	0	0	0	0	0	12.3936	0	0	0	0	0	0	8.15684
A0A8C0MJR3	A0A8C0MJR3_CANLF	ORM1-like protein 2		Canis lupus familiaris (Dog) (Canis familiaris)	cellular lipid metabolic process [GO:0044255]; regulation of ceramide biosynthetic process [GO:2000303]	endoplasmic reticulum membrane [GO:0005789]		QIDFGLQFTSSRKFLSISPIVLY	1	19.5	0.97891	0.04627	0	0	0	0	0	0	0	0	0	8.19972	0	0	0	0	0
A0A8C0MJR5	A0A8C0MJR5_CANLF	5-aminolevulinate synthase, non-specific, mitochondrial (EC 2.3.1.37) (5-aminolevulinic acid synthase 1) (Delta-ALA synthase 1) (Delta-aminolevulinate synthase 1)	ALAS1	Canis lupus familiaris (Dog) (Canis familiaris)	erythrocyte development [GO:0048821]; hemoglobin biosynthetic process [GO:0042541]; protoporphyrinogen IX biosynthetic process [GO:0006782]	mitochondrial inner membrane [GO:0005743]; mitochondrial matrix [GO:0005759]	5-aminolevulinate synthase activity [GO:0003870]; pyridoxal phosphate binding [GO:0030170]	EASRRQGQRVGVI;SLIDTVRSYAAG	2	3.6	0.99173	-0.18331	9.5636	9.0786	0	0	0	0	0	10.4749	0	0	0	0	11.6163	0	0
A0A8C0MJR7	A0A8C0MJR7_CANLF	Keratin, type II cytoskeletal 8 (Cytokeratin-8) (Keratin-8) (Type-II keratin Kb8)		Canis lupus familiaris (Dog) (Canis familiaris)	intermediate filament organization [GO:0045109]; keratinization [GO:0031424]	cytoplasm [GO:0005737]; extracellular space [GO:0005615]; keratin filament [GO:0045095]; nuclear matrix [GO:0016363]	structural constituent of skin epidermis [GO:0030280]	DANAKVLAELEAALQRAKQDM;KFCKVSTSSPQ	2	7.1	0.98992	-0.21544	0	0	0	0	0	0	11.5091	0	0	0	0	0	0	0	0
A0A8C0MJT6	A0A8C0MJT6_CANLF	Ig-like domain-containing protein	MYPN	Canis lupus familiaris (Dog) (Canis familiaris)	axon guidance [GO:0007411]; dendrite self-avoidance [GO:0070593]; homophilic cell adhesion via plasma membrane adhesion molecules [GO:0007156]	axon [GO:0030424]; plasma membrane [GO:0005886]	cell-cell adhesion mediator activity [GO:0098632]	EPGKDYFNFL;GAPSPKVEWYREGT;LDCIVVGI	3	6.3	0.98969	-0.2633	0	9.6561	0	0	0	0	0	0	0	0	0	0	0	0	0
A0A8C0MJU0	A0A8C0MJU0_CANLF	R-spondin 4	RSPO4	Canis lupus familiaris (Dog) (Canis familiaris)	nail development [GO:0035878]; positive regulation of Wnt signaling pathway [GO:0030177]; Wnt signaling pathway [GO:0016055]		heparin binding [GO:0008201]	KKGRRDRRPRKDRKLDRTLDVRPRP;PSTRECQEECE;SCFSQDFCIQCKRR	3	21.4	0.9929	-0.16798	0	0	0	0	0	0	10.3414	0	6.36217	0	0	0	0	0	0
A0A8C0MJU2	A0A8C0MJU2_CANLF	Rho GTPase activating protein 33		Canis lupus familiaris (Dog) (Canis familiaris)	small GTPase-mediated signal transduction [GO:0007264]	plasma membrane [GO:0005886]	GTPase activator activity [GO:0005096]; phosphatidylinositol binding [GO:0035091]	EDRSWWRGK;ELDFSPPRYPTPSW;ERLVRVHDVIQ;HRCIFDRRFSCLPEL;VPQVLRCCS	5	7.8	0.94164	0.061082	0	0	0	0	0	0	0	3.77093	0	0	0	0	0	0	0
A0A8C0MJW3	A0A8C0MJW3_CANLF	Fork-head domain-containing protein	FOXP1	Canis lupus familiaris (Dog) (Canis familiaris)		nucleus [GO:0005634]	DNA-binding transcription repressor activity, RNA polymerase II-specific [GO:0001227]; metal ion binding [GO:0046872]; RNA polymerase II cis-regulatory region sequence-specific DNA binding [GO:0000978]	SLQRQGLLTIQP;VEFQKRRPQKISGNPSLIKN	2	5.3	0.99027	-0.21056	0	0	0	7.30332	0	0	0	0	13.9357	0	0	0	0	0	0
A0A8C0MJX5	A0A8C0MJX5_CANLF	Interferon related developmental regulator 1	IFRD1 LSMEM1	Canis lupus familiaris (Dog) (Canis familiaris)				ESDFFYEDMESL	1	2.8	0.95478	0.05044	0	0	0	0	0	0	0	0	0	0	0	0	0	0	8.51802
A0A8C0MJX7	A0A8C0MJX7_CANLF	5-phosphohydroxy-L-lysine phospho-lyase		Canis lupus familiaris (Dog) (Canis familiaris)			pyridoxal phosphate binding [GO:0030170]; transaminase activity [GO:0008483]	GGAERGLAAEHARGLSAQSPR	1	4	0.9495	0.049792	0	0	0	0	0	0	6.67002	0	0	0	0	0	0	0	0
A0A8C0MK10	A0A8C0MK10_CANLF	Ran-binding protein 9		Canis lupus familiaris (Dog) (Canis familiaris)		nucleus [GO:0005634]; plasma membrane [GO:0005886]		ALAAGSSA;DVDMETEHYSNGV;NGSSKHDHEMEDCD;NGSSKHDHEMEDCDTEME;PGGGAGGG;PIPAACGIYYFEVK;YCATAEAFARSTD	7	10.5	1.0042	-1.1044	0	0	0	0	0	0	0	0	0	0	13.2806	0	0	0	0
A0A8C0MK11	A0A8C0MK11_CANLF	Sm domain-containing protein		Canis lupus familiaris (Dog) (Canis familiaris)	mRNA splicing, via spliceosome [GO:0000398]	catalytic step 2 spliceosome [GO:0071013]; cytoplasm [GO:0005737]; U1 snRNP [GO:0005685]; U2 snRNP [GO:0005686]; U2-type prespliceosome [GO:0071004]; U4 snRNP [GO:0005687]; U4/U6 x U5 tri-snRNP complex [GO:0046540]; U5 snRNP [GO:0005682]	RNA binding [GO:0003723]	GGPSQQVM;GTVAAAAAAATASIAGAPTQY;SGGGGGQCACSQGHPCAH	3	14.6	1.0017	-1.3189	0	0	0	0	7.90334	0	0	0	0	5.80514	9.68384	0	0	0	0
A0A8C0MK18	A0A8C0MK18_CANLF	LARGE xylosyl- and glucuronyltransferase 1	LARGE1	Canis lupus familiaris (Dog) (Canis familiaris)		membrane [GO:0016020]	UDP-glycosyltransferase activity [GO:0008194]	FGWNKVAHIM;IPAITWLYLFAGSFEDGKP;KLRVKNKHVE;LSLAQGRAPGPRRGNH;QMWRLTAERELM;QQPVVEKCETIHV;TLVAQLSMDRLQ;VLFHRRNPLHFHLI;VLMSRHNVAYH;VLRTQPFLSALP	10	16.2	1.0035	-1.6221	10.8466	9.40075	0	0	0	10.3224	4.29521	0	11.4854	0	11.4534	11.6127	0	10.5489	8.0649
A0A8C0MK29	A0A8C0MK29_CANLF	Integrator complex subunit 4		Canis lupus familiaris (Dog) (Canis familiaris)		nucleus [GO:0005634]		ATLEALCMLAQSSP;DYFSDQDPCVR	2	5.6	0.99462	-0.01881	0	0	10.5047	0	9.40773	0	0	0	0	0	0	0	10.0991	0	0
A0A8C0MK32	A0A8C0MK32_CANLF	Large ribosomal subunit protein uL22 (60S ribosomal protein L17)	LOC106560154	Canis lupus familiaris (Dog) (Canis familiaris)	cytoplasmic translation [GO:0002181]	cytosolic large ribosomal subunit [GO:0022625]	structural constituent of ribosome [GO:0003735]	DVTLQKQCVPFHR;EVAQKKKIPQKKLKKQKLM;VAQKKKIPQKKLKK	3	17.4	0.99454	-0.15404	0	0	0	0	4.86191	0	8.32008	0	0	0	4.81578	0	0	0	0
A0A8C0MK35	A0A8C0MK35_CANLF	Dolichyl-diphosphooligosaccharide--protein glycosyltransferase 48 kDa subunit (Oligosaccharyl transferase 48 kDa subunit)		Canis lupus familiaris (Dog) (Canis familiaris)	protein N-linked glycosylation via asparagine [GO:0018279]	oligosaccharyltransferase complex [GO:0008250]		VHGGGIAG	1	1.2	0.98621	-0.25976	0	0	0	11.6734	11.7394	0	0	0	0	11.7173	0	0	0	0	11.7426
A0A8C0MK37	A0A8C0MK37_CANLF	Extracellular matrix protein 1		Canis lupus familiaris (Dog) (Canis familiaris)	signal transduction [GO:0007165]	extracellular space [GO:0005615]		FSHLTRQGETLNLL;GNPTLLEHSLQ;NPTLLEHSLQ	3	5.2	0.35172	0.5972	9.45117	10.314	10.1657	0	0	0	0	0	10.7177	10.3224	0	9.33248	9.39797	0	7.63227
A0A8C0MK73	A0A8C0MK73_CANLF	RNA-directed DNA polymerase (EC 2.7.7.49)		Canis lupus familiaris (Dog) (Canis familiaris)			catalytic activity [GO:0003824]	ANKLGNLEEMDAF;IENLNRPITRGE;MDAFLESHKL;MNEKGEITTNT;PSICCLQETHFRQ	5	7	0.94486	0.05044	0	10.6239	0	0	0	0	0	0	0	0	0	0	0	0	0
A0A8C0MK76	A0A8C0MK76_CANLF	Uncharacterized protein		Canis lupus familiaris (Dog) (Canis familiaris)				PGSAPPHPRPGS	1	3.7	0.99111	-0.18173	0	0	0	0	0	0	13.9013	0	0	0	0	0	0	0	0
A0A8C0MK82	A0A8C0MK82_CANLF	Ras-related GTP-binding protein		Canis lupus familiaris (Dog) (Canis familiaris)	cellular response to starvation [GO:0009267]; negative regulation of autophagy [GO:0010507]	Gtr1-Gtr2 GTPase complex [GO:1990131]; lysosomal membrane [GO:0005765]; nucleus [GO:0005634]	GTP binding [GO:0005525]; GTPase activity [GO:0003924]	EADEVLLFERATFLVISH;PRSPEGELFPGASQ;VISHYQCKEQRDVHRF	3	6.2	0.98639	-0.38964	0	0	8.37895	8.82133	0	0	0	0	10.1046	0	0	0	0	0	0
A0A8C0MKB5	A0A8C0MKB5_CANLF	Cadherin domain-containing protein		Canis lupus familiaris (Dog) (Canis familiaris)	homophilic cell adhesion via plasma membrane adhesion molecules [GO:0007156]	plasma membrane [GO:0005886]	calcium ion binding [GO:0005509]	HCTVMVEVEDT;KKKKKKKGNKTQ;KKKKKKKK;KKKKKKKKGNKTQEKKEKG;QENALVSYSLVERR;SNSWTFKYGP;SVHLEEAGILRAG;TKKKKKKKK	8	7.2	0.6899	0.28591	0	0	0	0	0	0	0	0	11.4834	0	0	11.3254	0	0	0
A0A8C0MKC2	A0A8C0MKC2_CANLF	Tubulin-specific chaperone E (Tubulin-folding cofactor E)	TBCE	Canis lupus familiaris (Dog) (Canis familiaris)		cytoplasm [GO:0005737]		GAPEDGELK;IQKVKGLLARLLRVPV;TLNKCEILPEE;VLNLSENKLSFPLASAL	4	11	0.98997	-0.30551	0	8.41092	0	0	0	0	0	0	0	8.4654	0	0	0	0	0
A0A8C0MKG2	A0A8C0MKG2_CANLF	SH3 domain containing GRB2 like 2, endophilin A1	SH3GL2	Canis lupus familiaris (Dog) (Canis familiaris)	synaptic vesicle uncoating [GO:0016191]	cytoplasm [GO:0005737]; glutamatergic synapse [GO:0098978]; presynapse [GO:0098793]		AMRELSEVKDSLDMEV;ENWYDNFSDSEDDLGGNTN;IDENWYDNFSDSEDD;LHVLKVYLKV;QNLHDKDLREIQHHL	5	17.5	0.98909	-0.50805	6.61169	6.44667	0	0	0	0	0	6.89905	0	0	0	0	0	0	0
A0A8C0MKG3	A0A8C0MKG3_CANLF	Centrosomal protein 43 (FGFR1 oncogene partner)	CEP43	Canis lupus familiaris (Dog) (Canis familiaris)	cell projection organization [GO:0030030]; microtubule anchoring [GO:0034453]	cell projection [GO:0042995]; centriole [GO:0005814]		AELRAAVFLALE;GAPSLKDSE;TSISSAEPK;WRSEPSKQAG	4	11.2	1.003	-2.1694	7.60837	0	5.97691	0	0	0	0	7.9407	0	0	0	0	0	10.1675	0
A0A8C0MKG8	A0A8C0MKG8_CANLF	ADAM metallopeptidase with thrombospondin type 1 motif 7	ADAMTS7	Canis lupus familiaris (Dog) (Canis familiaris)	extracellular matrix organization [GO:0030198]; proteolysis [GO:0006508]	extracellular region [GO:0005576]	metal ion binding [GO:0046872]; metalloendopeptidase activity [GO:0004222]	GDLWTVGTVAWE;GVGASIHRCGVAPSG;GVQPCLSWYI;VGSWSECSTTCGLGAV;YWQRTNELSEDEEEA;YYDYNFINFHED;YYDYNFINFHEDLS	7	5.3	0.99075	-0.53813	14.0555	3.48993	0	0	0	7.66356	4.15429	0	0	0	0	5.37236	14.3023	0	0
A0A8C0MKH0	A0A8C0MKH0_CANLF	BCLAF1 and THRAP3 family member 3		Canis lupus familiaris (Dog) (Canis familiaris)				EDRKSSSQKG;IIHQVKGWY;PQRSAADSFRFEGKWHEDKLRH;QKRYPEDRAF	4	9.2	0.99197	-0.27195	0	0	0	0	0	0	0	0	0	12.5345	0	0	0	0	0
A0A8C0MKH3	A0A8C0MKH3_CANLF	HECT and RLD domain containing E3 ubiquitin protein ligase 4	HERC4	Canis lupus familiaris (Dog) (Canis familiaris)	protein polyubiquitination [GO:0000209]		ubiquitin protein ligase activity [GO:0061630]	DYKKPLKVIFV;DYPEDDVEETFCL;IVDLHFPLALYKKLLKKKPSL;LFKEVVVHLLKLYKIGIPPSERRI;LHFPLALYKKLLKKKPSL;NWFPYNGQCPPDID;VHLLKLYKI	7	8.8	1.0035	-1.1115	0	0	12.5514	4.57918	0	0	9.24522	0	0	10.0014	0	0	4.18412	8.71785	0
A0A8C0MKJ0	A0A8C0MKJ0_CANLF	E3 ubiquitin-protein ligase (EC 2.3.2.26)	WWP1	Canis lupus familiaris (Dog) (Canis familiaris)	protein ubiquitination [GO:0016567]; ubiquitin-dependent protein catabolic process [GO:0006511]		ubiquitin protein ligase activity [GO:0061630]	GAMQQFNQ;KQIIWFWQFV;NSKQIIWFWQFV;TETLPSGWEQRKDPHG	4	4.3	0.99146	-0.51178	0	0	5.55906	0	3.60928	0	0	0	0	0	0	0	9.08481	0	0
A0A8C0MKJ1	A0A8C0MKJ1_CANLF	Zinc finger and BTB domain containing 34		Canis lupus familiaris (Dog) (Canis familiaris)				EQGDLLVRESQITE;TEVKVKME;VLSQLNELRL	3	6	1.0039	-1.0398	0	0	0	9.10428	0	0	0	0	0	0	8.39823	0	0	8.59242	5.64186
A0A8C0MKJ4	A0A8C0MKJ4_CANLF	J domain-containing protein		Canis lupus familiaris (Dog) (Canis familiaris)				QSQYFANSVIVKDVRQ;SFHKLAKQ	2	6.2	1.0038	-1.0552	0	0	0	0	0	0	8.33669	0	0	0	0	0	0	0	10.997
A0A8C0MKJ9	A0A8C0MKJ9_CANLF	Bestrophin		Canis lupus familiaris (Dog) (Canis familiaris)		chloride channel complex [GO:0034707]; plasma membrane [GO:0005886]	chloride channel activity [GO:0005254]	DDDDFETNWCIDRN;PKRWSLPVSSQA;SATELPGDEWLWSFEKHGQRRSVI;TGAQKRYFE	4	9.2	1.0037	-0.81289	0	7.78437	15.992	0	8.47078	0	0	0	0	0	0	0	0	0	0
A0A8C0MKK3	A0A8C0MKK3_CANLF	Glucagon like peptide 1 receptor		Canis lupus familiaris (Dog) (Canis familiaris)	cell surface receptor signaling pathway [GO:0007166]	plasma membrane [GO:0005886]	glucagon receptor activity [GO:0004967]	DAVLKWMY	1	1.9	0.99096	-0.2154	0	13.7719	13.8948	0	0	0	0	0	0	0	0	0	0	0	0
A0A8C0MKL9	A0A8C0MKL9_CANLF	Plakophilin 3	PKP3	Canis lupus familiaris (Dog) (Canis familiaris)	cell-cell adhesion [GO:0098609]			GQAWLLQVGEGHSCVSAAQAGAHR;LLYFDGLRKLVFIKKKR;LRKLVFIKK;RRLRELPLT;VNIIAVLNNLVVA	5	8.5	0.97376	0.041303	0	0	0	0	8.77013	0	0	0	0	0	0	0	0	0	0
A0A8C0MKN6	A0A8C0MKN6_CANLF	THO complex subunit 2	THOC2	Canis lupus familiaris (Dog) (Canis familiaris)	mRNA export from nucleus [GO:0006406]; mRNA processing [GO:0006397]	THO complex [GO:0000347]		CYDRVFSDIIYT;DESSTEETD;ESSAKLYINHTPPPLSKSKEREMDK;GVPKGAKG;LYLVSDTVLK;MCEPQTLCH;MYDLAVPHTSYEREVN;VEAKQIVRKLTMVVL;VRIGKSFMKEFQ	10	8.7	0.99723	-3.8914	13.095	0	0	0	0	3.82028	13.5042	9.18153	6.93887	0	0	6.39999	9.104	13.7215	5.60911
A0A8C0MKR8	A0A8C0MKR8_CANLF	Cytoplasmic aconitate hydratase (EC 4.2.1.3) (Citrate hydro-lyase) (Iron-responsive element-binding protein 1)		Canis lupus familiaris (Dog) (Canis familiaris)		cytosol [GO:0005829]	4 iron, 4 sulfur cluster binding [GO:0051539]; iron-responsive element binding [GO:0030350]; metal ion binding [GO:0046872]	ERNRERFEFLKWGSQAFRN;IDGLGVLGWGVGGIEA;KDTWPSRIM	3	4.6	0.98738	-0.32459	0	0	0	0	0	0	0	0	0	0	11.6077	0	0	9.44518	11.1089
A0A8C0MKT3	A0A8C0MKT3_CANLF	Protein kinase domain-containing protein		Canis lupus familiaris (Dog) (Canis familiaris)	attachment of spindle microtubules to kinetochore [GO:0008608]; intercellular bridge organization [GO:0043063]; male meiotic nuclear division [GO:0007140]; mitotic sister chromatid separation [GO:0051306]; mitotic spindle assembly checkpoint signaling [GO:0007094]		ATP binding [GO:0005524]; protein kinase activity [GO:0004672]	DRTYESSSHTLMA;PGWGLARLLRRV	2	5.5	0.91774	0.11026	0	0	0	5.49134	0	0	0	0	0	11.3785	0	0	0	0	0
A0A8C0MKT6	A0A8C0MKT6_CANLF	DExH-box helicase 34		Canis lupus familiaris (Dog) (Canis familiaris)			ATP binding [GO:0005524]; helicase activity [GO:0004386]; nucleic acid binding [GO:0003676]	AATSSAQD;DWNCPETRHLFEDAFFREEDYIRQG;LDQQLARQARR;LLGVLRRLLPKRPDLKVI;LRRLLPKRPDLKVI;SEECQKFWSFFE;WESTLDQQLARQA	7	7.1	1.0019	-1.2071	8.29108	0	7.14272	0	0	0	0	0	0	13.2237	0	0	0	4.19598	0
A0A8C0MKV4	A0A8C0MKV4_CANLF	RNA binding protein fox-1 homolog	RBFOX2	Canis lupus familiaris (Dog) (Canis familiaris)	mRNA processing [GO:0006397]; nervous system development [GO:0007399]; regulation of alternative mRNA splicing, via spliceosome [GO:0000381]; RNA splicing [GO:0008380]	nucleus [GO:0005634]	RNA binding [GO:0003723]	AIPAYPGAD;YIPLIIPGFPYP	2	5.3	0.9869	-0.50054	0	0	0	0	0	0	9.15234	8.75632	0	0	0	0	0	0	0
A0A8C0MKY0	A0A8C0MKY0_CANLF	protein-tyrosine-phosphatase (EC 3.1.3.48)		Canis lupus familiaris (Dog) (Canis familiaris)		membrane [GO:0016020]	protein tyrosine phosphatase activity [GO:0004725]	AEVSVRSTR;DQKIQETQIQE;EQNVHNIVMVTQCVEK;GVPETTQSLIQ;HPLPSYLE;LGVMWQTPA;LSESVLPEWTIREFRI;PEYHRGRSFITYKFIYQDMVYLETI;QECLSKNK;QYEIQLLFNDMKV;SEVVEGSTITMIDRP;SYTVSAFRQNQK;TSTSLHVWWTPSSGKVT;VDNYVVTLTHGNRV	14	8.1	0.99667	-4.2823	8.62695	10.2668	9.27466	8.69408	4.80823	3.85738	10.6793	0	10.1892	0	8.5619	7.17792	11.3273	11.1012	15.2189
A0A8C0ML23	A0A8C0ML23_CANLF	Protein NDRG2	NDRG2	Canis lupus familiaris (Dog) (Canis familiaris)	cell differentiation [GO:0030154]; nervous system development [GO:0007399]; Wnt signaling pathway [GO:0016055]	cytoplasm [GO:0005737]		ELSGNSELIQKYRNIITHAP;LDQLADMIP;NRRDLNLERGGAV;PKPKRPAIL	4	15.5	1.0018	-1.8137	0	0	0	0	7.60095	0	0	0	0	9.91719	0	0	0	4.57483	0
A0A8C0ML33	A0A8C0ML33_CANLF	Laminin subunit alpha 2		Canis lupus familiaris (Dog) (Canis familiaris)	animal organ morphogenesis [GO:0009887]; regulation of cell adhesion [GO:0030155]; regulation of cell migration [GO:0030334]; regulation of embryonic development [GO:0045995]; tissue development [GO:0009888]	basement membrane [GO:0005604]; extracellular region [GO:0005576]	signaling receptor binding [GO:0005102]	AEECYYDENVARRNLSLNIHGKYI;ARLIERCECPA;CDCSHLGNNCDPKTGQCICPP;CDQCCPGFHQKPW;CQECECDP;CQNCQHHTAGDFC;DLRLEPFYWKLPEQ;GLDAKNPLGCSQC;GYYWSAPAPYL;PVSRREFMTVLASLKRVLIQ;QCECKPNVQGRRCDECKPRMWWD;QPSVPGGSCQPCQ;RRLVLKKKNQ	13	10.9	0.97942	0.046253	0	0	0	0	0	0	0	0	0	0	0	0	0	0	6.92529
A0A8C0ML47	A0A8C0ML47_CANLF	Signal transducing adaptor molecule 2	STAM2	Canis lupus familiaris (Dog) (Canis familiaris)	protein transport [GO:0015031]	early endosome membrane [GO:0031901]	phosphatidylinositol binding [GO:0035091]; ubiquitin binding [GO:0043130]	LPSATGAAAYTPLD;SIDPTDAKPDSQ;VRGGGGGG	3	5.5	0.99388	-0.17228	0	0	0	0	0	0	0	0	0	0	0	0	0	9.38357	12.9381
A0A8C0ML48	A0A8C0ML48_CANLF	Small integral membrane protein 30	SMIM30	Canis lupus familiaris (Dog) (Canis familiaris)		membrane [GO:0016020]		GVYARKRNG	1	15.3	1.0042	-0.80421	0	0	0	10.0688	0	0	0	0	0	0	0	0	0	0	0
A0A8C0ML55	A0A8C0ML55_CANLF	Ig-like domain-containing protein		Canis lupus familiaris (Dog) (Canis familiaris)				AEDEADYYCQNFY;DEADYYCQNFYTGTSP;DSIGSKSVYWYQQKLG;YQQKLGQAPVL	4	23.5	0.98971	-0.52885	0	0	0	0	0	11.7455	0	0	0	0	7.35173	0	0	0	0
A0A8C0ML72	A0A8C0ML72_CANLF	Proline rich acidic protein 1		Canis lupus familiaris (Dog) (Canis familiaris)				AATWATWQGSEAQA;VGRAARPLPIL	2	8.1	0.98715	0.035491	0	0	0	0	0	0	0	5.14282	0	0	0	0	0	0	0
A0A8C0ML75	A0A8C0ML75_CANLF	ARID domain-containing protein	ARID1B	Canis lupus familiaris (Dog) (Canis familiaris)	chromatin remodeling [GO:0006338]	brahma complex [GO:0035060]; SWI/SNF complex [GO:0016514]	DNA binding [GO:0003677]	AAGGGGGG;CVDEEDEEDE;DEEDEEDEDEDEEDSGKPE;DEEDEEDEDEDEEDSGKPET;DLSGSIDDLPTG;EDEEDEDEDEEDS;ELLVEYFRKCL;GGGAAQPG;GGGGAASL;GGGGDGGG;GGGGGGGA;GGGGGGGG;GGGGGGSG;GPSQPCGA;LVLILGKLILL;NVGTSSSA;PGGGGGGG;PGQGPPSGQPPYGGHQP;QSPMPQERGN;QSQAAAAA;QVTGPPPQPPPIRREITFP;QYLPSQSQQRY;TECVDEEDEEDEDEDEEDSGKPET;VDEEDEEDEDEDEEDS;VGEAPAAA;YYNQQPQPPHLPPQAQ	26	10.4	0.99051	-0.2674	0	0	9.27942	0	0	0	0	0	0	0	0	0	0	0	0
A0A8C0ML80	A0A8C0ML80_CANLF	Barrier-to-autointegration factor		Canis lupus familiaris (Dog) (Canis familiaris)		chromosome [GO:0005694]; cytoplasm [GO:0005737]; nuclear envelope [GO:0005635]	DNA binding [GO:0003677]	MGQKPVGS	1	6.6	0.98495	-0.25777	0	0	9.88315	0	0	0	0	0	0	0	0	0	0	0	0
A0A8C0MLA5	A0A8C0MLA5_CANLF	Protein MENT		Canis lupus familiaris (Dog) (Canis familiaris)				PPPSFSLAPAPAPAPAPSPSP;SPALAFWRRVRIGLEDIW	2	11.3	0.98711	-0.23084	0	0	0	0	0	0	0	0	0	0	0	0	11.692	0	0
A0A8C0MLC8	A0A8C0MLC8_CANLF	Nucleosome assembly protein 1 like 3	NAP1L3	Canis lupus familiaris (Dog) (Canis familiaris)	nucleosome assembly [GO:0006334]	nucleus [GO:0005634]		DSGEESDSNSSSSSTSCSSSSGS;EENAESKDFL	2	7	0.99064	-0.26805	6.44789	0	0	0	0	0	0	0	0	0	0	0	0	0	0
A0A8C0MLD2	A0A8C0MLD2_CANLF	Meprin A subunit (EC 3.4.24.-) (Endopeptidase-2)	MEP1A	Canis lupus familiaris (Dog) (Canis familiaris)	proteolysis [GO:0006508]	membrane [GO:0016020]	metalloendopeptidase activity [GO:0004222]; zinc ion binding [GO:0008270]	ETPCPAGV;GVIFLSFAIISILSQKL;LHALGFYHEQ;VIMTILDQEPDARNRMS	4	7.5	1.0039	-1.1034	0	8.24717	0	0	0	0	0	0	0	0	9.03703	6.43289	0	0	0
A0A8C0MLD6	A0A8C0MLD6_CANLF	EF-hand domain-containing protein	EFCAB6	Canis lupus familiaris (Dog) (Canis familiaris)		nucleoplasm [GO:0005654]	calcium ion binding [GO:0005509]	AKKKKKKKKKKKSP;AKKKKKKKKKKKSPW;EGELAEAKKKKKKKKKKKSPWDI;ELAEAKKKKKKKKKKKS;GELAEAKKKKKKKKKKK;IERTFCQELPKC;IVLDTFVYRLPRRIF;KKKKKKKK;KKKKKKKKKKK;KKKKKKKKKKKSPWDI;LAEAKKKKKKKKK	11	11.5	0.52663	0.46646	0	0	0	0	7.69516	0	0	5.47116	8.0983	6.20024	0	4.86602	7.52435	0	8.04636
A0A8C0MLD7	A0A8C0MLD7_CANLF	F-box domain-containing protein		Canis lupus familiaris (Dog) (Canis familiaris)				FEAFFKEET	1	2	0.98823	0.018892	0	0	0	0	0	0	0	9.4673	0	0	0	0	0	0	0
A0A8C0MLG7	A0A8C0MLG7_CANLF	L-fucose mutarotase (EC 5.1.3.29)		Canis lupus familiaris (Dog) (Canis familiaris)	monosaccharide metabolic process [GO:0005996]		isomerase activity [GO:0016853]; monosaccharide binding [GO:0048029]	DAGEAGPV;TYQSILSGAGCGGALA	2	4.9	1.0031	-1.1215	0	0	0	0	0	0	0	0	0	0	0	8.94986	10.3461	3.50818	0
A0A8C0MLH5	A0A8C0MLH5_CANLF	Neurogenic mastermind-like N-terminal domain-containing protein		Canis lupus familiaris (Dog) (Canis familiaris)	positive regulation of transcription of Notch receptor target [GO:0007221]	nuclear speck [GO:0016607]	transcription coactivator activity [GO:0003713]	APAAHGRPVAHLHD;GSGLASMAGDADLIDS;SAQAQNAQRALSSV;VGSQPPAVSVASTRSSAPY	4	6.3	0.99493	-0.084158	8.97891	0	0	10.7159	0	0	0	0	0	8.99166	9.12915	0	0	0	0
A0A8C0MLJ1	A0A8C0MLJ1_CANLF	L1 transposable element RRM domain-containing protein		Canis lupus familiaris (Dog) (Canis familiaris)	retrotransposition [GO:0032197]	ribonucleoprotein complex [GO:1990904]	single-stranded RNA binding [GO:0003727]	LVSLNSNSEREQ;SETVLSPTELQNLD;WNNPQKQGLNRYHDDTKLV	3	12.9	0.9406	0.10035	0	0	0	0	7.70805	0	0	9.4654	0	0	0	0	0	0	8.23496
A0A8C0MLL1	A0A8C0MLL1_CANLF	RNA-directed DNA polymerase (EC 2.7.7.49)		Canis lupus familiaris (Dog) (Canis familiaris)				MNEKGEITTNT;PILPKLFGKIE;VIKTVWYWHRNRHIDQ	3	5.2	0.97897	0.035491	0	0	0	0	0	0	0	0	0	0	0	8.00096	0	0	0
A0A8C0MLQ8	A0A8C0MLQ8_CANLF	Uncharacterized protein		Canis lupus familiaris (Dog) (Canis familiaris)				AKKKILLKLTT;GGGGGGGE;KAKKKILLKL	3	19.6	0.99675	-0.57597	0	0	0	0	4.27583	0	3.72541	0	0	0	0	0	0	0	0
A0A8C0MLR6	A0A8C0MLR6_CANLF	Caldesmon 1		Canis lupus familiaris (Dog) (Canis familiaris)	muscle contraction [GO:0006936]		actin binding [GO:0003779]; calmodulin binding [GO:0005516]; myosin binding [GO:0017022]	AEREREKERERERERERERERERER;ERERERERERVAEQERK	2	5.2	0.98313	-0.25242	0	0	0	4.3422	0	0	0	10.4786	0	0	10.8481	0	0	0	10.0384
A0A8C0MLS6	A0A8C0MLS6_CANLF	Uncharacterized protein		Canis lupus familiaris (Dog) (Canis familiaris)				DPITLNCPTNSEMH;PFPLPLCSTWPWRSCSYE;SGPLPAPRPGP	3	16.6	0.99277	-0.15058	0	0	0	5.92664	9.7178	0	0	0	0	0	0	0	8.19022	7.88411	0
A0A8C0MLV3	A0A8C0MLV3_CANLF	C2 domain-containing protein		Canis lupus familiaris (Dog) (Canis familiaris)	cellular response to calcium ion [GO:0071277]; ERBB2 signaling pathway [GO:0038128]	plasma membrane [GO:0005886]	calcium-dependent phospholipid binding [GO:0005544]; receptor tyrosine kinase binding [GO:0030971]	CYDYDNDGSH;TSDGNWLMVH;VGVGGADF;YDADKMFPAFGFGAQI	4	8.8	1.0033	-2.3252	0	0	0	0	0	0	0	0	0	0	0	7.63096	0	0	9.30449
A0A8C0MLV6	A0A8C0MLV6_CANLF	Uncharacterized protein		Canis lupus familiaris (Dog) (Canis familiaris)		membrane [GO:0016020]		KTREANFHGDQ	1	10.6	0.98165	0.035491	0	0	10.3474	0	0	0	0	0	0	0	0	0	0	0	0
A0A8C0MLW3	A0A8C0MLW3_CANLF	Protein kinase domain-containing protein		Canis lupus familiaris (Dog) (Canis familiaris)			ATP binding [GO:0005524]; protein serine/threonine kinase activity [GO:0004674]	VLKKASLKGRKLQTL	1	16.5	0.95152	0.053874	0	0	0	0	0	0	0	0	4.97416	0	0	0	0	0	0
A0A8C0MLW8	A0A8C0MLW8_CANLF	Cystin 1		Canis lupus familiaris (Dog) (Canis familiaris)				GAAPEGGTRPLA	1	7.4	0.95304	0.05044	0	0	0	0	5.66908	0	0	0	0	0	0	0	0	0	0
A0A8C0MLX3	A0A8C0MLX3_CANLF	Fibulin-1	FBLN1	Canis lupus familiaris (Dog) (Canis familiaris)	extracellular matrix organization [GO:0030198]	extracellular region [GO:0005576]	calcium ion binding [GO:0005509]; peptidase activator activity [GO:0016504]	EQCCHSQLEELHC;NYRRSADTLRQEKTDTV;TEDNDCKDINEC	3	6.4	0.84796	0.1563	4.76776	0	0	0	0	0	8.27431	0	0	0	0	0	0	0	6.69
A0A8C0MLX4	A0A8C0MLX4_CANLF	Solute carrier family 19 member 1		Canis lupus familiaris (Dog) (Canis familiaris)		membrane [GO:0016020]	vitamin transmembrane transporter activity [GO:0090482]	ALEPEPGPDAERKPWRCLVFY;LHWATFPGLGRAPGGWKGL;VGALWRVG	3	7.6	0.98808	-0.49161	0	0	6.72083	0	4.07279	0	0	0	0	0	0	0	9.13656	0	0
A0A8C0MLX5	A0A8C0MLX5_CANLF	Centrosomal protein 152	CEP152	Canis lupus familiaris (Dog) (Canis familiaris)				AKLLETPISNKSQSKTPQSEMLT;ASKLATMAKLL;DDILRFENEIHV;DIEHGYIKH;DLGIKKVNWKKSK;ESQKQCANILHSGSV;EVELELKYCENIA;HRSEQLEMNWHEHQVLPKSQN;HYSDCSEDGTDEELHRSEQ;NEDEEYDKEDYER;QPDMLPKNFS;SKDPATDVTGRGDPGVLAVLP;TNSEWEKRNMAKISK;VYKCNPLME	14	11.6	1.0021	-0.99243	8.7097	8.96619	0	0	0	0	11.1999	11.4926	12.6302	11.3647	11.293	10.7796	7.80665	0	9.50019
A0A8C0MLY2	A0A8C0MLY2_CANLF	Putative tRNA (cytidine(32)/guanosine(34)-2'-O)-methyltransferase (EC 2.1.1.205) (2'-O-ribose RNA methyltransferase TRM7 homolog) (Protein ftsJ homolog 1)	FTSJ1	Canis lupus familiaris (Dog) (Canis familiaris)	cytoplasmic translation [GO:0002181]; tRNA nucleoside ribose methylation [GO:0002128]	cytoplasm [GO:0005737]	tRNA (cytidine) methyltransferase activity [GO:0016427]	DLCAAPGS	1	2.4	1.0043	-1.1044	0	0	0	11.2643	0	0	0	0	0	0	0	0	0	0	0
A0A8C0MLY6	A0A8C0MLY6_CANLF	Unconventional myosin-VI (Unconventional myosin-6)	MYO6	Canis lupus familiaris (Dog) (Canis familiaris)	sensory perception of sound [GO:0007605]	clathrin-coated pit [GO:0005905]; clathrin-coated vesicle [GO:0030136]; filopodium [GO:0030175]; Golgi apparatus [GO:0005794]; microvillus [GO:0005902]; myosin complex [GO:0016459]; ruffle membrane [GO:0032587]	actin filament binding [GO:0051015]; ATP binding [GO:0005524]; cytoskeletal motor activity [GO:0003774]	DEGFIIRHFAG;EKLHLSSPDHFRYLN;ESRDKFIRELFESS;FESSTNNNKDTKQK;LMQGGFPSRAS;LSSPDHFRYLNRGCT;LSVIKLKNKIKYRA;PNLKMTSHHFEGAQI;RNIRDDEGFIIRH;RQQRFFRIPF;SLSVIKLKNKIK	11	8.8	0.99647	-0.5827	7.94737	6.37321	11.248	0	6.2251	0	10.6943	12.5483	9.99379	0	3.98039	0	0	0	0
A0A8C0MLZ3	A0A8C0MLZ3_CANLF	GTPase activating protein and VPS9 domains 1	GAPVD1	Canis lupus familiaris (Dog) (Canis familiaris)	endocytosis [GO:0006897]	cytosol [GO:0005829]; endocytic vesicle [GO:0030139]; membrane [GO:0016020]	guanyl-nucleotide exchange factor activity [GO:0005085]; small GTPase binding [GO:0031267]	QFTAAVEFI;SETWSTDVLGS;VSETWSTDVL;VSSRPSTPGLSVVSGIS	4	2.7	1.0031	-1.3836	0	9.52158	0	0	0	0	0	0	0	0	0	0	0	0	0
A0A8C0MLZ7	A0A8C0MLZ7_CANLF	RING-type domain-containing protein	VPS8	Canis lupus familiaris (Dog) (Canis familiaris)	protein targeting to vacuole [GO:0006623]			ETLQVLECY;LECYRLEETIQ;SLLAMASLTKILVIGLKPSL;WTCYKCSSSNKG	4	3.6	1.002	-1.2475	0	0	0	0	0	0	0	0	0	0	0	3.4994	9.34558	0	8.71929
A0A8C0MM11	A0A8C0MM11_CANLF	Autophagy related 2A		Canis lupus familiaris (Dog) (Canis familiaris)	autophagy [GO:0006914]	endoplasmic reticulum [GO:0005783]; lipid droplet [GO:0005811]; phagophore assembly site membrane [GO:0034045]		APFQKVLSSVSSSIDPE;GAEDLWLIE;IYPSEEGVTER;LDLADFQADVEL;PVLGYLPPTVITVLHT;SLVKMTLGGMTLTLLQTTAPS;TVITVLHTHL;VEHSSGDGE;VGLTSSVASALSELSLSDVDL;VTLNPQLSSAQWEVAPEKG	10	7.4	0.99151	0.0037108	0	0	0	0	0	0	0	0	0	0	0	0	0	11.2151	0
A0A8C0MM24	A0A8C0MM24_CANLF	MALT1 paracaspase		Canis lupus familiaris (Dog) (Canis familiaris)	proteolysis [GO:0006508]		cysteine-type endopeptidase activity [GO:0004197]	IYTSIVHKPPDVVMCDAYVT;PEGRGWRRLA;QGIYWCHVYN;VPVETTDD;VTEVTGRSSDGISESKLQ	5	8.3	1.0035	-2.2289	2.08549	0	7.7284	0	10.18	0	8.71905	0	0	0	0	0	9.92321	0	0
A0A8C0MM44	A0A8C0MM44_CANLF	Peptidase M1 leukotriene A4 hydrolase/aminopeptidase C-terminal domain-containing protein	AOPEP	Canis lupus familiaris (Dog) (Canis familiaris)		nucleolus [GO:0005730]	metalloaminopeptidase activity [GO:0070006]; zinc ion binding [GO:0008270]	EADFRCVGICGHMEYPCR;HKWIRVNRRPHKRKRRE;HKYTKAYKDVERFLQEDQAM;QFDYYAHCSQA;SAKPTQLREGRASWHYYVTM;TYQLSQQDAEVRHRW;VDVAAVPD	7	13.8	0.98485	-0.23937	0	0	0	0	0	0	11.0672	0	0	0	0	0	0	0	0
A0A8C0MM47	A0A8C0MM47_CANLF	MICOS complex subunit MIC60 (Mitofilin)	IMMT	Canis lupus familiaris (Dog) (Canis familiaris)		mitochondrial inner membrane [GO:0005743]		EAKVVSQYHELVVQARDDFKRELDS;ELKYEFEQ;ITPEVLPGWKGMTDKLST;SVEKTIPYSDK;YSDKLFEMVLGSPP	5	10.7	1.0031	-1.333	0	0	8.70984	5.33735	0	6.87664	7.35288	9.33222	0	0	0	0	0	9.50892	9.76168
A0A8C0MM58	A0A8C0MM58_CANLF	Fas associated factor 1	FAF1	Canis lupus familiaris (Dog) (Canis familiaris)				GWKTGDVEDST;LNQNFMLIITHRE;LSTFPRRDVTQLDPN;LVAAINGVIPQENG;NFITWAWDL	5	9.6	1.0024	-0.75671	0	0	0	4.31354	0	0	0	0	0	6.88399	0	0	0	11.1932	6.53478
A0A8C0MM70	A0A8C0MM70_CANLF	ADAM metallopeptidase domain 8		Canis lupus familiaris (Dog) (Canis familiaris)	proteolysis [GO:0006508]	membrane [GO:0016020]	metal ion binding [GO:0046872]; metalloendopeptidase activity [GO:0004222]	AGAECAQGACCREC;CWKGLCQQL;DNAQLITYVGGGGGARGGAWAQSGG;LEGGGEEVQ;YQELDFRVFLV	5	6.6	0.97402	0.035538	0	0	0	0	0	0	0	0	0	0	0	0	0	9.16143	0
A0A8C0MM77	A0A8C0MM77_CANLF	Basic proline-rich protein-like		Canis lupus familiaris (Dog) (Canis familiaris)				DTLRGGERRGKKKKKK;ERRGKKKKKKKK;KKKKKKAS;KKKKKKKASCQLQTRQR;KKKKKKKK;RGGERRGKKKKKKKK;RRGKKKKKKKKK	7	7.8	0.98539	0.046227	0	0	0	0	0	0	0	0	3.93687	0	0	0	0	0	0
A0A8C0MM85	A0A8C0MM85_CANLF	protein-tyrosine-phosphatase (EC 3.1.3.48)	PTPRK	Canis lupus familiaris (Dog) (Canis familiaris)		membrane [GO:0016020]	protein tyrosine phosphatase activity [GO:0004725]	AEIQARRIAVDWESLGYNITRCH;AGILVFILLLLVVILIVKKS;AGILVFILLLLVVILIVKKSK;AGISAGILVFILLLLVVILIV;FILLLLVVILIVKK;FILLLLVVILIVKKSKLAK;GILVFILLLLVVILIVKKSK;GILVFILLLLVVILIVKKSKLA;ILLLLVVILIVKK;ILLLLVVILIVKKSKLAKK;ILVFILLLLVVILIVKKSKLA;ISAGILVFILLLLVVILIVKKSK;LDPNGVITQYEVSYSSI;LIVKKSKLAKKRK;LLLLVVILIVKKS;LLLLVVILIVKKSKL;LLLLVVILIVKKSKLA;LLLLVVILIVKKSKLAK;LLLLVVILIVKKSKLAKK;LLLVVILIVKKSKLA;LLLVVILIVKKSKLAKK;L…	41	10.9	1.0021	-0.99195	7.93611	8.08273	9.11549	8.6762	10.8996	5.89115	8.85848	12.4276	14.1527	9.09421	7.5938	6.97246	11.2708	8.34043	11.5851
A0A8C0MME6	A0A8C0MME6_CANLF	Homeobox protein cut-like 1	CUX1	Canis lupus familiaris (Dog) (Canis familiaris)		nucleus [GO:0005634]	DNA-binding transcription factor activity, RNA polymerase II-specific [GO:0000981]; RNA polymerase II transcription regulatory region sequence-specific DNA binding [GO:0000977]	DLSGSARRKGKDQ;FGHYVLGLSQGSVSE;GVWKDHWWSTV;IFSTGPYS;PWNKLTVRGKEPF;SLKKPPTA;YMYQEVDTIELT;YWKRFDLQQLQD	8	7.5	0.98393	-0.25344	0	0	0	0	0	0	0	0	0	0	0	0	0	0	10.2033
A0A8C0MMF5	A0A8C0MMF5_CANLF	Small ribosomal subunit protein mS40 (28S ribosomal protein S18-2, mitochondrial) (28S ribosomal protein S18b, mitochondrial)		Canis lupus familiaris (Dog) (Canis familiaris)	mitochondrial translation [GO:0032543]	mitochondrion [GO:0005739]; ribonucleoprotein complex [GO:1990904]; ribosome [GO:0005840]	structural constituent of ribosome [GO:0003735]	LVSGDPWYPWYSWKQPPERELSRLR;TSHGAVSA	2	13.4	0.98671	-0.23038	0	0	0	0	0	0	8.25106	8.88448	0	0	0	0	0	0	0
A0A8C0MMG7	A0A8C0MMG7_CANLF	NACHT domain-containing protein	NOD1	Canis lupus familiaris (Dog) (Canis familiaris)				ADALQKNTGITEICLNGNLIKPEEA;AELVGLKDESLG;ILTFLGLYSNQI;KVLYEELTKYKILTFL;LADALQKNTGITEI;LSKAKEKLLRHLVPPAALRRKRKAL;SSPGQRAWGGV	7	8	0.86564	0.17716	0	0	0	0	0	8.08661	11.7458	0	11.3166	6.23867	0	0	0	11.0522	0
A0A8C0MMG8	A0A8C0MMG8_CANLF	Uncharacterized protein		Canis lupus familiaris (Dog) (Canis familiaris)				VGVCWFLSFLNV	1	2.9	0.9882	-0.26453	0	0	0	0	0	0	0	9.19864	0	0	0	0	0	0	0
A0A8C0MMJ1	A0A8C0MMJ1_CANLF	Amino acid permease/ SLC12A domain-containing protein		Canis lupus familiaris (Dog) (Canis familiaris)	L-arginine import across plasma membrane [GO:0097638]	plasma membrane [GO:0005886]	L-lysine transmembrane transporter activity [GO:0015189]; L-ornithine transmembrane transporter activity [GO:0000064]	DISSYWLG;LTEEDYIKAGLNDTSSLGPLG;LTSNIRRLFLVV;YILAGEVFGVIAGPAIVICF	4	17.8	0.99389	-0.020897	0	0	0	0	0	0	0	0	13.1833	12.5124	0	0	2.25752	9.95517	0
A0A8C0MMJ9	A0A8C0MMJ9_CANLF	Synaptotagmin like 2	SYTL2	Canis lupus familiaris (Dog) (Canis familiaris)	exocytosis [GO:0006887]; intracellular protein transport [GO:0006886]	exocytic vesicle [GO:0070382]; plasma membrane [GO:0005886]	neurexin family protein binding [GO:0042043]; small GTPase binding [GO:0031267]	CQLNMEDLHQMPAEG;DITSPAWQ;ETWDWDNKQNK;GSKALLSTKVKLMPMES;IKDVGSSGKEEPEFHVYEKNRGKSE;KCTLQVLPDETV;LSEASSLAMHPSG;NSFVKCIILPDTSRKSRQKTR;PSGGKAHG;SERISFWEGE;SEVLTARPESI;STVPSQPDNP;VRETDIQPKSEFLELSAGLE	13	8.2	1.0006	-2.7931	0	10.7238	10.9252	0	0	8.73447	5.12342	9.60344	8.96887	0	0	8.36593	11.2818	5.23228	9.70344
A0A8C0MMK5	A0A8C0MMK5_CANLF	Telomerase associated protein 1	TEP1	Canis lupus familiaris (Dog) (Canis familiaris)			RNA binding [GO:0003723]	AGELLARYRQALETA;AKPESESSFLVAGADG;DEQKKFEDTYNA;DPAVFHMFLRQQV;EVKLWERPSMQLLG;FLGECRTWAPVLGSQVQ;IPEEETRRNRQLEVC;KLWERPSMQLLGLFQCEG;KSLVSGCDG;LYASSGPAEEQ;MSRNAKQDKTWT;NPNDVTLSGYSDGIL;PEPADQALKDKKLVLMS;PGAQPEEPAPTPEDNS;SEEKMPETELVE;TAHVLIAAQLWK;VLSLENRCLAMLPD	17	8.5	1.0028	-2.5503	0	0	0	10.1494	10.7791	0	0	10.5242	11.7802	0	9.44158	0	10.3353	0	6.82158
A0A8C0MMK8	A0A8C0MMK8_CANLF	Rac/Cdc42 guanine nucleotide exchange factor 6		Canis lupus familiaris (Dog) (Canis familiaris)	intracellular signal transduction [GO:0035556]	lamellipodium [GO:0030027]	guanyl-nucleotide exchange factor activity [GO:0005085]	DEVKELKQEN;EVCSFQQTLCQ;FLHKRKTERKP;LHKRKTERKPSEEEYV;LIIEETRSNGQTIIEEKSL;LNGRTGWFP;PHFKSMYLAYCANHPSAVNVLT;PSEEEYVI;SSSCSAHS;TRVEEGGW;TSSSSCSA;VEEGGWWEGT	12	17.8	0.99667	-4.2927	9.41918	0	7.52755	0	10.5632	0	0	9.02389	9.0717	8.86694	10.3292	0	11.7372	6.64645	8.20643
A0A8C0MML0	A0A8C0MML0_CANLF	IRF tryptophan pentad repeat domain-containing protein	IRF4	Canis lupus familiaris (Dog) (Canis familiaris)	positive regulation of DNA-templated transcription [GO:0045893]; regulation of transcription by RNA polymerase II [GO:0006357]		DNA-binding transcription factor activity [GO:0003700]; transcription cis-regulatory region binding [GO:0000976]	FGSRGHHWQGPACENGCQVT;KRLCQSRIYWDGPL;MPPHERGWREYI;RIPWKHAGKQDYNREEDAAL;VVWERFQLAD;YKVYRIVPEGA	6	8.2	0.98917	-0.50803	10.8088	8.55382	8.8767	0	0	9.398	0	0	0	8.22564	12.6772	0	0	0	0
A0A8C0MMM0	A0A8C0MMM0_CANLF	non-specific serine/threonine protein kinase (EC 2.7.11.1)	STK36	Canis lupus familiaris (Dog) (Canis familiaris)		cytoplasm [GO:0005737]	ATP binding [GO:0005524]; protein serine/threonine kinase activity [GO:0004674]	LSLLVLQLQDLP;RLAPKGNRSRILRL;VVVTDYAEGELFQILEDDGKL	3	3.7	0.99077	-0.13546	0	0	6.56952	0	0	0	0	0	0	0	0	0	0	7.75696	0
A0A8C0MMN0	A0A8C0MMN0_CANLF	Hexosyltransferase (EC 2.4.1.-)		Canis lupus familiaris (Dog) (Canis familiaris)	protein glycosylation [GO:0006486]	endoplasmic reticulum [GO:0005783]; Golgi membrane [GO:0000139]	hexosyltransferase activity [GO:0016758]	DALLREESRLY;GPADQLTLFPHWKSSHYD;HREDALLREESR;QCEAPGGGV;VLLCPCVL	5	10.5	1.0033	-1.5222	0	0	0	0	0	0	0	0	0	0	11.7825	7.71321	0	0	9.9969
[truncated: 18,417 more rows]
