# Supplementary material for: Serum peptidomic profiling and peptide mass fingerprinting reveal signatures associated with peroxisomal and mitochondrial pathways in MMVD-associated cardiorenal syndrome in dogs
Source: PLoS One. 2026 May 15;21(5):e0348233. doi: 10.1371/journal.pone.0348233 (PMC13178898; doi:10.1371/journal.pone.0348233)
Supplement: S7 Table — Abbreviations: Healthy, healthy control; MMVD B1, myxomatous mitral valve disease stage B1; MMVD C WOAZ, MMVD stage C without azotemia; MMVD C WAZ, MMVD stage C with azotemia; CKD stage 2, chronic kidney disease at IRIS stage 2. (XLSX) [file pone.0348233.s007.xlsx]

## Sheet: Sheet 1
anova_posthoc (0.05)
	f.value	p.value	-log10(p)	FDR	Fisher's LSD
A0A8P0TVF4	106260	4.3253e-23	22.364	4.3253e-19	MMVD - CKD; MMVD - Healthy; MMVD - MMVD WAZ; MMVD - MMVDC WOAZ
A0A8P0PC35	9900.1	6.152e-18	17.211	3.076e-14	MMVD - CKD; MMVD - Healthy; MMVD - MMVD WAZ; MMVD - MMVDC WOAZ
A0A8I3Q6B4	4658.8	2.6616e-16	15.575	8.8719e-13	CKD - Healthy; MMVD - CKD; MMVD WAZ - CKD; MMVD - Healthy; MMVD WAZ - Healthy; MMVDC WOAZ - Healthy; MMVD - MMVDC WOAZ; MMVD WAZ - MMVDC WOAZ
A0A8C0RQD0	821.53	1.5383e-12	11.813	3.1073e-09	CKD - Healthy; CKD - MMVD; MMVD - Healthy; MMVD WAZ - Healthy; MMVDC WOAZ - Healthy; MMVD WAZ - MMVD; MMVDC WOAZ - MMVD
A0A8C0Z5X5	810.91	1.6413e-12	11.785	3.1073e-09	CKD - Healthy; CKD - MMVD WAZ; MMVDC WOAZ - CKD; MMVD - Healthy; MMVDC WOAZ - Healthy; MMVD - MMVD WAZ; MMVDC WOAZ - MMVD; MMVDC WOAZ - MMVD WAZ
A0A8I3NA79	790.43	1.8644e-12	11.729	3.1073e-09	CKD - Healthy; CKD - MMVD; CKD - MMVD WAZ; CKD - MMVDC WOAZ
A0A8C0PV34	480.03	2.2303e-11	10.652	3.1862e-08	CKD - Healthy; CKD - MMVDC WOAZ; MMVD - Healthy; MMVD WAZ - Healthy; MMVDC WOAZ - Healthy; MMVD WAZ - MMVD; MMVD - MMVDC WOAZ; MMVD WAZ - MMVDC WOAZ
A0A8I3RX63	446.41	3.1991e-11	10.495	3.9989e-08	CKD - Healthy; CKD - MMVD WAZ; MMVD - Healthy; MMVD WAZ - Healthy; MMVDC WOAZ - Healthy; MMVD - MMVD WAZ; MMVDC WOAZ - MMVD WAZ
A0A8C0PF25	387.96	6.4213e-11	10.192	7.1348e-08	CKD - Healthy; CKD - MMVD; CKD - MMVD WAZ; CKD - MMVDC WOAZ; MMVD - Healthy; MMVD WAZ - Healthy; MMVDC WOAZ - Healthy
E2QUD0	316.02	1.7754e-10	9.7507	1.7754e-07	CKD - Healthy; CKD - MMVD; CKD - MMVD WAZ; CKD - MMVDC WOAZ
A0A8I3P9F6	293.05	2.5802e-10	9.5883	2.3457e-07	CKD - Healthy; CKD - MMVD; MMVD WAZ - CKD; CKD - MMVDC WOAZ; MMVD - Healthy; MMVD WAZ - Healthy; MMVDC WOAZ - Healthy; MMVD WAZ - MMVD; MMVD - MMVDC WOAZ; MMVD WAZ - MMVDC WOAZ
A0A8C0RFP0	274.53	3.5639e-10	9.4481	2.9699e-07	CKD - Healthy; MMVD - CKD; MMVD - Healthy; MMVD WAZ - Healthy; MMVDC WOAZ - Healthy; MMVD - MMVD WAZ; MMVD - MMVDC WOAZ; MMVD WAZ - MMVDC WOAZ
A0A8C0M1F0	229.4	8.6588e-10	9.0625	6.6606e-07	Healthy - CKD; MMVD - CKD; MMVD WAZ - CKD; Healthy - MMVD; Healthy - MMVD WAZ; Healthy - MMVDC WOAZ; MMVD WAZ - MMVD; MMVD - MMVDC WOAZ; MMVD WAZ - MMVDC WOAZ
A0A8I3PNA4	193.74	1.9919e-09	8.7007	1.4228e-06	MMVD - CKD; MMVD - Healthy; MMVD - MMVD WAZ; MMVD - MMVDC WOAZ
A0A8C0N165	190.73	2.1517e-09	8.6672	1.4345e-06	Healthy - CKD; MMVD - CKD; Healthy - MMVD WAZ; Healthy - MMVDC WOAZ; MMVD - MMVD WAZ; MMVD - MMVDC WOAZ
P18649	188.02	2.3086e-09	8.6367	1.4429e-06	CKD - Healthy; CKD - MMVD; CKD - MMVD WAZ; MMVD - Healthy; MMVD WAZ - Healthy; MMVDC WOAZ - Healthy; MMVD WAZ - MMVD; MMVDC WOAZ - MMVD
A0A8C0P6F7	171.78	3.6003e-09	8.4437	2.0181e-06	CKD - Healthy; MMVD - CKD; MMVD - Healthy; MMVD WAZ - Healthy; MMVDC WOAZ - Healthy; MMVD - MMVD WAZ; MMVD - MMVDC WOAZ
A0A8C0RQL2	171.47	3.6325e-09	8.4398	2.0181e-06	CKD - Healthy; CKD - MMVD WAZ; CKD - MMVDC WOAZ; MMVD - Healthy; MMVD - MMVD WAZ; MMVD - MMVDC WOAZ
A0A8P0SWE0	152.82	6.3958e-09	8.1941	3.3662e-06	CKD - Healthy; MMVD - CKD; CKD - MMVD WAZ; MMVDC WOAZ - CKD; MMVD - Healthy; MMVD WAZ - Healthy; MMVDC WOAZ - Healthy; MMVD - MMVD WAZ; MMVDC WOAZ - MMVD; MMVDC WOAZ - MMVD WAZ
A0A8I3P0V5	149.57	7.1058e-09	8.1484	3.5529e-06	Healthy - CKD; Healthy - MMVD; Healthy - MMVD WAZ; Healthy - MMVDC WOAZ
A0A8I3PVX0	128.1	1.5175e-08	7.8189	7.226e-06	MMVD - CKD; MMVD WAZ - CKD; CKD - MMVDC WOAZ; MMVD - Healthy; MMVD WAZ - Healthy; Healthy - MMVDC WOAZ; MMVD - MMVD WAZ; MMVD - MMVDC WOAZ; MMVD WAZ - MMVDC WOAZ
A0A8I3MJ33	112.33	2.8818e-08	7.5403	1.3099e-05	Healthy - CKD; MMVD - CKD; Healthy - MMVD WAZ; Healthy - MMVDC WOAZ; MMVD - MMVD WAZ; MMVD - MMVDC WOAZ
P49822	109.26	3.2987e-08	7.4817	1.4342e-05	CKD - Healthy; MMVD - CKD; MMVD WAZ - CKD; CKD - MMVDC WOAZ; MMVD - Healthy; MMVD WAZ - Healthy; Healthy - MMVDC WOAZ; MMVD - MMVDC WOAZ; MMVD WAZ - MMVDC WOAZ
A0A8I3P2N6	104.91	4.0197e-08	7.3958	1.6749e-05	CKD - Healthy; MMVD - CKD; CKD - MMVDC WOAZ; MMVD - Healthy; MMVD WAZ - Healthy; Healthy - MMVDC WOAZ; MMVD - MMVD WAZ; MMVD - MMVDC WOAZ; MMVD WAZ - MMVDC WOAZ
P19006	101.47	4.7272e-08	7.3254	1.8909e-05	CKD - Healthy; MMVD - CKD; MMVD WAZ - CKD; MMVDC WOAZ - CKD; MMVD - Healthy; MMVD WAZ - Healthy; MMVDC WOAZ - Healthy; MMVD - MMVD WAZ
A0A8C0MTI9	89.485	8.6961e-08	7.0607	3.3447e-05	CKD - Healthy; MMVD - CKD; MMVDC WOAZ - CKD; MMVD - Healthy; MMVD WAZ - Healthy; MMVDC WOAZ - Healthy; MMVD - MMVD WAZ; MMVD - MMVDC WOAZ
P60524	69.892	2.8623e-07	6.5433	0.00010601	MMVD - CKD; CKD - MMVDC WOAZ; MMVD - Healthy; Healthy - MMVDC WOAZ; MMVD - MMVD WAZ; MMVD - MMVDC WOAZ; MMVD WAZ - MMVDC WOAZ
A0A8C0NIT4	52.367	1.1336e-06	5.9455	0.00040487	Healthy - CKD; MMVD - CKD; MMVD WAZ - CKD; MMVDC WOAZ - CKD; MMVD - Healthy; MMVD WAZ - Healthy; MMVD - MMVDC WOAZ; MMVD WAZ - MMVDC WOAZ
A0A8C0Q6U1	46.979	1.8926e-06	5.7229	0.00065261	CKD - Healthy; CKD - MMVD WAZ; CKD - MMVDC WOAZ; MMVD - Healthy; MMVD WAZ - Healthy; MMVDC WOAZ - Healthy; MMVD - MMVD WAZ; MMVD - MMVDC WOAZ
A0A8C0RDT6	45.348	2.2347e-06	5.6508	0.0007449	MMVD WAZ - CKD; MMVD WAZ - Healthy; MMVD WAZ - MMVD; MMVD WAZ - MMVDC WOAZ
A0A8C0NM19	41.115	3.5352e-06	5.4516	0.0011404	MMVD - CKD; MMVD - Healthy; MMVD - MMVD WAZ; MMVD - MMVDC WOAZ
A0A8P0NK00	39.185	4.4229e-06	5.3543	0.0013822	MMVD - CKD; CKD - MMVDC WOAZ; MMVD - Healthy; Healthy - MMVDC WOAZ; MMVD - MMVD WAZ; MMVD - MMVDC WOAZ; MMVD WAZ - MMVDC WOAZ
A0A8C0SMX8	38.552	4.7706e-06	5.3214	0.0014456	CKD - Healthy; CKD - MMVDC WOAZ; MMVD - Healthy; MMVD WAZ - Healthy; MMVD - MMVDC WOAZ; MMVD WAZ - MMVDC WOAZ
A0A8I3PIK8	35.931	6.6105e-06	5.1798	0.0019443	CKD - Healthy; MMVD - CKD; CKD - MMVD WAZ; CKD - MMVDC WOAZ; MMVD - Healthy; MMVD WAZ - Healthy; MMVDC WOAZ - Healthy; MMVD - MMVD WAZ; MMVD - MMVDC WOAZ
A0A8C0QAY2	35.534	6.9586e-06	5.1575	0.0019882	MMVDC WOAZ - CKD; MMVDC WOAZ - Healthy; MMVDC WOAZ - MMVD; MMVDC WOAZ - MMVD WAZ
A0A8I3RZV0	33.778	8.7887e-06	5.0561	0.0024413	CKD - Healthy; CKD - MMVD; CKD - MMVD WAZ; CKD - MMVDC WOAZ; MMVD - Healthy; MMVD WAZ - Healthy; MMVDC WOAZ - Healthy; MMVDC WOAZ - MMVD WAZ
A0A8P0P453	33.49	9.1416e-06	5.039	0.0024707	MMVD - CKD; MMVD - Healthy; MMVD - MMVD WAZ; MMVD - MMVDC WOAZ
A0A8P0NR56	31.713	1.1739e-05	4.9304	0.0030891	CKD - Healthy; CKD - MMVDC WOAZ; MMVD - Healthy; MMVD WAZ - Healthy; Healthy - MMVDC WOAZ; MMVD - MMVDC WOAZ; MMVD WAZ - MMVDC WOAZ
A0A8C0SH73	31.301	1.2463e-05	4.9044	0.0031955	CKD - Healthy; CKD - MMVD; MMVD WAZ - CKD; MMVD - Healthy; MMVD WAZ - Healthy; MMVDC WOAZ - Healthy; MMVD WAZ - MMVD; MMVDC WOAZ - MMVD
A0A8I3QA95	31.049	1.2931e-05	4.8884	0.0032326	CKD - Healthy; MMVD - Healthy; MMVD WAZ - Healthy; MMVDC WOAZ - Healthy
A0A8C0QKU4	30.725	1.3565e-05	4.8676	0.0032406	CKD - Healthy; MMVDC WOAZ - CKD; MMVD - Healthy; MMVD WAZ - Healthy; MMVDC WOAZ - Healthy; MMVDC WOAZ - MMVD; MMVDC WOAZ - MMVD WAZ
A0A8C0Z0W0	30.702	1.361e-05	4.8661	0.0032406	MMVD WAZ - CKD; MMVD WAZ - Healthy; MMVD WAZ - MMVD; MMVD WAZ - MMVDC WOAZ
A0A8P0PGK6	30.217	1.4635e-05	4.8346	0.00334	Healthy - CKD; Healthy - MMVD; Healthy - MMVD WAZ; Healthy - MMVDC WOAZ
A0A8P0NLL5	30.19	1.4696e-05	4.8328	0.00334	CKD - Healthy; CKD - MMVD; CKD - MMVD WAZ; CKD - MMVDC WOAZ
A0A8C0MY11	29.806	1.5578e-05	4.8075	0.0034617	MMVD - CKD; MMVD WAZ - CKD; MMVD - Healthy; MMVD WAZ - Healthy; MMVD - MMVD WAZ; MMVD - MMVDC WOAZ; MMVD WAZ - MMVDC WOAZ
A0A8I3MSG4	29.213	1.7067e-05	4.7678	0.0037103	CKD - Healthy; MMVD - CKD; CKD - MMVDC WOAZ; MMVD - Healthy; MMVD WAZ - Healthy; MMVD - MMVD WAZ; MMVD - MMVDC WOAZ
A0A8I3PDB9	29.064	1.7467e-05	4.7578	0.0037164	MMVD - CKD; MMVD - Healthy; MMVD - MMVD WAZ; MMVD - MMVDC WOAZ
A0A8C0NSF7	28.61	1.8761e-05	4.7267	0.0039086	CKD - Healthy; MMVD WAZ - CKD; CKD - MMVDC WOAZ; MMVD - Healthy; MMVD WAZ - Healthy; MMVD - MMVDC WOAZ; MMVD WAZ - MMVDC WOAZ
A0A8I3PXT3	28.365	1.9506e-05	4.7098	0.0039809	CKD - Healthy; CKD - MMVD WAZ; CKD - MMVDC WOAZ; MMVD - Healthy; MMVD WAZ - Healthy; MMVDC WOAZ - Healthy; MMVD - MMVD WAZ; MMVD - MMVDC WOAZ
A0A8I3MFA2	27.785	2.1417e-05	4.6692	0.0042835	MMVD - CKD; MMVDC WOAZ - CKD; MMVD - Healthy; MMVDC WOAZ - Healthy; MMVD - MMVD WAZ; MMVD - MMVDC WOAZ; MMVDC WOAZ - MMVD WAZ
A0A8P0PGY8	27.392	2.284e-05	4.6413	0.0044323	CKD - Healthy; MMVD - Healthy; MMVD WAZ - Healthy; MMVDC WOAZ - Healthy; MMVDC WOAZ - MMVD; MMVDC WOAZ - MMVD WAZ
A0A8I3MF27	27.337	2.3048e-05	4.6374	0.0044323	CKD - Healthy; MMVD - CKD; MMVD - Healthy; MMVD WAZ - Healthy; MMVDC WOAZ - Healthy; MMVD - MMVD WAZ; MMVD - MMVDC WOAZ
A0A8C0SPZ8	27.179	2.3658e-05	4.626	0.0044638	MMVD - CKD; MMVD - Healthy; MMVD - MMVD WAZ; MMVD - MMVDC WOAZ
A0A8P0TEC2	26.623	2.5967e-05	4.5856	0.0048088	CKD - Healthy; CKD - MMVD WAZ; MMVD - Healthy; MMVD WAZ - Healthy; MMVDC WOAZ - Healthy; MMVD - MMVD WAZ; MMVDC WOAZ - MMVD WAZ
A0A8P0P702	24.362	3.8644e-05	4.4129	0.0070261	MMVD - CKD; MMVD - Healthy; MMVD - MMVD WAZ; MMVD - MMVDC WOAZ
A0A8C0NY37	24.084	4.0676e-05	4.3907	0.0072636	CKD - Healthy; CKD - MMVDC WOAZ; MMVD - Healthy; MMVD WAZ - Healthy; MMVD - MMVDC WOAZ; MMVD WAZ - MMVDC WOAZ
Q8HZP0	22.825	5.1623e-05	4.2872	0.0090566	MMVD - CKD; MMVD - Healthy; MMVD - MMVD WAZ; MMVD - MMVDC WOAZ
A0A8P0S6F1	21.851	6.2584e-05	4.2035	0.01079	Healthy - CKD; MMVD WAZ - CKD; Healthy - MMVD; Healthy - MMVDC WOAZ; MMVD WAZ - MMVD; MMVD WAZ - MMVDC WOAZ
A0A8C0NP55	21.436	6.8082e-05	4.167	0.011539	CKD - Healthy; CKD - MMVD; CKD - MMVD WAZ; CKD - MMVDC WOAZ
A0A8C0Q7Z9	21.267	7.0499e-05	4.1518	0.01175	CKD - MMVD; Healthy - MMVD; MMVD WAZ - MMVD; MMVDC WOAZ - MMVD
A0A8C0T735	20.745	7.8607e-05	4.1045	0.012886	MMVD - CKD; MMVD - Healthy; MMVD - MMVD WAZ; MMVD - MMVDC WOAZ
A0A8P0SMV0	20.377	8.4986e-05	4.0707	0.013707	Healthy - CKD; Healthy - MMVD; Healthy - MMVD WAZ; Healthy - MMVDC WOAZ
A0A8C0LY94	20.135	8.9538e-05	4.048	0.014212	CKD - Healthy; CKD - MMVDC WOAZ; MMVD - Healthy; MMVD WAZ - Healthy; MMVDC WOAZ - Healthy; MMVD - MMVDC WOAZ; MMVD WAZ - MMVDC WOAZ
A0A8C0PF42	18.731	0.00012251	3.9118	0.019134	CKD - MMVD WAZ; Healthy - MMVD WAZ; MMVD - MMVD WAZ; MMVD - MMVDC WOAZ; MMVDC WOAZ - MMVD WAZ
A0A8I3RR95	18.665	0.00012437	3.9053	0.019134	CKD - Healthy; CKD - MMVD; MMVD WAZ - CKD; CKD - MMVDC WOAZ; MMVD WAZ - Healthy; MMVD WAZ - MMVD; MMVD WAZ - MMVDC WOAZ
A0A8C0MIR4	18.539	0.00012807	3.8925	0.019322	MMVD - CKD; MMVD - Healthy; MMVD - MMVD WAZ; MMVD - MMVDC WOAZ
A0A8C0PR00	18.459	0.00013046	3.8845	0.019322	MMVD - CKD; MMVD - Healthy; MMVD - MMVD WAZ; MMVD - MMVDC WOAZ
A0A8C0MWJ0	18.429	0.00013139	3.8814	0.019322	MMVDC WOAZ - CKD; MMVDC WOAZ - Healthy; MMVDC WOAZ - MMVD; MMVDC WOAZ - MMVD WAZ
A0A8C0Z1K9	17.887	0.00014938	3.8257	0.021649	MMVD WAZ - CKD; MMVD WAZ - Healthy; MMVD WAZ - MMVD; MMVD WAZ - MMVDC WOAZ
A0A8I3Q914	17.739	0.00015478	3.8103	0.022112	CKD - Healthy; CKD - MMVD WAZ; CKD - MMVDC WOAZ; MMVD - Healthy; MMVD - MMVD WAZ; MMVD - MMVDC WOAZ
A0A8I3N1D0	17.35	0.00017017	3.7691	0.023967	CKD - MMVD WAZ; CKD - MMVDC WOAZ; Healthy - MMVD WAZ; Healthy - MMVDC WOAZ; MMVD - MMVD WAZ; MMVD - MMVDC WOAZ
A0A8C0MIX6	17.001	0.00018558	3.7315	0.025776	CKD - Healthy; MMVD - Healthy; MMVD WAZ - Healthy; MMVDC WOAZ - Healthy
A0A8I3P1K6	16.796	0.00019541	3.7091	0.02671	CKD - Healthy; MMVD - CKD; MMVDC WOAZ - CKD; MMVD - Healthy; MMVD WAZ - Healthy; MMVDC WOAZ - Healthy; MMVD - MMVD WAZ; MMVDC WOAZ - MMVD WAZ
A0A8P0NJ00	16.72	0.00019921	3.7007	0.02671	MMVD WAZ - CKD; MMVD WAZ - Healthy; MMVD WAZ - MMVD; MMVD WAZ - MMVDC WOAZ
A0A8C0NTJ2	16.698	0.00020032	3.6983	0.02671	MMVD WAZ - CKD; MMVD WAZ - Healthy; MMVD WAZ - MMVD; MMVD WAZ - MMVDC WOAZ
A0A8I3PCU2	16.413	0.00021547	3.6666	0.028048	Healthy - CKD; MMVD - CKD; MMVDC WOAZ - CKD; MMVD - Healthy; Healthy - MMVD WAZ; MMVD - MMVD WAZ; MMVDC WOAZ - MMVD WAZ
A0A8C0QHB8	16.404	0.00021597	3.6656	0.028048	CKD - Healthy; CKD - MMVDC WOAZ; MMVD - Healthy; MMVD WAZ - Healthy; MMVD - MMVDC WOAZ; MMVD WAZ - MMVDC WOAZ
A0A8C0M2G0	16.255	0.00022447	3.6488	0.028778	CKD - Healthy; CKD - MMVD WAZ; MMVD - Healthy; MMVD WAZ - Healthy; MMVDC WOAZ - Healthy; MMVD - MMVD WAZ; MMVDC WOAZ - MMVD WAZ
A0A8P0NCH8	16.074	0.00023534	3.6283	0.02979	MMVD WAZ - CKD; MMVD WAZ - Healthy; MMVD WAZ - MMVD; MMVD WAZ - MMVDC WOAZ
A0A8I3PDJ5	15.878	0.00024783	3.6058	0.030979	CKD - Healthy; CKD - MMVD WAZ; MMVD - Healthy; MMVD WAZ - Healthy; MMVDC WOAZ - Healthy; MMVD - MMVD WAZ; MMVD - MMVDC WOAZ
A0A8C0PWH8	15.53	0.00027196	3.5655	0.033207	MMVD - CKD; MMVD WAZ - CKD; MMVD - Healthy; MMVD WAZ - Healthy; MMVD WAZ - MMVD; MMVD - MMVDC WOAZ; MMVD WAZ - MMVDC WOAZ
A0A8P0NQE6	15.526	0.00027229	3.565	0.033207	CKD - Healthy; CKD - MMVD; CKD - MMVD WAZ; CKD - MMVDC WOAZ; Healthy - MMVD; Healthy - MMVDC WOAZ; MMVD WAZ - MMVD; MMVD WAZ - MMVDC WOAZ
A0A8C0SMA6	14.779	0.00033458	3.4755	0.040311	MMVD - CKD; MMVD - Healthy; MMVD - MMVD WAZ; MMVD - MMVDC WOAZ
A0A8C0TMC4	14.67	0.00034497	3.4622	0.040829	MMVD - CKD; MMVD - Healthy; MMVD WAZ - Healthy; MMVD - MMVD WAZ; MMVD - MMVDC WOAZ; MMVD WAZ - MMVDC WOAZ
A0A8I3PA82	14.649	0.00034704	3.4596	0.040829	MMVD WAZ - CKD; MMVD WAZ - Healthy; MMVD WAZ - MMVD; MMVD WAZ - MMVDC WOAZ
A0A8C0SWE0	14.571	0.0003548	3.45	0.040907	Healthy - CKD; MMVD - CKD; MMVD WAZ - CKD; Healthy - MMVDC WOAZ; MMVD - MMVD WAZ; MMVD - MMVDC WOAZ; MMVD WAZ - MMVDC WOAZ
A0A8I3MUG4	14.561	0.00035589	3.4487	0.040907	MMVD WAZ - CKD; MMVD WAZ - Healthy; MMVD WAZ - MMVD; MMVD WAZ - MMVDC WOAZ
A0A8I3S4C7	14.497	0.0003624	3.4408	0.041182	MMVD - CKD; MMVD - Healthy; MMVD - MMVD WAZ; MMVD - MMVDC WOAZ
A0A8I3PPE8	14.419	0.00037059	3.4311	0.041283	CKD - Healthy; MMVD - CKD; CKD - MMVD WAZ; CKD - MMVDC WOAZ; MMVD - Healthy; MMVD - MMVD WAZ; MMVD - MMVDC WOAZ
A0A8C0TES5	14.41	0.00037155	3.43	0.041283	CKD - Healthy; MMVD - Healthy; MMVD WAZ - Healthy; MMVDC WOAZ - Healthy; MMVD - MMVDC WOAZ; MMVD WAZ - MMVDC WOAZ
A0A8P0SWP9	14.37	0.00037591	3.4249	0.041309	CKD - Healthy; MMVD - Healthy; MMVD WAZ - Healthy; MMVDC WOAZ - Healthy
A0A8C0NCL6	14.326	0.0003807	3.4194	0.041381	CKD - Healthy; CKD - MMVD; CKD - MMVDC WOAZ; MMVD WAZ - Healthy; MMVD WAZ - MMVD; MMVD WAZ - MMVDC WOAZ
A0A8I3MHT9	14.13	0.00040297	3.3947	0.04333	MMVD WAZ - CKD; MMVD WAZ - Healthy; MMVD WAZ - MMVD; MMVD WAZ - MMVDC WOAZ
P56595	14.07	0.00041005	3.3872	0.043622	CKD - Healthy; MMVD - Healthy; MMVD WAZ - Healthy; MMVDC WOAZ - Healthy
A0A8C0RA37	13.802	0.00044394	3.3527	0.046319	CKD - Healthy; MMVD - CKD; MMVD - Healthy; MMVD WAZ - Healthy; MMVD - MMVD WAZ; MMVD - MMVDC WOAZ
A0A8P0TC63	13.765	0.00044882	3.3479	0.046319	MMVD - CKD; MMVD WAZ - CKD; MMVD - Healthy; MMVD WAZ - Healthy; MMVD WAZ - MMVD; MMVD - MMVDC WOAZ; MMVD WAZ - MMVDC WOAZ
A0A8C0N2E0	13.761	0.00044929	3.3475	0.046319	Healthy - CKD; Healthy - MMVD; Healthy - MMVD WAZ; Healthy - MMVDC WOAZ
A0A8C0MLY6	13.722	0.00045464	3.3423	0.046392	CKD - Healthy; CKD - MMVD WAZ; CKD - MMVDC WOAZ; MMVD - Healthy; MMVD - MMVD WAZ; MMVD - MMVDC WOAZ
A0A8I3NZX4	13.444	0.0004944	3.3059	0.049485	MMVD WAZ - CKD; MMVD WAZ - Healthy; MMVD WAZ - MMVD; MMVD WAZ - MMVDC WOAZ
A0A8I3N9C0	13.441	0.00049485	3.3055	0.049485	MMVD WAZ - CKD; MMVD WAZ - Healthy; MMVD WAZ - MMVD; MMVD WAZ - MMVDC WOAZ
