# Supplementary material for: Serum peptidomic profiling and peptide mass fingerprinting reveal signatures associated with peroxisomal and mitochondrial pathways in MMVD-associated cardiorenal syndrome in dogs
Source: PLoS One. 2026 May 15;21(5):e0348233. doi: 10.1371/journal.pone.0348233 (PMC13178898; doi:10.1371/journal.pone.0348233)
Supplement: S9 Table — Gene Ontology enrichment analysis was conducted to identify significantly enriched molecular functions. Results are reported with false discovery rate (FDR), number of associated genes (nGenes), total genes annotated to each term (Pathway Genes), fold enrichment, and the corresponding gene list. Hyperlinks direct to the detailed Gene Ontology term descriptions. (XLSX) [file pone.0348233.s009.xlsx]

## Sheet: Pimobendan
Enrichment FDR	nGenes	Pathway Genes	Fold Enrichment	Pathway	URL	Genes
2.22592e-08	3	4	1683.25	Peroxisome targeting sequence binding	http://amigo.geneontology.org/amigo/term/GO:0000268	PEX7 PEX5L PEX5
2.14608e-05	3	37	181.973	Signal sequence binding	http://amigo.geneontology.org/amigo/term/GO:0005048	PEX7 PEX5L PEX5
0.00167668	3	179	37.6145	Peptide binding	http://amigo.geneontology.org/amigo/term/GO:0042277	PEX7 PEX5L PEX5
0.00244791	3	224	30.058	Amide binding	http://amigo.geneontology.org/amigo/term/GO:0033218	PEX7 PEX5L PEX5
0.0243183	1	3	748.111	Selenocysteine insertion sequence binding	http://amigo.geneontology.org/amigo/term/GO:0035368	SECISBP2
0.0269936	1	7	320.619	Creatine kinase activity	http://amigo.geneontology.org/amigo/term/GO:0004111	CKMT2
0.0269936	1	8	280.542	Intracellular cyclic nucleotide activated cation channel activity	http://amigo.geneontology.org/amigo/term/GO:0005221	PEX5L
0.0269936	1	7	320.619	Phosphotransferase activity, nitrogenous group as acceptor	http://amigo.geneontology.org/amigo/term/GO:0016775	CKMT2
0.0269936	4	1408	6.37595	Enzyme binding	http://amigo.geneontology.org/amigo/term/GO:0019899	PEX7 SECISBP2 PEX5L HINFP
0.0269936	2	185	24.2631	Histone binding	http://amigo.geneontology.org/amigo/term/GO:0042393	SECISBP2 HINFP
0.0269936	1	8	280.542	Cyclic nucleotide-gated ion channel activity	http://amigo.geneontology.org/amigo/term/GO:0043855	PEX5L
0.0269936	1	7	320.619	Cyclin-dependent protein serine/threonine kinase activator activity	http://amigo.geneontology.org/amigo/term/GO:0061575	SECISBP2
0.0634517	1	22	102.015	Intracellular ligand-gated ion channel activity	http://amigo.geneontology.org/amigo/term/GO:0005217	PEX5L
0.0634517	1	22	102.015	Protein-disulfide reductase activity	http://amigo.geneontology.org/amigo/term/GO:0015035	GLRX2
0.0640669	1	27	83.1235	Disulfide oxidoreductase activity	http://amigo.geneontology.org/amigo/term/GO:0015036	GLRX2
0.0640669	1	26	86.3205	Protein serine/threonine kinase activator activity	http://amigo.geneontology.org/amigo/term/GO:0043539	SECISBP2
0.0640669	1	26	86.3205	Beta-tubulin binding	http://amigo.geneontology.org/amigo/term/GO:0048487	PEX14
0.0910036	1	43	52.1938	Cyclin-dependent protein serine/threonine kinase regulator activity	http://amigo.geneontology.org/amigo/term/GO:0016538	SECISBP2
0.0910036	1	43	52.1938	Oxidoreductase activity, acting on a sulfur group of donors	http://amigo.geneontology.org/amigo/term/GO:0016667	GLRX2
0.106785	1	60	37.4056	MRNA 3 -UTR binding	http://amigo.geneontology.org/amigo/term/GO:0003730	SECISBP2
0.106785	1	62	36.1989	Kinase activator activity	http://amigo.geneontology.org/amigo/term/GO:0019209	SECISBP2
0.106785	1	57	39.3743	Protein kinase activator activity	http://amigo.geneontology.org/amigo/term/GO:0030295	SECISBP2
0.106785	1	64	35.0677	Ubiquitin binding	http://amigo.geneontology.org/amigo/term/GO:0043130	SECISBP2
0.106785	1	63	35.6243	Protein N-terminus binding	http://amigo.geneontology.org/amigo/term/GO:0047485	PEX14
0.127737	1	80	28.0542	Ubiquitin-like protein binding	http://amigo.geneontology.org/amigo/term/GO:0032182	SECISBP2
0.142417	1	93	24.1326	Ligand-gated cation channel activity	http://amigo.geneontology.org/amigo/term/GO:0099094	PEX5L
0.15312	1	108	20.7809	Ribonucleoprotein complex binding	http://amigo.geneontology.org/amigo/term/GO:0043021	SECISBP2
0.15312	2	787	5.70352	Protein dimerization activity	http://amigo.geneontology.org/amigo/term/GO:0046983	PEX7 PEX14
0.16078	1	126	17.8122	Transcription corepressor activity	http://amigo.geneontology.org/amigo/term/GO:0003714	PEX14
0.16078	1	125	17.9547	Ligand-gated ion channel activity	http://amigo.geneontology.org/amigo/term/GO:0015276	PEX5L
0.16078	1	125	17.9547	Ligand-gated channel activity	http://amigo.geneontology.org/amigo/term/GO:0022834	PEX5L
0.167786	1	136	16.5025	Protein kinase regulator activity	http://amigo.geneontology.org/amigo/term/GO:0019887	SECISBP2
0.191664	1	161	13.94	Kinase regulator activity	http://amigo.geneontology.org/amigo/term/GO:0019207	SECISBP2
0.0162862	2	154	29.1472	Lipid modification	http://amigo.geneontology.org/amigo/term/GO:0030258	PEX7 PEX5
0.0162862	2	157	28.5902	Cellular lipid catabolic process	http://amigo.geneontology.org/amigo/term/GO:0044242	PEX7 PEX5
0.0162862	2	154	29.1472	Carboxylic acid catabolic process	http://amigo.geneontology.org/amigo/term/GO:0046395	PEX7 PEX5
0.0162862	4	1331	6.7448	Nitrogen compound transport	http://amigo.geneontology.org/amigo/term/GO:0071705	PEX7 PEX5L PEX5 PEX14
0.0164957	1	5	448.867	Selenocysteine incorporation	http://amigo.geneontology.org/amigo/term/GO:0001514	SECISBP2
0.0164957	1	5	448.867	Translational readthrough	http://amigo.geneontology.org/amigo/term/GO:0006451	SECISBP2
0.017542	1	6	374.056	Phosphagen metabolic process	http://amigo.geneontology.org/amigo/term/GO:0006599	CKMT2
0.017542	1	6	374.056	Phosphocreatine metabolic process	http://amigo.geneontology.org/amigo/term/GO:0006603	CKMT2
0.017542	1	6	374.056	Phosphagen biosynthetic process	http://amigo.geneontology.org/amigo/term/GO:0042396	CKMT2
0.017542	1	6	374.056	Phosphocreatine biosynthetic process	http://amigo.geneontology.org/amigo/term/GO:0046314	CKMT2
0.017542	4	1478	6.07397	Establishment of localization in cell	http://amigo.geneontology.org/amigo/term/GO:0051649	PEX7 PEX5L PEX5 PEX14
0.0191555	1	7	320.619	Ether lipid biosynthetic process	http://amigo.geneontology.org/amigo/term/GO:0008611	PEX7
0.0191555	1	7	320.619	Glycerol ether biosynthetic process	http://amigo.geneontology.org/amigo/term/GO:0046504	PEX7
0.0191555	1	7	320.619	Cellular lipid biosynthetic process	http://amigo.geneontology.org/amigo/term/GO:0097384	PEX7
0.0214317	1	8	280.542	Ether biosynthetic process	http://amigo.geneontology.org/amigo/term/GO:1901503	PEX7
0.0231417	1	9	249.37	Regulation of transcription involved in G1/S transition of mitotic cell cycle	http://amigo.geneontology.org/amigo/term/GO:0000083	HINFP
0.0231417	4	1649	5.44411	Organic substance transport	http://amigo.geneontology.org/amigo/term/GO:0071702	PEX7 PEX5L PEX5 PEX14
0.0239344	2	225	19.9496	Forebrain development	http://amigo.geneontology.org/amigo/term/GO:0030900	SECISBP2 PEX5
0.0246562	2	231	19.4315	Lipid catabolic process	http://amigo.geneontology.org/amigo/term/GO:0016042	PEX7 PEX5
0.0246562	2	233	19.2647	Small molecule catabolic process	http://amigo.geneontology.org/amigo/term/GO:0044282	PEX7 PEX5
0.0252224	2	238	18.8599	Fatty acid metabolic process	http://amigo.geneontology.org/amigo/term/GO:0006631	PEX7 PEX5
0.0298218	1	13	172.641	Striatum development	http://amigo.geneontology.org/amigo/term/GO:0021756	SECISBP2
0.0298218	1	13	172.641	Ether lipid metabolic process	http://amigo.geneontology.org/amigo/term/GO:0046485	PEX7
0.0332101	1	15	149.622	Glycerol ether metabolic process	http://amigo.geneontology.org/amigo/term/GO:0006662	PEX7
0.0332101	1	15	149.622	Cerebral cortex neuron differentiation	http://amigo.geneontology.org/amigo/term/GO:0021895	PEX5
0.0336701	3	942	7.14756	Negative regulation of RNA metabolic process	http://amigo.geneontology.org/amigo/term/GO:0051253	SECISBP2 HINFP PEX14
0.0342365	1	16	140.271	Kinetochore assembly	http://amigo.geneontology.org/amigo/term/GO:0051382	PEX14
0.0347759	2	299	15.0123	Cell division	http://amigo.geneontology.org/amigo/term/GO:0051301	SECISBP2 PEX14
0.0362796	3	985	6.83553	Generation of neurons	http://amigo.geneontology.org/amigo/term/GO:0048699	PEX7 SECISBP2 PEX5
0.0366674	1	18	124.685	Subpallium development	http://amigo.geneontology.org/amigo/term/GO:0021544	SECISBP2
0.0371407	1	19	118.123	Ether metabolic process	http://amigo.geneontology.org/amigo/term/GO:0018904	PEX7
0.0371407	1	19	118.123	Microtubule anchoring	http://amigo.geneontology.org/amigo/term/GO:0034453	PEX14
0.0371407	3	1016	6.62697	Negative regulation of nucleobase-containing compound metabolic process	http://amigo.geneontology.org/amigo/term/GO:0045934	SECISBP2 HINFP PEX14
0.0396097	1	21	106.873	Positive regulation of cyclin-dependent protein serine/threonine kinase activity	http://amigo.geneontology.org/amigo/term/GO:0045737	SECISBP2
0.0396097	1	21	106.873	Kinetochore organization	http://amigo.geneontology.org/amigo/term/GO:0051383	PEX14
0.0409557	1	23	97.5797	Endochondral ossification	http://amigo.geneontology.org/amigo/term/GO:0001958	PEX7
0.0409557	3	1072	6.28078	Neurogenesis	http://amigo.geneontology.org/amigo/term/GO:0022008	PEX7 SECISBP2 PEX5
0.0409557	1	23	97.5797	Replacement ossification	http://amigo.geneontology.org/amigo/term/GO:0036075	PEX7
0.0409557	1	23	97.5797	Positive regulation of cyclin-dependent protein kinase activity	http://amigo.geneontology.org/amigo/term/GO:1904031	SECISBP2
0.0415731	3	1101	6.11535	Cell cycle	http://amigo.geneontology.org/amigo/term/GO:0007049	SECISBP2 HINFP PEX14
0.0415731	1	24	93.5139	Positive regulation of multicellular organism growth	http://amigo.geneontology.org/amigo/term/GO:0040018	PEX5
0.0444194	1	26	86.3205	Centromere complex assembly	http://amigo.geneontology.org/amigo/term/GO:0034508	PEX14
0.0452558	1	27	83.1235	Very long-chain fatty acid metabolic process	http://amigo.geneontology.org/amigo/term/GO:0000038	PEX5
0.0452558	2	387	11.5986	DNA repair	http://amigo.geneontology.org/amigo/term/GO:0006281	HINFP PEX14
0.0460094	2	393	11.4215	Monocarboxylic acid metabolic process	http://amigo.geneontology.org/amigo/term/GO:0032787	PEX7 PEX5
0.0468422	2	402	11.1658	Brain development	http://amigo.geneontology.org/amigo/term/GO:0007420	SECISBP2 PEX5
0.0468422	1	29	77.3908	Cellular modified amino acid biosynthetic process	http://amigo.geneontology.org/amigo/term/GO:0042398	CKMT2
0.0489901	1	31	72.3978	Cerebral cortex cell migration	http://amigo.geneontology.org/amigo/term/GO:0021795	PEX5
0.0499438	1	32	70.1354	Nuclear-transcribed mRNA catabolic process, nonsense-mediated decay	http://amigo.geneontology.org/amigo/term/GO:0000184	SECISBP2
0.053163	2	438	10.2481	Head development	http://amigo.geneontology.org/amigo/term/GO:0060322	SECISBP2 PEX5
0.0593375	1	39	57.547	Negative regulation of mRNA catabolic process	http://amigo.geneontology.org/amigo/term/GO:1902373	SECISBP2
0.0631127	1	42	53.4365	Endochondral bone morphogenesis	http://amigo.geneontology.org/amigo/term/GO:0060350	PEX7
0.0638514	1	43	52.1938	Telencephalon cell migration	http://amigo.geneontology.org/amigo/term/GO:0022029	PEX5
0.0674809	1	46	48.7899	Forebrain cell migration	http://amigo.geneontology.org/amigo/term/GO:0021885	PEX5
0.072458	1	50	44.8867	Negative regulation of RNA catabolic process	http://amigo.geneontology.org/amigo/term/GO:1902369	SECISBP2
0.0744802	1	52	43.1603	Regulation of multicellular organism growth	http://amigo.geneontology.org/amigo/term/GO:0040014	PEX5
0.0754587	3	1484	4.53706	Movement of cell or subcellular component	http://amigo.geneontology.org/amigo/term/GO:0006928	PEX7 PEX5 PEX14
0.0754587	3	1479	4.5524	Nervous system development	http://amigo.geneontology.org/amigo/term/GO:0007399	PEX7 SECISBP2 PEX5
0.0759379	2	562	7.98695	Central nervous system development	http://amigo.geneontology.org/amigo/term/GO:0007417	SECISBP2 PEX5
0.0759379	1	55	40.8061	Organelle transport along microtubule	http://amigo.geneontology.org/amigo/term/GO:0072384	PEX14
0.0772227	1	57	39.3743	Response to hydrogen peroxide	http://amigo.geneontology.org/amigo/term/GO:0042542	GLRX2
0.0774295	3	1533	4.39204	Cellular catabolic process	http://amigo.geneontology.org/amigo/term/GO:0044248	PEX7 SECISBP2 PEX5
0.0774295	3	1532	4.39491	Organic substance catabolic process	http://amigo.geneontology.org/amigo/term/GO:1901575	PEX7 SECISBP2 PEX5
0.0774295	1	59	38.0395	Negative regulation of mRNA metabolic process	http://amigo.geneontology.org/amigo/term/GO:1903312	SECISBP2
0.0806696	2	597	7.5187	Cellular response to DNA damage stimulus	http://amigo.geneontology.org/amigo/term/GO:0006974	HINFP PEX14
0.0806744	1	66	34.0051	DNA damage checkpoint signaling	http://amigo.geneontology.org/amigo/term/GO:0000077	HINFP
0.0806744	2	616	7.2868	Mitotic cell cycle	http://amigo.geneontology.org/amigo/term/GO:0000278	SECISBP2 HINFP
0.0806744	1	66	34.0051	Translational elongation	http://amigo.geneontology.org/amigo/term/GO:0006414	SECISBP2
0.0806744	1	65	34.5282	Endoplasmic reticulum organization	http://amigo.geneontology.org/amigo/term/GO:0007029	PEX5
0.0806744	1	65	34.5282	Negative regulation of protein binding	http://amigo.geneontology.org/amigo/term/GO:0032091	PEX14
0.0806744	1	64	35.0677	Myoblast differentiation	http://amigo.geneontology.org/amigo/term/GO:0045445	HINFP
0.0816719	1	70	32.0619	Regulation of cyclin-dependent protein serine/threonine kinase activity	http://amigo.geneontology.org/amigo/term/GO:0000079	SECISBP2
0.0816719	2	648	6.92695	DNA metabolic process	http://amigo.geneontology.org/amigo/term/GO:0006259	HINFP PEX14
0.0816719	1	74	30.3288	Mitochondrial membrane organization	http://amigo.geneontology.org/amigo/term/GO:0007006	PEX5
0.0816719	2	640	7.01354	Negative regulation of gene expression	http://amigo.geneontology.org/amigo/term/GO:0010629	SECISBP2 HINFP
0.0816719	2	652	6.88446	Carboxylic acid metabolic process	http://amigo.geneontology.org/amigo/term/GO:0019752	PEX7 PEX5
0.0816719	1	68	33.0049	Cerebral cortex development	http://amigo.geneontology.org/amigo/term/GO:0021987	PEX5
0.0816719	1	72	31.1713	DNA integrity checkpoint signaling	http://amigo.geneontology.org/amigo/term/GO:0031570	HINFP
0.0816719	3	1630	4.13067	Negative regulation of nitrogen compound metabolic process	http://amigo.geneontology.org/amigo/term/GO:0051172	SECISBP2 HINFP PEX14
0.0816719	2	654	6.8634	Regulation of cell cycle	http://amigo.geneontology.org/amigo/term/GO:0051726	SECISBP2 HINFP
0.0816719	1	70	32.0619	Bone morphogenesis	http://amigo.geneontology.org/amigo/term/GO:0060349	PEX7
0.0816719	1	72	31.1713	Regulation of cyclin-dependent protein kinase activity	http://amigo.geneontology.org/amigo/term/GO:1904029	SECISBP2
0.0827896	2	663	6.77024	Oxoacid metabolic process	http://amigo.geneontology.org/amigo/term/GO:0043436	PEX7 PEX5
0.0869432	2	684	6.56238	Organic acid metabolic process	http://amigo.geneontology.org/amigo/term/GO:0006082	PEX7 PEX5
0.0892471	2	697	6.43998	Cellular lipid metabolic process	http://amigo.geneontology.org/amigo/term/GO:0044255	PEX7 PEX5
0.0907273	3	1763	3.81906	Negative regulation of cellular metabolic process	http://amigo.geneontology.org/amigo/term/GO:0031324	SECISBP2 HINFP PEX14
0.0941235	3	1794	3.75307	Catabolic process	http://amigo.geneontology.org/amigo/term/GO:0009056	PEX7 SECISBP2 PEX5
0.0964184	2	737	6.09046	Positive regulation of gene expression	http://amigo.geneontology.org/amigo/term/GO:0010628	SECISBP2 HINFP
0.0974072	1	94	23.8759	Pallium development	http://amigo.geneontology.org/amigo/term/GO:0021543	PEX5
0.100647	1	98	22.9014	Nuclear-transcribed mRNA catabolic process	http://amigo.geneontology.org/amigo/term/GO:0000956	SECISBP2
0.102831	1	101	22.2211	Negative regulation of binding	http://amigo.geneontology.org/amigo/term/GO:0051100	PEX14
0.103452	1	110	20.403	G1/S transition of mitotic cell cycle	http://amigo.geneontology.org/amigo/term/GO:0000082	HINFP
0.103452	1	105	21.3746	Response to reactive oxygen species	http://amigo.geneontology.org/amigo/term/GO:0000302	GLRX2
0.103452	3	1921	3.50495	Negative regulation of macromolecule metabolic process	http://amigo.geneontology.org/amigo/term/GO:0010605	SECISBP2 HINFP PEX14
0.103452	1	110	20.403	Transport along microtubule	http://amigo.geneontology.org/amigo/term/GO:0010970	PEX14
0.103452	1	110	20.403	Multicellular organism growth	http://amigo.geneontology.org/amigo/term/GO:0035264	PEX5
0.103452	1	106	21.173	Signal transduction in response to DNA damage	http://amigo.geneontology.org/amigo/term/GO:0042770	HINFP
0.103452	1	105	21.3746	Negative regulation of DNA-binding transcription factor activity	http://amigo.geneontology.org/amigo/term/GO:0043433	PEX14
0.103452	1	110	20.403	Cellular protein complex disassembly	http://amigo.geneontology.org/amigo/term/GO:0043624	PEX14
0.103452	1	104	21.5801	Positive regulation of developmental growth	http://amigo.geneontology.org/amigo/term/GO:0048639	PEX5
0.103452	1	110	20.403	Neuromuscular process	http://amigo.geneontology.org/amigo/term/GO:0050905	PEX5
0.105424	1	113	19.8614	Central nervous system neuron differentiation	http://amigo.geneontology.org/amigo/term/GO:0021953	PEX5
0.106459	1	115	19.5159	Cell cycle checkpoint signaling	http://amigo.geneontology.org/amigo/term/GO:0000075	HINFP
0.10658	1	116	19.3477	Positive regulation of protein serine/threonine kinase activity	http://amigo.geneontology.org/amigo/term/GO:0071902	SECISBP2
0.106699	1	117	19.1823	Regulation of mRNA catabolic process	http://amigo.geneontology.org/amigo/term/GO:0061013	SECISBP2
0.110608	1	125	17.9547	Cell cycle G1/S phase transition	http://amigo.geneontology.org/amigo/term/GO:0044843	HINFP
0.110608	2	866	5.18322	Negative regulation of transcription, DNA-templated	http://amigo.geneontology.org/amigo/term/GO:0045892	HINFP PEX14
0.110608	2	868	5.17127	Negative regulation of RNA biosynthetic process	http://amigo.geneontology.org/amigo/term/GO:1902679	HINFP PEX14
0.110608	2	868	5.17127	Negative regulation of nucleic acid-templated transcription	http://amigo.geneontology.org/amigo/term/GO:1903507	HINFP PEX14
0.114153	2	887	5.0605	Neuron differentiation	http://amigo.geneontology.org/amigo/term/GO:0030182	SECISBP2 PEX5
0.115119	1	133	16.8747	Cytoskeleton-dependent intracellular transport	http://amigo.geneontology.org/amigo/term/GO:0030705	PEX14
0.115119	1	134	16.7488	Regulation of protein binding	http://amigo.geneontology.org/amigo/term/GO:0043393	PEX14
0.115119	1	134	16.7488	Microtubule-based transport	http://amigo.geneontology.org/amigo/term/GO:0099111	PEX14
0.11994	2	926	4.84737	Lipid metabolic process	http://amigo.geneontology.org/amigo/term/GO:0006629	PEX7 PEX5
0.123415	1	146	15.3721	Cellular modified amino acid metabolic process	http://amigo.geneontology.org/amigo/term/GO:0006575	CKMT2
0.123415	1	148	15.1644	Bone development	http://amigo.geneontology.org/amigo/term/GO:0060348	PEX7
0.123415	1	148	15.1644	Protein-DNA complex assembly	http://amigo.geneontology.org/amigo/term/GO:0065004	PEX14
0.126615	1	153	14.6688	Positive regulation of growth	http://amigo.geneontology.org/amigo/term/GO:0045927	PEX5
0.127376	1	155	14.4796	Negative regulation of cell cycle phase transition	http://amigo.geneontology.org/amigo/term/GO:1901988	HINFP
0.13523	1	166	13.5201	Protein-containing complex disassembly	http://amigo.geneontology.org/amigo/term/GO:0032984	PEX14
0.135817	1	169	13.2801	Negative regulation of cellular catabolic process	http://amigo.geneontology.org/amigo/term/GO:0031330	SECISBP2
0.135817	2	1021	4.39634	Negative regulation of cellular macromolecule biosynthetic process	http://amigo.geneontology.org/amigo/term/GO:2000113	HINFP PEX14
0.136273	2	1029	4.36216	Negative regulation of macromolecule biosynthetic process	http://amigo.geneontology.org/amigo/term/GO:0010558	HINFP PEX14
0.136333	2	1033	4.34527	Cell migration	http://amigo.geneontology.org/amigo/term/GO:0016477	PEX7 PEX5
0.137695	1	176	12.7519	MRNA catabolic process	http://amigo.geneontology.org/amigo/term/GO:0006402	SECISBP2
0.137695	1	176	12.7519	Skeletal system morphogenesis	http://amigo.geneontology.org/amigo/term/GO:0048705	PEX7
0.139084	1	179	12.5382	Protein-DNA complex subunit organization	http://amigo.geneontology.org/amigo/term/GO:0071824	PEX14
0.139344	2	1061	4.2306	Negative regulation of cellular biosynthetic process	http://amigo.geneontology.org/amigo/term/GO:0031327	HINFP PEX14
0.139587	1	182	12.3315	Negative regulation of cell cycle process	http://amigo.geneontology.org/amigo/term/GO:0010948	HINFP
0.141062	2	1076	4.17162	Negative regulation of biosynthetic process	http://amigo.geneontology.org/amigo/term/GO:0009890	HINFP PEX14
0.153884	1	204	11.0016	Regulation of developmental growth	http://amigo.geneontology.org/amigo/term/GO:0048638	PEX5
0.154391	1	206	10.8948	RNA catabolic process	http://amigo.geneontology.org/amigo/term/GO:0006401	SECISBP2
0.155604	1	209	10.7384	Negative regulation of catabolic process	http://amigo.geneontology.org/amigo/term/GO:0009895	SECISBP2
0.15612	1	215	10.4388	Positive regulation of cell cycle	http://amigo.geneontology.org/amigo/term/GO:0045787	SECISBP2
0.15612	2	1163	3.85956	Cell motility	http://amigo.geneontology.org/amigo/term/GO:0048870	PEX7 PEX5
0.15612	2	1163	3.85956	Localization of cell	http://amigo.geneontology.org/amigo/term/GO:0051674	PEX7 PEX5
0.15612	1	214	10.4875	Regulation of mRNA metabolic process	http://amigo.geneontology.org/amigo/term/GO:1903311	SECISBP2
0.164584	1	229	9.80058	Regulation of binding	http://amigo.geneontology.org/amigo/term/GO:0051098	PEX14
0.164584	1	230	9.75797	Regulation of protein serine/threonine kinase activity	http://amigo.geneontology.org/amigo/term/GO:0071900	SECISBP2
0.170877	1	246	9.12331	Ossification	http://amigo.geneontology.org/amigo/term/GO:0001503	PEX7
0.170877	1	248	9.04973	Response to oxidative stress	http://amigo.geneontology.org/amigo/term/GO:0006979	GLRX2
0.170877	1	245	9.16054	Response to inorganic substance	http://amigo.geneontology.org/amigo/term/GO:0010035	GLRX2
0.170877	1	243	9.23594	Negative regulation of cell cycle	http://amigo.geneontology.org/amigo/term/GO:0045786	HINFP
0.170877	1	248	9.04973	Positive regulation of protein kinase activity	http://amigo.geneontology.org/amigo/term/GO:0045860	SECISBP2
0.170877	1	248	9.04973	Regulation of cell cycle phase transition	http://amigo.geneontology.org/amigo/term/GO:1901987	HINFP
0.173178	1	253	8.87088	Regulation of translation	http://amigo.geneontology.org/amigo/term/GO:0006417	SECISBP2
0.174251	2	1288	3.48499	Locomotion	http://amigo.geneontology.org/amigo/term/GO:0040011	PEX7 PEX5
0.175351	2	1297	3.46081	Cellular response to stress	http://amigo.geneontology.org/amigo/term/GO:0033554	HINFP PEX14
0.176071	1	262	8.56616	Mitotic cell cycle phase transition	http://amigo.geneontology.org/amigo/term/GO:0044772	HINFP
0.176377	1	264	8.50126	Establishment of organelle localization	http://amigo.geneontology.org/amigo/term/GO:0051656	PEX14
0.177485	2	1319	3.40308	Small molecule metabolic process	http://amigo.geneontology.org/amigo/term/GO:0044281	PEX7 PEX5
0.1776	1	269	8.34325	Regulation of DNA-binding transcription factor activity	http://amigo.geneontology.org/amigo/term/GO:0051090	PEX14
0.18474	1	285	7.87485	In utero embryonic development	http://amigo.geneontology.org/amigo/term/GO:0001701	HINFP
0.18474	1	285	7.87485	Cellular component disassembly	http://amigo.geneontology.org/amigo/term/GO:0022411	PEX14
0.18474	2	1368	3.28119	Cell development	http://amigo.geneontology.org/amigo/term/GO:0048468	SECISBP2 PEX5
0.188886	1	297	7.55668	Microtubule-based movement	http://amigo.geneontology.org/amigo/term/GO:0007018	PEX14
0.188886	1	297	7.55668	Regulation of cellular amide metabolic process	http://amigo.geneontology.org/amigo/term/GO:0034248	SECISBP2
0.188886	1	297	7.55668	Nucleobase-containing compound catabolic process	http://amigo.geneontology.org/amigo/term/GO:0034655	SECISBP2
0.189093	1	299	7.50613	Regulation of mitotic cell cycle	http://amigo.geneontology.org/amigo/term/GO:0007346	SECISBP2
0.191663	1	305	7.35847	Positive regulation of kinase activity	http://amigo.geneontology.org/amigo/term/GO:0033674	SECISBP2
0.194197	1	311	7.21651	Non-membrane-bounded organelle assembly	http://amigo.geneontology.org/amigo/term/GO:0140694	PEX14
0.196273	1	318	7.05765	Cellular nitrogen compound catabolic process	http://amigo.geneontology.org/amigo/term/GO:0044270	SECISBP2
0.196273	1	317	7.07992	Heterocycle catabolic process	http://amigo.geneontology.org/amigo/term/GO:0046700	SECISBP2
0.199302	1	325	6.90564	Cell cycle phase transition	http://amigo.geneontology.org/amigo/term/GO:0044770	HINFP

## Sheet: Furosemide
Enrichment FDR	nGenes	Pathway Genes	Fold Enrichment	Pathway	URL	Genes
0.000122773	2	4	1122.17	Peroxisome targeting sequence binding	http://amigo.geneontology.org/amigo/term/GO:0000268	PEX5L PEX5
0.00676213	2	37	121.315	Signal sequence binding	http://amigo.geneontology.org/amigo/term/GO:0005048	PEX5L PEX5
0.0275275	1	7	320.619	Creatine kinase activity	http://amigo.geneontology.org/amigo/term/GO:0004111	CKMT2
0.0275275	1	8	280.542	Intracellular cyclic nucleotide activated cation channel activity	http://amigo.geneontology.org/amigo/term/GO:0005221	PEX5L
0.0275275	1	3	748.111	Sodium:potassium:chloride symporter activity	http://amigo.geneontology.org/amigo/term/GO:0008511	SLC12A2
0.0275275	1	7	320.619	Ammonium transmembrane transporter activity	http://amigo.geneontology.org/amigo/term/GO:0008519	SLC12A2
0.0275275	1	3	748.111	Potassium:sodium symporter activity	http://amigo.geneontology.org/amigo/term/GO:0009674	SLC12A2
0.0275275	1	8	280.542	Potassium:chloride symporter activity	http://amigo.geneontology.org/amigo/term/GO:0015379	SLC12A2
0.0275275	1	7	320.619	Phosphotransferase activity, nitrogenous group as acceptor	http://amigo.geneontology.org/amigo/term/GO:0016775	CKMT2
0.0275275	4	1408	6.37595	Enzyme binding	http://amigo.geneontology.org/amigo/term/GO:0019899	SLC12A2 SECISBP2 PEX5L HINFP
0.0275275	1	3	748.111	Selenocysteine insertion sequence binding	http://amigo.geneontology.org/amigo/term/GO:0035368	SECISBP2
0.0275275	2	179	25.0764	Peptide binding	http://amigo.geneontology.org/amigo/term/GO:0042277	PEX5L PEX5
0.0275275	2	185	24.2631	Histone binding	http://amigo.geneontology.org/amigo/term/GO:0042393	SECISBP2 HINFP
0.0275275	1	8	280.542	Cyclic nucleotide-gated ion channel activity	http://amigo.geneontology.org/amigo/term/GO:0043855	PEX5L
0.0275275	1	7	320.619	Cyclin-dependent protein serine/threonine kinase activator activity	http://amigo.geneontology.org/amigo/term/GO:0061575	SECISBP2
0.0285711	1	9	249.37	Sodium:chloride symporter activity	http://amigo.geneontology.org/amigo/term/GO:0015378	SLC12A2
0.0285711	2	224	20.0387	Amide binding	http://amigo.geneontology.org/amigo/term/GO:0033218	PEX5L PEX5
0.0286632	1	10	224.433	Anion:sodium symporter activity	http://amigo.geneontology.org/amigo/term/GO:0015373	SLC12A2
0.0379863	1	14	160.31	Cation:chloride symporter activity	http://amigo.geneontology.org/amigo/term/GO:0015377	SLC12A2
0.0437939	1	17	132.02	Anion:cation symporter activity	http://amigo.geneontology.org/amigo/term/GO:0015296	SLC12A2
0.0514204	1	25	89.7733	Aspartic-type endopeptidase activity	http://amigo.geneontology.org/amigo/term/GO:0004190	REN
0.0514204	1	22	102.015	Intracellular ligand-gated ion channel activity	http://amigo.geneontology.org/amigo/term/GO:0005217	PEX5L
0.0514204	1	22	102.015	Protein-disulfide reductase activity	http://amigo.geneontology.org/amigo/term/GO:0015035	GLRX2
0.0514204	1	27	83.1235	Disulfide oxidoreductase activity	http://amigo.geneontology.org/amigo/term/GO:0015036	GLRX2
0.0514204	1	26	86.3205	Protein serine/threonine kinase activator activity	http://amigo.geneontology.org/amigo/term/GO:0043539	SECISBP2
0.0514204	1	26	86.3205	Beta-tubulin binding	http://amigo.geneontology.org/amigo/term/GO:0048487	PEX14
0.0514204	1	26	86.3205	Aspartic-type peptidase activity	http://amigo.geneontology.org/amigo/term/GO:0070001	REN
0.0532357	1	29	77.3908	Hsp90 protein binding	http://amigo.geneontology.org/amigo/term/GO:0051879	SLC12A2
0.0629409	2	445	10.0869	Protein kinase binding	http://amigo.geneontology.org/amigo/term/GO:0019901	SLC12A2 SECISBP2
0.0710996	1	43	52.1938	Cyclin-dependent protein serine/threonine kinase regulator activity	http://amigo.geneontology.org/amigo/term/GO:0016538	SECISBP2
0.0710996	1	43	52.1938	Oxidoreductase activity, acting on a sulfur group of donors	http://amigo.geneontology.org/amigo/term/GO:0016667	GLRX2
0.0716537	2	502	8.94157	Kinase binding	http://amigo.geneontology.org/amigo/term/GO:0019900	SLC12A2 SECISBP2
0.0821606	1	53	42.3459	Solute:sodium symporter activity	http://amigo.geneontology.org/amigo/term/GO:0015370	SLC12A2
0.0837669	1	60	37.4056	MRNA 3 -UTR binding	http://amigo.geneontology.org/amigo/term/GO:0003730	SECISBP2
0.0837669	1	62	36.1989	Kinase activator activity	http://amigo.geneontology.org/amigo/term/GO:0019209	SECISBP2
0.0837669	2	583	7.69926	Inorganic cation transmembrane transporter activity	http://amigo.geneontology.org/amigo/term/GO:0022890	SLC12A2 PEX5L
0.0837669	1	57	39.3743	Protein kinase activator activity	http://amigo.geneontology.org/amigo/term/GO:0030295	SECISBP2
0.0837669	1	64	35.0677	Ubiquitin binding	http://amigo.geneontology.org/amigo/term/GO:0043130	SECISBP2
0.0837669	1	63	35.6243	Protein N-terminus binding	http://amigo.geneontology.org/amigo/term/GO:0047485	PEX14
0.0882736	2	637	7.04657	Cation transmembrane transporter activity	http://amigo.geneontology.org/amigo/term/GO:0008324	SLC12A2 PEX5L
0.0882736	1	71	31.6103	Chaperone binding	http://amigo.geneontology.org/amigo/term/GO:0051087	SLC12A2
0.0909547	1	75	29.9244	Solute:cation symporter activity	http://amigo.geneontology.org/amigo/term/GO:0015294	SLC12A2
0.0946685	1	80	28.0542	Ubiquitin-like protein binding	http://amigo.geneontology.org/amigo/term/GO:0032182	SECISBP2
0.100161	2	713	6.29547	Inorganic molecular entity transmembrane transporter activity	http://amigo.geneontology.org/amigo/term/GO:0015318	SLC12A2 PEX5L
0.104891	1	93	24.1326	Ligand-gated cation channel activity	http://amigo.geneontology.org/amigo/term/GO:0099094	PEX5L
0.108895	1	101	22.2211	Symporter activity	http://amigo.geneontology.org/amigo/term/GO:0015293	SLC12A2
0.108895	1	99	22.67	Heat shock protein binding	http://amigo.geneontology.org/amigo/term/GO:0031072	SLC12A2
0.113859	1	108	20.7809	Ribonucleoprotein complex binding	http://amigo.geneontology.org/amigo/term/GO:0043021	SECISBP2
0.114783	2	815	5.50757	Ion transmembrane transporter activity	http://amigo.geneontology.org/amigo/term/GO:0015075	SLC12A2 PEX5L
0.117216	1	116	19.3477	Sodium ion transmembrane transporter activity	http://amigo.geneontology.org/amigo/term/GO:0015081	SLC12A2
0.119877	1	126	17.8122	Transcription corepressor activity	http://amigo.geneontology.org/amigo/term/GO:0003714	PEX14
0.119877	1	125	17.9547	Ligand-gated ion channel activity	http://amigo.geneontology.org/amigo/term/GO:0015276	PEX5L
0.119877	1	125	17.9547	Ligand-gated channel activity	http://amigo.geneontology.org/amigo/term/GO:0022834	PEX5L
0.122205	1	131	17.1323	Inorganic anion transmembrane transporter activity	http://amigo.geneontology.org/amigo/term/GO:0015103	SLC12A2
0.122218	1	135	16.6247	Potassium ion transmembrane transporter activity	http://amigo.geneontology.org/amigo/term/GO:0015079	SLC12A2
0.122218	1	136	16.5025	Protein kinase regulator activity	http://amigo.geneontology.org/amigo/term/GO:0019887	SECISBP2
0.141448	1	161	13.94	Kinase regulator activity	http://amigo.geneontology.org/amigo/term/GO:0019207	SECISBP2
0.142112	2	1009	4.44863	Signaling receptor binding	http://amigo.geneontology.org/amigo/term/GO:0005102	REN PEX14
0.154394	2	1068	4.20287	Transmembrane transporter activity	http://amigo.geneontology.org/amigo/term/GO:0022857	SLC12A2 PEX5L
0.159017	1	194	11.5687	Secondary active transmembrane transporter activity	http://amigo.geneontology.org/amigo/term/GO:0015291	SLC12A2
0.159017	1	195	11.5094	Small GTPase binding	http://amigo.geneontology.org/amigo/term/GO:0031267	PEX5L
0.163128	2	1134	3.95826	Transporter activity	http://amigo.geneontology.org/amigo/term/GO:0005215	SLC12A2 PEX5L
0.166433	1	222	10.1096	DNA-binding transcription repressor activity	http://amigo.geneontology.org/amigo/term/GO:0001217	HINFP
0.166433	1	222	10.1096	DNA-binding transcription repressor activity, RNA polymerase II-specific	http://amigo.geneontology.org/amigo/term/GO:0001227	HINFP
0.166433	1	222	10.1096	Microtubule binding	http://amigo.geneontology.org/amigo/term/GO:0008017	PEX14
0.166433	1	217	10.3425	GTPase binding	http://amigo.geneontology.org/amigo/term/GO:0051020	PEX5L
0.166772	1	226	9.93068	MRNA binding	http://amigo.geneontology.org/amigo/term/GO:0003729	SECISBP2
0.169869	1	234	9.59117	Active ion transmembrane transporter activity	http://amigo.geneontology.org/amigo/term/GO:0022853	SLC12A2
0.184413	1	263	8.53359	Anion transmembrane transporter activity	http://amigo.geneontology.org/amigo/term/GO:0008509	SLC12A2
0.184413	1	263	8.53359	Protein heterodimerization activity	http://amigo.geneontology.org/amigo/term/GO:0046982	PEX14
0.065503	2	387	11.5986	DNA repair	http://amigo.geneontology.org/amigo/term/GO:0006281	HINFP PEX14
0.065503	1	26	86.3205	Centromere complex assembly	http://amigo.geneontology.org/amigo/term/GO:0034508	PEX14
0.065503	1	27	83.1235	Anion homeostasis	http://amigo.geneontology.org/amigo/term/GO:0055081	SLC12A2
0.065503	1	27	83.1235	Lipid export from cell	http://amigo.geneontology.org/amigo/term/GO:0140353	REN
0.0665141	1	28	80.1548	Sodium ion homeostasis	http://amigo.geneontology.org/amigo/term/GO:0055078	SLC12A2
0.0668283	2	402	11.1658	Brain development	http://amigo.geneontology.org/amigo/term/GO:0007420	SECISBP2 PEX5
0.0668283	1	29	77.3908	Cellular modified amino acid biosynthetic process	http://amigo.geneontology.org/amigo/term/GO:0042398	CKMT2
0.0668283	1	29	77.3908	Endocrine hormone secretion	http://amigo.geneontology.org/amigo/term/GO:0060986	REN
0.06763	1	30	74.8111	Regulation of systemic arterial blood pressure mediated by a chemical signal	http://amigo.geneontology.org/amigo/term/GO:0003044	REN
0.0689972	1	31	72.3978	Cerebral cortex cell migration	http://amigo.geneontology.org/amigo/term/GO:0021795	PEX5
0.0703297	1	32	70.1354	Nuclear-transcribed mRNA catabolic process, nonsense-mediated decay	http://amigo.geneontology.org/amigo/term/GO:0000184	SECISBP2
0.0737848	1	34	66.0098	Lymphocyte chemotaxis	http://amigo.geneontology.org/amigo/term/GO:0048247	SLC12A2
0.07395	2	438	10.2481	Head development	http://amigo.geneontology.org/amigo/term/GO:0060322	SECISBP2 PEX5
0.0740489	3	1265	5.32253	Cellular protein localization	http://amigo.geneontology.org/amigo/term/GO:0034613	PEX5L PEX5 PEX14
0.0747564	3	1275	5.28078	Cellular macromolecule localization	http://amigo.geneontology.org/amigo/term/GO:0070727	PEX5L PEX5 PEX14
0.0765151	1	37	60.6577	Potassium ion import across plasma membrane	http://amigo.geneontology.org/amigo/term/GO:1990573	SLC12A2
0.0796925	1	39	57.547	Negative regulation of mRNA catabolic process	http://amigo.geneontology.org/amigo/term/GO:1902373	SECISBP2
0.0827945	1	41	54.7398	T cell migration	http://amigo.geneontology.org/amigo/term/GO:0072678	SLC12A2
0.0853754	1	43	52.1938	Telencephalon cell migration	http://amigo.geneontology.org/amigo/term/GO:0022029	PEX5
0.0853754	3	1368	4.92178	Cell development	http://amigo.geneontology.org/amigo/term/GO:0048468	SECISBP2 REN PEX5
0.0897402	1	46	48.7899	Forebrain cell migration	http://amigo.geneontology.org/amigo/term/GO:0021885	PEX5
0.0944977	1	49	45.8027	Feeding behavior	http://amigo.geneontology.org/amigo/term/GO:0007631	REN
0.0953706	1	50	44.8867	Negative regulation of RNA catabolic process	http://amigo.geneontology.org/amigo/term/GO:1902369	SECISBP2
0.0953746	1	53	42.3459	Regulation of systemic arterial blood pressure	http://amigo.geneontology.org/amigo/term/GO:0003073	REN
0.0953746	1	51	44.0065	Fatty acid beta-oxidation	http://amigo.geneontology.org/amigo/term/GO:0006635	PEX5
0.0953746	3	1484	4.53706	Movement of cell or subcellular component	http://amigo.geneontology.org/amigo/term/GO:0006928	SLC12A2 PEX5 PEX14
0.0953746	2	562	7.98695	Central nervous system development	http://amigo.geneontology.org/amigo/term/GO:0007417	SECISBP2 PEX5
0.0953746	1	52	43.1603	Regulation of multicellular organism growth	http://amigo.geneontology.org/amigo/term/GO:0040014	PEX5
0.0953746	1	53	42.3459	Endocrine process	http://amigo.geneontology.org/amigo/term/GO:0050886	REN
0.0953746	3	1478	4.55548	Establishment of localization in cell	http://amigo.geneontology.org/amigo/term/GO:0051649	PEX5L PEX5 PEX14
0.0953746	1	55	40.8061	Organelle transport along microtubule	http://amigo.geneontology.org/amigo/term/GO:0072384	PEX14
0.0953746	1	55	40.8061	Response to chemokine	http://amigo.geneontology.org/amigo/term/GO:1990868	SLC12A2
0.0953746	1	55	40.8061	Cellular response to chemokine	http://amigo.geneontology.org/amigo/term/GO:1990869	SLC12A2
0.0970885	1	57	39.3743	Response to hydrogen peroxide	http://amigo.geneontology.org/amigo/term/GO:0042542	GLRX2
0.0978316	1	58	38.6954	Chloride transmembrane transport	http://amigo.geneontology.org/amigo/term/GO:1902476	SLC12A2
0.09856	1	59	38.0395	Negative regulation of mRNA metabolic process	http://amigo.geneontology.org/amigo/term/GO:1903312	SECISBP2
0.10004	1	66	34.0051	DNA damage checkpoint signaling	http://amigo.geneontology.org/amigo/term/GO:0000077	HINFP
0.10004	1	70	32.0619	Regulation of cyclin-dependent protein serine/threonine kinase activity	http://amigo.geneontology.org/amigo/term/GO:0000079	SECISBP2
0.10004	2	616	7.2868	Mitotic cell cycle	http://amigo.geneontology.org/amigo/term/GO:0000278	SECISBP2 HINFP
0.10004	1	70	32.0619	Mesonephros development	http://amigo.geneontology.org/amigo/term/GO:0001823	REN
0.10004	1	61	36.7923	Renal system process	http://amigo.geneontology.org/amigo/term/GO:0003014	REN
0.10004	2	648	6.92695	DNA metabolic process	http://amigo.geneontology.org/amigo/term/GO:0006259	HINFP PEX14
0.10004	1	66	34.0051	Translational elongation	http://amigo.geneontology.org/amigo/term/GO:0006414	SECISBP2
0.10004	2	597	7.5187	Cellular response to DNA damage stimulus	http://amigo.geneontology.org/amigo/term/GO:0006974	HINFP PEX14
0.10004	1	65	34.5282	Endoplasmic reticulum organization	http://amigo.geneontology.org/amigo/term/GO:0007029	PEX5
0.10004	1	68	33.0049	Fatty acid catabolic process	http://amigo.geneontology.org/amigo/term/GO:0009062	PEX5
0.10004	2	640	7.01354	Negative regulation of gene expression	http://amigo.geneontology.org/amigo/term/GO:0010629	SECISBP2 HINFP
0.10004	1	66	34.0051	Fatty acid oxidation	http://amigo.geneontology.org/amigo/term/GO:0019395	PEX5
0.10004	1	68	33.0049	Cerebral cortex development	http://amigo.geneontology.org/amigo/term/GO:0021987	PEX5
0.10004	1	72	31.1713	DNA integrity checkpoint signaling	http://amigo.geneontology.org/amigo/term/GO:0031570	HINFP
0.10004	1	65	34.5282	Negative regulation of protein binding	http://amigo.geneontology.org/amigo/term/GO:0032091	PEX14
0.10004	1	70	32.0619	Lipid oxidation	http://amigo.geneontology.org/amigo/term/GO:0034440	PEX5
0.10004	1	64	35.0677	Myoblast differentiation	http://amigo.geneontology.org/amigo/term/GO:0045445	HINFP
0.10004	3	1630	4.13067	Negative regulation of nitrogen compound metabolic process	http://amigo.geneontology.org/amigo/term/GO:0051172	SECISBP2 HINFP PEX14
0.10004	1	72	31.1713	Lymphocyte migration	http://amigo.geneontology.org/amigo/term/GO:0072676	SLC12A2
0.10004	1	68	33.0049	Inorganic cation import across plasma membrane	http://amigo.geneontology.org/amigo/term/GO:0098659	SLC12A2
0.10004	1	68	33.0049	Inorganic ion import across plasma membrane	http://amigo.geneontology.org/amigo/term/GO:0099587	SLC12A2
0.10004	1	72	31.1713	Regulation of cyclin-dependent protein kinase activity	http://amigo.geneontology.org/amigo/term/GO:1904029	SECISBP2
0.100498	1	74	30.3288	Mitochondrial membrane organization	http://amigo.geneontology.org/amigo/term/GO:0007006	PEX5
0.100498	2	654	6.8634	Regulation of cell cycle	http://amigo.geneontology.org/amigo/term/GO:0051726	SECISBP2 HINFP
0.10161	1	76	29.5307	Regulation of lipid transport	http://amigo.geneontology.org/amigo/term/GO:0032368	REN
0.10161	1	76	29.5307	Monocarboxylic acid catabolic process	http://amigo.geneontology.org/amigo/term/GO:0072329	PEX5
0.102152	1	77	29.1472	Inorganic anion transmembrane transport	http://amigo.geneontology.org/amigo/term/GO:0098661	SLC12A2
0.110427	1	85	26.4039	Male gonad development	http://amigo.geneontology.org/amigo/term/GO:0008584	REN
0.110427	3	1763	3.81906	Negative regulation of cellular metabolic process	http://amigo.geneontology.org/amigo/term/GO:0031324	SECISBP2 HINFP PEX14
0.110427	1	85	26.4039	Development of primary male sexual characteristics	http://amigo.geneontology.org/amigo/term/GO:0046546	REN
0.118455	2	737	6.09046	Positive regulation of gene expression	http://amigo.geneontology.org/amigo/term/GO:0010628	SECISBP2 HINFP
0.118923	1	94	23.8759	Chloride transport	http://amigo.geneontology.org/amigo/term/GO:0006821	SLC12A2
0.118923	1	94	23.8759	Pallium development	http://amigo.geneontology.org/amigo/term/GO:0021543	PEX5
0.119584	1	98	22.9014	Nuclear-transcribed mRNA catabolic process	http://amigo.geneontology.org/amigo/term/GO:0000956	SECISBP2
0.119584	1	96	23.3785	Regulation of blood pressure	http://amigo.geneontology.org/amigo/term/GO:0008217	REN
0.119584	3	1858	3.62379	Response to organic substance	http://amigo.geneontology.org/amigo/term/GO:0010033	SLC12A2 REN GLRX2
0.119584	1	97	23.1375	Monovalent inorganic cation homeostasis	http://amigo.geneontology.org/amigo/term/GO:0055067	SLC12A2
0.119584	2	756	5.93739	Cation transmembrane transport	http://amigo.geneontology.org/amigo/term/GO:0098655	SLC12A2 PEX5L
0.120658	1	100	22.4433	Neuron migration	http://amigo.geneontology.org/amigo/term/GO:0001764	PEX5
0.120658	1	101	22.2211	Male sex differentiation	http://amigo.geneontology.org/amigo/term/GO:0046661	REN
0.120658	1	101	22.2211	Negative regulation of binding	http://amigo.geneontology.org/amigo/term/GO:0051100	PEX14
0.121005	1	102	22.0033	Regulation of lipid localization	http://amigo.geneontology.org/amigo/term/GO:1905952	REN
0.122017	1	105	21.3746	Response to reactive oxygen species	http://amigo.geneontology.org/amigo/term/GO:0000302	GLRX2
0.122017	1	105	21.3746	Negative regulation of DNA-binding transcription factor activity	http://amigo.geneontology.org/amigo/term/GO:0043433	PEX14
0.122017	1	104	21.5801	Positive regulation of developmental growth	http://amigo.geneontology.org/amigo/term/GO:0048639	PEX5
0.122044	1	110	20.403	G1/S transition of mitotic cell cycle	http://amigo.geneontology.org/amigo/term/GO:0000082	HINFP
0.122044	3	1921	3.50495	Negative regulation of macromolecule metabolic process	http://amigo.geneontology.org/amigo/term/GO:0010605	SECISBP2 HINFP PEX14
0.122044	1	110	20.403	Transport along microtubule	http://amigo.geneontology.org/amigo/term/GO:0010970	PEX14
0.122044	1	110	20.403	Multicellular organism growth	http://amigo.geneontology.org/amigo/term/GO:0035264	PEX5
0.122044	1	106	21.173	Signal transduction in response to DNA damage	http://amigo.geneontology.org/amigo/term/GO:0042770	HINFP
0.122044	1	110	20.403	Cellular protein complex disassembly	http://amigo.geneontology.org/amigo/term/GO:0043624	PEX14
0.122044	1	110	20.403	Neuromuscular process	http://amigo.geneontology.org/amigo/term/GO:0050905	PEX5
0.123432	1	112	20.0387	Cell maturation	http://amigo.geneontology.org/amigo/term/GO:0048469	REN
0.123732	1	113	19.8614	Central nervous system neuron differentiation	http://amigo.geneontology.org/amigo/term/GO:0021953	PEX5
0.124888	1	115	19.5159	Cell cycle checkpoint signaling	http://amigo.geneontology.org/amigo/term/GO:0000075	HINFP
0.124888	1	117	19.1823	Regulation of mRNA catabolic process	http://amigo.geneontology.org/amigo/term/GO:0061013	SECISBP2
0.124888	1	117	19.1823	Mononuclear cell migration	http://amigo.geneontology.org/amigo/term/GO:0071674	SLC12A2
0.124888	1	116	19.3477	Positive regulation of protein serine/threonine kinase activity	http://amigo.geneontology.org/amigo/term/GO:0071902	SECISBP2
0.127021	1	123	18.2466	Regulation of cell size	http://amigo.geneontology.org/amigo/term/GO:0008361	SLC12A2
0.127021	1	122	18.3962	Hormone-mediated signaling pathway	http://amigo.geneontology.org/amigo/term/GO:0009755	REN
0.127021	1	123	18.2466	Hormone metabolic process	http://amigo.geneontology.org/amigo/term/GO:0042445	REN
0.127021	1	125	17.9547	Cell cycle G1/S phase transition	http://amigo.geneontology.org/amigo/term/GO:0044843	HINFP
0.127021	2	866	5.18322	Negative regulation of transcription, DNA-templated	http://amigo.geneontology.org/amigo/term/GO:0045892	HINFP PEX14
0.127021	1	124	18.0995	Import across plasma membrane	http://amigo.geneontology.org/amigo/term/GO:0098739	SLC12A2
0.127021	2	868	5.17127	Negative regulation of RNA biosynthetic process	http://amigo.geneontology.org/amigo/term/GO:1902679	HINFP PEX14
0.127021	2	868	5.17127	Negative regulation of nucleic acid-templated transcription	http://amigo.geneontology.org/amigo/term/GO:1903507	HINFP PEX14
0.130497	2	887	5.0605	Neuron differentiation	http://amigo.geneontology.org/amigo/term/GO:0030182	SECISBP2 PEX5
0.130497	1	130	17.2641	Sodium ion transmembrane transport	http://amigo.geneontology.org/amigo/term/GO:0035725	SLC12A2
0.131343	1	134	16.7488	Gonad development	http://amigo.geneontology.org/amigo/term/GO:0008406	REN
0.131343	1	133	16.8747	Cytoskeleton-dependent intracellular transport	http://amigo.geneontology.org/amigo/term/GO:0030705	PEX14
0.131343	1	134	16.7488	Regulation of protein binding	http://amigo.geneontology.org/amigo/term/GO:0043393	PEX14
0.131343	1	134	16.7488	Microtubule-based transport	http://amigo.geneontology.org/amigo/term/GO:0099111	PEX14
0.131558	1	135	16.6247	Regulation of hormone secretion	http://amigo.geneontology.org/amigo/term/GO:0046883	REN
0.131771	1	136	16.5025	Development of primary sexual characteristics	http://amigo.geneontology.org/amigo/term/GO:0045137	REN
0.13602	2	928	4.83693	Peptide metabolic process	http://amigo.geneontology.org/amigo/term/GO:0006518	SECISBP2 REN
0.137771	1	144	15.5856	Leukocyte chemotaxis	http://amigo.geneontology.org/amigo/term/GO:0030595	SLC12A2
0.138607	1	146	15.3721	Cellular modified amino acid metabolic process	http://amigo.geneontology.org/amigo/term/GO:0006575	CKMT2
0.138607	2	950	4.72491	Cation transport	http://amigo.geneontology.org/amigo/term/GO:0006812	SLC12A2 PEX5L
0.138607	2	954	4.7051	Ion transmembrane transport	http://amigo.geneontology.org/amigo/term/GO:0034220	SLC12A2 PEX5L
0.138607	1	148	15.1644	Protein-DNA complex assembly	http://amigo.geneontology.org/amigo/term/GO:0065004	PEX14
0.138607	1	149	15.0626	Anatomical structure maturation	http://amigo.geneontology.org/amigo/term/GO:0071695	REN
0.13966	1	156	14.3868	Organic acid catabolic process	http://amigo.geneontology.org/amigo/term/GO:0016054	PEX5
0.13966	1	152	14.7654	Protein processing	http://amigo.geneontology.org/amigo/term/GO:0016485	REN
0.13966	1	154	14.5736	Lipid modification	http://amigo.geneontology.org/amigo/term/GO:0030258	PEX5
0.13966	1	157	14.2951	Cellular lipid catabolic process	http://amigo.geneontology.org/amigo/term/GO:0044242	PEX5
0.13966	1	153	14.6688	Positive regulation of growth	http://amigo.geneontology.org/amigo/term/GO:0045927	PEX5
0.13966	1	154	14.5736	Carboxylic acid catabolic process	http://amigo.geneontology.org/amigo/term/GO:0046395	PEX5
0.13966	2	985	4.55702	Generation of neurons	http://amigo.geneontology.org/amigo/term/GO:0048699	SECISBP2 PEX5
0.13966	1	156	14.3868	Import into cell	http://amigo.geneontology.org/amigo/term/GO:0098657	SLC12A2
0.13966	1	155	14.4796	Negative regulation of cell cycle phase transition	http://amigo.geneontology.org/amigo/term/GO:1901988	HINFP
0.140125	1	159	14.1153	Inorganic anion transport	http://amigo.geneontology.org/amigo/term/GO:0015698	SLC12A2
0.142812	1	163	13.7689	Potassium ion transmembrane transport	http://amigo.geneontology.org/amigo/term/GO:0071805	SLC12A2
0.143185	1	166	13.5201	Sodium ion transport	http://amigo.geneontology.org/amigo/term/GO:0006814	SLC12A2
0.143185	1	166	13.5201	Organic hydroxy compound transport	http://amigo.geneontology.org/amigo/term/GO:0015850	REN
0.143185	1	166	13.5201	Protein-containing complex disassembly	http://amigo.geneontology.org/amigo/term/GO:0032984	PEX14
0.14389	1	172	13.0484	Sex differentiation	http://amigo.geneontology.org/amigo/term/GO:0007548	REN
0.14389	2	1029	4.36216	Negative regulation of macromolecule biosynthetic process	http://amigo.geneontology.org/amigo/term/GO:0010558	HINFP PEX14
0.14389	2	1033	4.34527	Cell migration	http://amigo.geneontology.org/amigo/term/GO:0016477	SLC12A2 PEX5
0.14389	1	169	13.2801	Negative regulation of cellular catabolic process	http://amigo.geneontology.org/amigo/term/GO:0031330	SECISBP2
0.14389	1	171	13.1248	Hormone secretion	http://amigo.geneontology.org/amigo/term/GO:0046879	REN
0.14389	2	1021	4.39634	Negative regulation of cellular macromolecule biosynthetic process	http://amigo.geneontology.org/amigo/term/GO:2000113	HINFP PEX14
0.146413	1	176	12.7519	MRNA catabolic process	http://amigo.geneontology.org/amigo/term/GO:0006402	SECISBP2
0.146705	1	178	12.6086	Potassium ion transport	http://amigo.geneontology.org/amigo/term/GO:0006813	SLC12A2
0.146705	1	179	12.5382	Hormone transport	http://amigo.geneontology.org/amigo/term/GO:0009914	REN
0.146705	1	179	12.5382	Protein-DNA complex subunit organization	http://amigo.geneontology.org/amigo/term/GO:0071824	PEX14
0.1472	2	1061	4.2306	Negative regulation of cellular biosynthetic process	http://amigo.geneontology.org/amigo/term/GO:0031327	HINFP PEX14
0.147676	1	182	12.3315	Negative regulation of cell cycle process	http://amigo.geneontology.org/amigo/term/GO:0010948	HINFP
0.148072	2	1076	4.17162	Negative regulation of biosynthetic process	http://amigo.geneontology.org/amigo/term/GO:0009890	HINFP PEX14
0.148072	1	185	12.1315	Developmental maturation	http://amigo.geneontology.org/amigo/term/GO:0021700	REN
0.148072	2	1072	4.18719	Neurogenesis	http://amigo.geneontology.org/amigo/term/GO:0022008	SECISBP2 PEX5
0.156599	2	1114	4.02932	Cellular amide metabolic process	http://amigo.geneontology.org/amigo/term/GO:0043603	SECISBP2 REN
0.159515	1	202	11.1106	Protein maturation	http://amigo.geneontology.org/amigo/term/GO:0051604	REN
0.159542	1	203	11.0558	Cell chemotaxis	http://amigo.geneontology.org/amigo/term/GO:0060326	SLC12A2
0.159567	1	204	11.0016	Regulation of developmental growth	http://amigo.geneontology.org/amigo/term/GO:0048638	PEX5
0.159617	1	206	10.8948	Kidney development	http://amigo.geneontology.org/amigo/term/GO:0001822	REN
0.159617	1	206	10.8948	RNA catabolic process	http://amigo.geneontology.org/amigo/term/GO:0006401	SECISBP2
0.161121	1	209	10.7384	Negative regulation of catabolic process	http://amigo.geneontology.org/amigo/term/GO:0009895	SECISBP2
0.161873	1	211	10.6367	Anion transmembrane transport	http://amigo.geneontology.org/amigo/term/GO:0098656	SLC12A2
0.161909	2	1163	3.85956	Cell motility	http://amigo.geneontology.org/amigo/term/GO:0048870	SLC12A2 PEX5
0.161909	2	1163	3.85956	Localization of cell	http://amigo.geneontology.org/amigo/term/GO:0051674	SLC12A2 PEX5
0.161909	1	214	10.4875	Regulation of mRNA metabolic process	http://amigo.geneontology.org/amigo/term/GO:1903311	SECISBP2
0.16192	1	215	10.4388	Positive regulation of cell cycle	http://amigo.geneontology.org/amigo/term/GO:0045787	SECISBP2
0.161931	1	216	10.3904	Renal system development	http://amigo.geneontology.org/amigo/term/GO:0072001	REN
0.170434	1	231	9.71573	Lipid catabolic process	http://amigo.geneontology.org/amigo/term/GO:0016042	PEX5
0.170434	1	229	9.80058	Regulation of binding	http://amigo.geneontology.org/amigo/term/GO:0051098	PEX14
0.170434	1	230	9.75797	Regulation of protein serine/threonine kinase activity	http://amigo.geneontology.org/amigo/term/GO:0071900	SECISBP2
0.171104	1	233	9.63233	Small molecule catabolic process	http://amigo.geneontology.org/amigo/term/GO:0044282	PEX5
0.173118	1	238	9.42997	Fatty acid metabolic process	http://amigo.geneontology.org/amigo/term/GO:0006631	PEX5
0.173118	1	237	9.46976	Leukocyte migration	http://amigo.geneontology.org/amigo/term/GO:0050900	SLC12A2
0.173765	1	240	9.35139	Urogenital system development	http://amigo.geneontology.org/amigo/term/GO:0001655	REN
0.175092	1	243	9.23594	Negative regulation of cell cycle	http://amigo.geneontology.org/amigo/term/GO:0045786	HINFP
0.175556	1	248	9.04973	Response to oxidative stress	http://amigo.geneontology.org/amigo/term/GO:0006979	GLRX2
0.175556	1	245	9.16054	Response to inorganic substance	http://amigo.geneontology.org/amigo/term/GO:0010035	GLRX2
0.175556	1	248	9.04973	Positive regulation of protein kinase activity	http://amigo.geneontology.org/amigo/term/GO:0045860	SECISBP2
0.175556	1	248	9.04973	Regulation of cell cycle phase transition	http://amigo.geneontology.org/amigo/term/GO:1901987	HINFP
0.176488	2	1272	3.52883	Ion transport	http://amigo.geneontology.org/amigo/term/GO:0006811	SLC12A2 PEX5L
0.177447	1	253	8.87088	Regulation of translation	http://amigo.geneontology.org/amigo/term/GO:0006417	SECISBP2
0.178807	2	1288	3.48499	Locomotion	http://amigo.geneontology.org/amigo/term/GO:0040011	SLC12A2 PEX5
0.180198	2	1297	3.46081	Cellular response to stress	http://amigo.geneontology.org/amigo/term/GO:0033554	HINFP PEX14
0.180464	1	262	8.56616	Lipid transport	http://amigo.geneontology.org/amigo/term/GO:0006869	REN
0.180464	1	262	8.56616	Mitotic cell cycle phase transition	http://amigo.geneontology.org/amigo/term/GO:0044772	HINFP
0.181037	1	264	8.50126	Establishment of organelle localization	http://amigo.geneontology.org/amigo/term/GO:0051656	PEX14
0.181605	1	266	8.43734	Blood circulation	http://amigo.geneontology.org/amigo/term/GO:0008015	REN
0.182811	1	269	8.34325	Regulation of DNA-binding transcription factor activity	http://amigo.geneontology.org/amigo/term/GO:0051090	PEX14
0.185824	1	275	8.16121	Reproductive structure development	http://amigo.geneontology.org/amigo/term/GO:0048608	REN
0.185824	1	276	8.13164	Reproductive system development	http://amigo.geneontology.org/amigo/term/GO:0061458	REN
0.188441	1	285	7.87485	In utero embryonic development	http://amigo.geneontology.org/amigo/term/GO:0001701	HINFP
0.188441	1	286	7.84732	Circulatory system process	http://amigo.geneontology.org/amigo/term/GO:0003013	REN
0.188441	1	285	7.87485	Cellular component disassembly	http://amigo.geneontology.org/amigo/term/GO:0022411	PEX14
0.188441	1	282	7.95863	Signal release	http://amigo.geneontology.org/amigo/term/GO:0023061	REN
0.188441	1	285	7.87485	Regulation of cellular component size	http://amigo.geneontology.org/amigo/term/GO:0032535	SLC12A2
0.190186	1	290	7.73908	Regulation of hormone levels	http://amigo.geneontology.org/amigo/term/GO:0010817	REN
0.191299	1	293	7.65984	Regulation of system process	http://amigo.geneontology.org/amigo/term/GO:0044057	REN
0.19154	1	297	7.55668	Microtubule-based movement	http://amigo.geneontology.org/amigo/term/GO:0007018	PEX14
0.19154	1	297	7.55668	Regulation of cellular amide metabolic process	http://amigo.geneontology.org/amigo/term/GO:0034248	SECISBP2
0.19154	1	297	7.55668	Nucleobase-containing compound catabolic process	http://amigo.geneontology.org/amigo/term/GO:0034655	SECISBP2
0.192022	1	299	7.50613	Regulation of mitotic cell cycle	http://amigo.geneontology.org/amigo/term/GO:0007346	SECISBP2
0.194168	1	304	7.38268	Lipid localization	http://amigo.geneontology.org/amigo/term/GO:0010876	REN
0.194168	1	305	7.35847	Positive regulation of kinase activity	http://amigo.geneontology.org/amigo/term/GO:0033674	SECISBP2
0.197012	1	311	7.21651	Non-membrane-bounded organelle assembly	http://amigo.geneontology.org/amigo/term/GO:0140694	PEX14
0.199513	1	318	7.05765	Cellular nitrogen compound catabolic process	http://amigo.geneontology.org/amigo/term/GO:0044270	SECISBP2
0.199513	1	317	7.07992	Heterocycle catabolic process	http://amigo.geneontology.org/amigo/term/GO:0046700	SECISBP2
0.199513	1	319	7.03553	Regulation of secretion by cell	http://amigo.geneontology.org/amigo/term/GO:1903530	REN

## Sheet: Spironolactone
Enrichment FDR	nGenes	Pathway Genes	Fold Enrichment	Pathway	URL	Genes
0.0404984	1	4	561.083	Peroxisome targeting sequence binding	http://amigo.geneontology.org/amigo/term/GO:0000268	PEX5
0.0404984	1	7	320.619	Creatine kinase activity	http://amigo.geneontology.org/amigo/term/GO:0004111	CKMT2
0.0404984	1	7	320.619	Phosphotransferase activity, nitrogenous group as acceptor	http://amigo.geneontology.org/amigo/term/GO:0016775	CKMT2
0.0404984	1	3	748.111	Selenocysteine insertion sequence binding	http://amigo.geneontology.org/amigo/term/GO:0035368	SECISBP2
0.0404984	2	185	24.2631	Histone binding	http://amigo.geneontology.org/amigo/term/GO:0042393	SECISBP2 HINFP
0.0404984	1	7	320.619	Cyclin-dependent protein serine/threonine kinase activator activity	http://amigo.geneontology.org/amigo/term/GO:0061575	SECISBP2
0.0404984	4	1409	6.37142	Transcription regulator activity	http://amigo.geneontology.org/amigo/term/GO:0140110	NR3C2 HINFP AR PEX14
0.057323	1	15	149.622	RNA polymerase II general transcription initiation factor binding	http://amigo.geneontology.org/amigo/term/GO:0001091	AR
0.057323	2	339	13.2409	DNA-binding transcription activator activity	http://amigo.geneontology.org/amigo/term/GO:0001216	HINFP AR
0.057323	2	334	13.4391	DNA-binding transcription activator activity, RNA polymerase II-specific	http://amigo.geneontology.org/amigo/term/GO:0001228	HINFP AR
0.057323	3	1049	6.41849	DNA-binding transcription factor activity	http://amigo.geneontology.org/amigo/term/GO:0003700	NR3C2 HINFP AR
0.057323	1	25	89.7733	Aspartic-type endopeptidase activity	http://amigo.geneontology.org/amigo/term/GO:0004190	REN
0.057323	3	1009	6.67294	Signaling receptor binding	http://amigo.geneontology.org/amigo/term/GO:0005102	REN AR PEX14
0.057323	1	22	102.015	Protein-disulfide reductase activity	http://amigo.geneontology.org/amigo/term/GO:0015035	GLRX2
0.057323	1	27	83.1235	Disulfide oxidoreductase activity	http://amigo.geneontology.org/amigo/term/GO:0015036	GLRX2
0.057323	1	26	86.3205	Protein serine/threonine kinase activator activity	http://amigo.geneontology.org/amigo/term/GO:0043539	SECISBP2
0.057323	1	26	86.3205	Beta-tubulin binding	http://amigo.geneontology.org/amigo/term/GO:0048487	PEX14
0.057323	1	26	86.3205	Aspartic-type peptidase activity	http://amigo.geneontology.org/amigo/term/GO:0070001	REN
0.057323	3	1131	5.95314	Sequence-specific double-stranded DNA binding	http://amigo.geneontology.org/amigo/term/GO:1990837	NR3C2 HINFP AR
0.0604399	3	1196	5.6296	Double-stranded DNA binding	http://amigo.geneontology.org/amigo/term/GO:0003690	NR3C2 HINFP AR
0.0617182	3	1227	5.48737	Sequence-specific DNA binding	http://amigo.geneontology.org/amigo/term/GO:0043565	NR3C2 HINFP AR
0.0617525	1	42	53.4365	Basal transcription machinery binding	http://amigo.geneontology.org/amigo/term/GO:0001098	AR
0.0617525	1	42	53.4365	Basal RNA polymerase II transcription machinery binding	http://amigo.geneontology.org/amigo/term/GO:0001099	AR
0.0617525	2	456	9.84357	Chromatin binding	http://amigo.geneontology.org/amigo/term/GO:0003682	HINFP AR
0.0617525	1	37	60.6577	Signal sequence binding	http://amigo.geneontology.org/amigo/term/GO:0005048	PEX5
0.0617525	1	43	52.1938	Cyclin-dependent protein serine/threonine kinase regulator activity	http://amigo.geneontology.org/amigo/term/GO:0016538	SECISBP2
0.0617525	1	43	52.1938	Oxidoreductase activity, acting on a sulfur group of donors	http://amigo.geneontology.org/amigo/term/GO:0016667	GLRX2
0.0617525	1	36	62.3426	General transcription initiation factor binding	http://amigo.geneontology.org/amigo/term/GO:0140296	AR
0.0647666	1	50	44.8867	Nuclear receptor activity	http://amigo.geneontology.org/amigo/term/GO:0004879	AR
0.0647666	3	1408	4.78196	Enzyme binding	http://amigo.geneontology.org/amigo/term/GO:0019899	SECISBP2 HINFP AR
0.0647666	1	50	44.8867	Ligand-activated transcription factor activity	http://amigo.geneontology.org/amigo/term/GO:0098531	AR
0.067443	1	60	37.4056	MRNA 3 -UTR binding	http://amigo.geneontology.org/amigo/term/GO:0003730	SECISBP2
0.067443	1	62	36.1989	Kinase activator activity	http://amigo.geneontology.org/amigo/term/GO:0019209	SECISBP2
0.067443	1	57	39.3743	Protein kinase activator activity	http://amigo.geneontology.org/amigo/term/GO:0030295	SECISBP2
0.067443	1	57	39.3743	Hormone binding	http://amigo.geneontology.org/amigo/term/GO:0042562	AR
0.067443	1	64	35.0677	Ubiquitin binding	http://amigo.geneontology.org/amigo/term/GO:0043130	SECISBP2
0.067443	1	63	35.6243	Protein N-terminus binding	http://amigo.geneontology.org/amigo/term/GO:0047485	PEX14
0.067443	1	60	37.4056	ATPase binding	http://amigo.geneontology.org/amigo/term/GO:0051117	AR
0.0687533	1	67	33.4975	Steroid binding	http://amigo.geneontology.org/amigo/term/GO:0005496	AR
0.0698931	1	70	32.0619	Beta-catenin binding	http://amigo.geneontology.org/amigo/term/GO:0008013	AR
0.0698931	2	644	6.96998	Zinc ion binding	http://amigo.geneontology.org/amigo/term/GO:0008270	NR3C2 AR
0.0760341	1	80	28.0542	Ubiquitin-like protein binding	http://amigo.geneontology.org/amigo/term/GO:0032182	SECISBP2
0.090904	3	1861	3.61795	DNA binding	http://amigo.geneontology.org/amigo/term/GO:0003677	NR3C2 HINFP AR
0.0974401	1	108	20.7809	Ribonucleoprotein complex binding	http://amigo.geneontology.org/amigo/term/GO:0043021	SECISBP2
0.102225	2	834	5.38209	RNA polymerase II cis-regulatory region sequence-specific DNA binding	http://amigo.geneontology.org/amigo/term/GO:0000978	HINFP AR
0.103933	2	852	5.26839	Cis-regulatory region sequence-specific DNA binding	http://amigo.geneontology.org/amigo/term/GO:0000987	HINFP AR
0.106047	1	126	17.8122	Transcription corepressor activity	http://amigo.geneontology.org/amigo/term/GO:0003714	PEX14
0.107518	2	889	5.04912	Transition metal ion binding	http://amigo.geneontology.org/amigo/term/GO:0046914	NR3C2 AR
0.109575	1	136	16.5025	Protein kinase regulator activity	http://amigo.geneontology.org/amigo/term/GO:0019887	SECISBP2
0.116941	2	964	4.65629	RNA polymerase II transcription regulatory region sequence-specific DNA binding	http://amigo.geneontology.org/amigo/term/GO:0000977	HINFP AR
0.116941	2	963	4.66113	DNA-binding transcription factor activity, RNA polymerase II-specific	http://amigo.geneontology.org/amigo/term/GO:0000981	HINFP AR
0.121633	1	161	13.94	Kinase regulator activity	http://amigo.geneontology.org/amigo/term/GO:0019207	SECISBP2
0.127373	2	1044	4.29949	Transcription cis-regulatory region binding	http://amigo.geneontology.org/amigo/term/GO:0000976	HINFP AR
0.127373	2	1045	4.29537	Transcription regulatory region nucleic acid binding	http://amigo.geneontology.org/amigo/term/GO:0001067	HINFP AR
0.127403	1	179	12.5382	Peptide binding	http://amigo.geneontology.org/amigo/term/GO:0042277	PEX5
0.146093	1	222	10.1096	DNA-binding transcription repressor activity	http://amigo.geneontology.org/amigo/term/GO:0001217	HINFP
0.146093	1	222	10.1096	DNA-binding transcription repressor activity, RNA polymerase II-specific	http://amigo.geneontology.org/amigo/term/GO:0001227	HINFP
0.146093	1	226	9.93068	MRNA binding	http://amigo.geneontology.org/amigo/term/GO:0003729	SECISBP2
0.146093	1	222	10.1096	Microtubule binding	http://amigo.geneontology.org/amigo/term/GO:0008017	PEX14
0.146093	1	224	10.0193	Amide binding	http://amigo.geneontology.org/amigo/term/GO:0033218	PEX5
0.166013	1	263	8.53359	Protein heterodimerization activity	http://amigo.geneontology.org/amigo/term/GO:0046982	PEX14
0.186127	1	302	7.43157	Tubulin binding	http://amigo.geneontology.org/amigo/term/GO:0015631	PEX14
0.0448015	1	15	149.622	Cerebral cortex neuron differentiation	http://amigo.geneontology.org/amigo/term/GO:0021895	PEX5
0.0448015	1	16	140.271	Steroid hormone secretion	http://amigo.geneontology.org/amigo/term/GO:0035929	REN
0.0448015	1	16	140.271	Kinetochore assembly	http://amigo.geneontology.org/amigo/term/GO:0051382	PEX14
0.0448015	2	285	15.7497	Establishment of protein localization to organelle	http://amigo.geneontology.org/amigo/term/GO:0072594	PEX5 PEX14
0.0455752	2	299	15.0123	Cell division	http://amigo.geneontology.org/amigo/term/GO:0051301	SECISBP2 PEX14
0.0488999	1	18	124.685	Subpallium development	http://amigo.geneontology.org/amigo/term/GO:0021544	SECISBP2
0.0508584	1	19	118.123	Microtubule anchoring	http://amigo.geneontology.org/amigo/term/GO:0034453	PEX14
0.0510973	3	1021	6.59452	Negative regulation of cellular macromolecule biosynthetic process	http://amigo.geneontology.org/amigo/term/GO:2000113	HINFP AR PEX14
0.0514781	3	1029	6.54325	Negative regulation of macromolecule biosynthetic process	http://amigo.geneontology.org/amigo/term/GO:0010558	HINFP AR PEX14
0.0530582	3	1076	6.25743	Negative regulation of biosynthetic process	http://amigo.geneontology.org/amigo/term/GO:0009890	HINFP AR PEX14
0.0530582	2	352	12.7519	Endomembrane system organization	http://amigo.geneontology.org/amigo/term/GO:0010256	PEX5 AR
0.0530582	3	1061	6.3459	Negative regulation of cellular biosynthetic process	http://amigo.geneontology.org/amigo/term/GO:0031327	HINFP AR PEX14
0.0530582	2	344	13.0484	Cellular response to hormone stimulus	http://amigo.geneontology.org/amigo/term/GO:0032870	REN AR
0.0530582	1	22	102.015	Regulation of endocrine process	http://amigo.geneontology.org/amigo/term/GO:0044060	REN
0.0530582	3	1085	6.20553	Establishment of protein localization	http://amigo.geneontology.org/amigo/term/GO:0045184	HINFP PEX5 PEX14
0.0530582	1	21	106.873	Positive regulation of cyclin-dependent protein serine/threonine kinase activity	http://amigo.geneontology.org/amigo/term/GO:0045737	SECISBP2
0.0530582	1	21	106.873	Kinetochore organization	http://amigo.geneontology.org/amigo/term/GO:0051383	PEX14
0.0530582	1	23	97.5797	Positive regulation of cyclin-dependent protein kinase activity	http://amigo.geneontology.org/amigo/term/GO:1904031	SECISBP2
0.0533533	1	24	93.5139	Regulation of systemic arterial blood pressure by hormone	http://amigo.geneontology.org/amigo/term/GO:0001990	REN
0.0533533	3	1101	6.11535	Cell cycle	http://amigo.geneontology.org/amigo/term/GO:0007049	SECISBP2 HINFP PEX14
0.0533533	1	24	93.5139	Positive regulation of multicellular organism growth	http://amigo.geneontology.org/amigo/term/GO:0040018	PEX5
0.0570003	1	27	83.1235	Very long-chain fatty acid metabolic process	http://amigo.geneontology.org/amigo/term/GO:0000038	PEX5
0.0570003	2	387	11.5986	DNA repair	http://amigo.geneontology.org/amigo/term/GO:0006281	HINFP PEX14
0.0570003	1	26	86.3205	Centromere complex assembly	http://amigo.geneontology.org/amigo/term/GO:0034508	PEX14
0.0570003	1	27	83.1235	Response to estrogen	http://amigo.geneontology.org/amigo/term/GO:0043627	AR
0.0570003	1	27	83.1235	Lipid export from cell	http://amigo.geneontology.org/amigo/term/GO:0140353	REN
0.058632	2	402	11.1658	Brain development	http://amigo.geneontology.org/amigo/term/GO:0007420	SECISBP2 PEX5
0.058632	1	29	77.3908	Androgen receptor signaling pathway	http://amigo.geneontology.org/amigo/term/GO:0030521	AR
0.058632	1	29	77.3908	Cellular modified amino acid biosynthetic process	http://amigo.geneontology.org/amigo/term/GO:0042398	CKMT2
0.058632	1	29	77.3908	Endocrine hormone secretion	http://amigo.geneontology.org/amigo/term/GO:0060986	REN
0.0594499	1	30	74.8111	Regulation of systemic arterial blood pressure mediated by a chemical signal	http://amigo.geneontology.org/amigo/term/GO:0003044	REN
0.0595835	2	410	10.948	Response to hormone	http://amigo.geneontology.org/amigo/term/GO:0009725	REN AR
0.0601263	1	31	72.3978	Cerebral cortex cell migration	http://amigo.geneontology.org/amigo/term/GO:0021795	PEX5
0.0614072	1	32	70.1354	Nuclear-transcribed mRNA catabolic process, nonsense-mediated decay	http://amigo.geneontology.org/amigo/term/GO:0000184	SECISBP2
0.062661	1	33	68.0101	Transcription by RNA polymerase III	http://amigo.geneontology.org/amigo/term/GO:0006383	AR
0.0648123	2	438	10.2481	Head development	http://amigo.geneontology.org/amigo/term/GO:0060322	SECISBP2 PEX5
0.0650175	3	1265	5.32253	Cellular protein localization	http://amigo.geneontology.org/amigo/term/GO:0034613	PEX5 AR PEX14
0.0657559	3	1275	5.28078	Cellular macromolecule localization	http://amigo.geneontology.org/amigo/term/GO:0070727	PEX5 AR PEX14
0.0674204	1	37	60.6577	Intracellular estrogen receptor signaling pathway	http://amigo.geneontology.org/amigo/term/GO:0030520	AR
0.0703402	1	39	57.547	Negative regulation of mRNA catabolic process	http://amigo.geneontology.org/amigo/term/GO:1902373	SECISBP2
0.0749711	1	42	53.4365	Cellular response to ketone	http://amigo.geneontology.org/amigo/term/GO:1901655	AR
0.0757275	1	43	52.1938	Telencephalon cell migration	http://amigo.geneontology.org/amigo/term/GO:0022029	PEX5
0.0757275	3	1368	4.92178	Cell development	http://amigo.geneontology.org/amigo/term/GO:0048468	SECISBP2 REN PEX5
0.0797242	1	46	48.7899	Forebrain cell migration	http://amigo.geneontology.org/amigo/term/GO:0021885	PEX5
0.0812322	2	517	8.68214	Membrane organization	http://amigo.geneontology.org/amigo/term/GO:0061024	PEX5 AR
0.0816176	1	48	46.7569	Positive regulation of NIK/NF-kappaB signaling	http://amigo.geneontology.org/amigo/term/GO:1901224	NR3C2
0.0825373	1	49	45.8027	Feeding behavior	http://amigo.geneontology.org/amigo/term/GO:0007631	REN
0.0834395	1	50	44.8867	Negative regulation of RNA catabolic process	http://amigo.geneontology.org/amigo/term/GO:1902369	SECISBP2
0.0843249	1	51	44.0065	Fatty acid beta-oxidation	http://amigo.geneontology.org/amigo/term/GO:0006635	PEX5
0.0848954	1	53	42.3459	Regulation of systemic arterial blood pressure	http://amigo.geneontology.org/amigo/term/GO:0003073	REN
0.0848954	1	52	43.1603	Regulation of multicellular organism growth	http://amigo.geneontology.org/amigo/term/GO:0040014	PEX5
0.0848954	2	550	8.16121	Positive regulation of phosphorylation	http://amigo.geneontology.org/amigo/term/GO:0042327	SECISBP2 AR
0.0848954	1	53	42.3459	Endocrine process	http://amigo.geneontology.org/amigo/term/GO:0050886	REN
0.085426	2	558	8.04421	Developmental process involved in reproduction	http://amigo.geneontology.org/amigo/term/GO:0003006	REN AR
0.085426	2	562	7.98695	Central nervous system development	http://amigo.geneontology.org/amigo/term/GO:0007417	SECISBP2 PEX5
0.085426	3	1491	4.51576	Phosphorylation	http://amigo.geneontology.org/amigo/term/GO:0016310	SECISBP2 CKMT2 AR
0.085426	1	55	40.8061	Organelle transport along microtubule	http://amigo.geneontology.org/amigo/term/GO:0072384	PEX14
0.0870737	1	57	39.3743	Response to hydrogen peroxide	http://amigo.geneontology.org/amigo/term/GO:0042542	GLRX2
0.0893487	1	59	38.0395	Negative regulation of mRNA metabolic process	http://amigo.geneontology.org/amigo/term/GO:1903312	SECISBP2
0.0895202	1	66	34.0051	DNA damage checkpoint signaling	http://amigo.geneontology.org/amigo/term/GO:0000077	HINFP
0.0895202	1	70	32.0619	Regulation of cyclin-dependent protein serine/threonine kinase activity	http://amigo.geneontology.org/amigo/term/GO:0000079	SECISBP2
0.0895202	2	633	7.0911	Negative regulation of transcription by RNA polymerase II	http://amigo.geneontology.org/amigo/term/GO:0000122	HINFP AR
0.0895202	2	616	7.2868	Mitotic cell cycle	http://amigo.geneontology.org/amigo/term/GO:0000278	SECISBP2 HINFP
0.0895202	1	70	32.0619	Mesonephros development	http://amigo.geneontology.org/amigo/term/GO:0001823	REN
0.0895202	1	61	36.7923	Renal system process	http://amigo.geneontology.org/amigo/term/GO:0003014	REN
0.0895202	1	66	34.0051	Translational elongation	http://amigo.geneontology.org/amigo/term/GO:0006414	SECISBP2
0.0895202	2	639	7.02452	Intracellular protein transport	http://amigo.geneontology.org/amigo/term/GO:0006886	PEX5 PEX14
0.0895202	2	597	7.5187	Cellular response to DNA damage stimulus	http://amigo.geneontology.org/amigo/term/GO:0006974	HINFP PEX14
0.0895202	1	65	34.5282	Endoplasmic reticulum organization	http://amigo.geneontology.org/amigo/term/GO:0007029	PEX5
0.0895202	1	68	33.0049	Fatty acid catabolic process	http://amigo.geneontology.org/amigo/term/GO:0009062	PEX5
0.0895202	2	599	7.4936	Positive regulation of phosphorus metabolic process	http://amigo.geneontology.org/amigo/term/GO:0010562	SECISBP2 AR
0.0895202	2	640	7.01354	Negative regulation of gene expression	http://amigo.geneontology.org/amigo/term/GO:0010629	SECISBP2 HINFP
0.0895202	1	66	34.0051	Fatty acid oxidation	http://amigo.geneontology.org/amigo/term/GO:0019395	PEX5
0.0895202	1	68	33.0049	Cerebral cortex development	http://amigo.geneontology.org/amigo/term/GO:0021987	PEX5
0.0895202	1	72	31.1713	DNA integrity checkpoint signaling	http://amigo.geneontology.org/amigo/term/GO:0031570	HINFP
0.0895202	1	65	34.5282	Negative regulation of protein binding	http://amigo.geneontology.org/amigo/term/GO:0032091	PEX14
0.0895202	2	623	7.20492	Protein localization to organelle	http://amigo.geneontology.org/amigo/term/GO:0033365	PEX5 PEX14
0.0895202	1	70	32.0619	Lipid oxidation	http://amigo.geneontology.org/amigo/term/GO:0034440	PEX5
0.0895202	1	64	35.0677	Myoblast differentiation	http://amigo.geneontology.org/amigo/term/GO:0045445	HINFP
0.0895202	2	599	7.4936	Positive regulation of phosphate metabolic process	http://amigo.geneontology.org/amigo/term/GO:0045937	SECISBP2 AR
0.0895202	3	1649	4.08308	Organic substance transport	http://amigo.geneontology.org/amigo/term/GO:0071702	REN PEX5 PEX14
0.0895202	1	66	34.0051	Regulation of NIK/NF-kappaB signaling	http://amigo.geneontology.org/amigo/term/GO:1901222	NR3C2
0.0895202	1	64	35.0677	Response to ketone	http://amigo.geneontology.org/amigo/term/GO:1901654	AR
0.0895202	1	72	31.1713	Regulation of cyclin-dependent protein kinase activity	http://amigo.geneontology.org/amigo/term/GO:1904029	SECISBP2
0.0895202	1	67	33.4975	Negative regulation of extrinsic apoptotic signaling pathway	http://amigo.geneontology.org/amigo/term/GO:2001237	AR
0.0895339	2	648	6.92695	DNA metabolic process	http://amigo.geneontology.org/amigo/term/GO:0006259	HINFP PEX14
0.0901311	1	74	30.3288	Mitochondrial membrane organization	http://amigo.geneontology.org/amigo/term/GO:0007006	PEX5
0.0901311	2	654	6.8634	Regulation of cell cycle	http://amigo.geneontology.org/amigo/term/GO:0051726	SECISBP2 HINFP
0.0907162	1	76	29.5307	Intracellular steroid hormone receptor signaling pathway	http://amigo.geneontology.org/amigo/term/GO:0030518	AR
0.0907162	1	76	29.5307	Regulation of lipid transport	http://amigo.geneontology.org/amigo/term/GO:0032368	REN
0.0907162	1	76	29.5307	Monocarboxylic acid catabolic process	http://amigo.geneontology.org/amigo/term/GO:0072329	PEX5
0.0924624	1	78	28.7735	Regulation of protein localization to plasma membrane	http://amigo.geneontology.org/amigo/term/GO:1903076	AR
0.0953426	1	81	27.7078	NIK/NF-kappaB signaling	http://amigo.geneontology.org/amigo/term/GO:0038061	NR3C2
0.101628	1	87	25.7969	Steroid hormone mediated signaling pathway	http://amigo.geneontology.org/amigo/term/GO:0043401	AR
0.103407	3	1793	3.75516	Intracellular signal transduction	http://amigo.geneontology.org/amigo/term/GO:0035556	NR3C2 REN HINFP
0.104872	1	91	24.663	Regulation of protein localization to cell periphery	http://amigo.geneontology.org/amigo/term/GO:1904375	AR
0.107584	1	94	23.8759	Pallium development	http://amigo.geneontology.org/amigo/term/GO:0021543	PEX5
0.109144	1	96	23.3785	Regulation of blood pressure	http://amigo.geneontology.org/amigo/term/GO:0008217	REN
0.109999	1	98	22.9014	Nuclear-transcribed mRNA catabolic process	http://amigo.geneontology.org/amigo/term/GO:0000956	SECISBP2
0.109999	3	1858	3.62379	Response to organic substance	http://amigo.geneontology.org/amigo/term/GO:0010033	REN GLRX2 AR
0.111239	1	100	22.4433	Neuron migration	http://amigo.geneontology.org/amigo/term/GO:0001764	PEX5
0.111239	1	101	22.2211	Positive regulation of NF-kappaB transcription factor activity	http://amigo.geneontology.org/amigo/term/GO:0051092	AR
0.111239	1	101	22.2211	Negative regulation of binding	http://amigo.geneontology.org/amigo/term/GO:0051100	PEX14
0.111641	1	102	22.0033	Regulation of lipid localization	http://amigo.geneontology.org/amigo/term/GO:1905952	REN
0.112391	1	110	20.403	G1/S transition of mitotic cell cycle	http://amigo.geneontology.org/amigo/term/GO:0000082	HINFP
0.112391	1	105	21.3746	Response to reactive oxygen species	http://amigo.geneontology.org/amigo/term/GO:0000302	GLRX2
0.112391	1	110	20.403	Plasma membrane organization	http://amigo.geneontology.org/amigo/term/GO:0007009	AR
0.112391	3	1945	3.4617	Regulation of signal transduction	http://amigo.geneontology.org/amigo/term/GO:0009966	NR3C2 REN AR
0.112391	1	110	20.403	Transport along microtubule	http://amigo.geneontology.org/amigo/term/GO:0010970	PEX14
0.112391	1	110	20.403	Multicellular organism growth	http://amigo.geneontology.org/amigo/term/GO:0035264	PEX5
0.112391	1	106	21.173	Signal transduction in response to DNA damage	http://amigo.geneontology.org/amigo/term/GO:0042770	HINFP
0.112391	1	105	21.3746	Negative regulation of DNA-binding transcription factor activity	http://amigo.geneontology.org/amigo/term/GO:0043433	PEX14
0.112391	1	110	20.403	Cellular protein complex disassembly	http://amigo.geneontology.org/amigo/term/GO:0043624	PEX14
0.112391	1	104	21.5801	Positive regulation of developmental growth	http://amigo.geneontology.org/amigo/term/GO:0048639	PEX5
0.112391	1	110	20.403	Neuromuscular process	http://amigo.geneontology.org/amigo/term/GO:0050905	PEX5
0.112391	1	108	20.7809	Regulation of extrinsic apoptotic signaling pathway	http://amigo.geneontology.org/amigo/term/GO:2001236	AR
0.113459	1	112	20.0387	Cell maturation	http://amigo.geneontology.org/amigo/term/GO:0048469	REN
0.113814	1	113	19.8614	Central nervous system neuron differentiation	http://amigo.geneontology.org/amigo/term/GO:0021953	PEX5
0.114164	1	114	19.6871	Cellular response to steroid hormone stimulus	http://amigo.geneontology.org/amigo/term/GO:0071383	AR
0.114288	1	115	19.5159	Cell cycle checkpoint signaling	http://amigo.geneontology.org/amigo/term/GO:0000075	HINFP
0.114288	2	834	5.38209	Positive regulation of developmental process	http://amigo.geneontology.org/amigo/term/GO:0051094	PEX5 AR
0.114288	1	116	19.3477	Positive regulation of protein serine/threonine kinase activity	http://amigo.geneontology.org/amigo/term/GO:0071902	SECISBP2
0.114567	1	117	19.1823	Regulation of mRNA catabolic process	http://amigo.geneontology.org/amigo/term/GO:0061013	SECISBP2
0.116373	2	853	5.26221	Reproduction	http://amigo.geneontology.org/amigo/term/GO:0000003	REN AR
0.116373	2	851	5.27458	Reproductive process	http://amigo.geneontology.org/amigo/term/GO:0022414	REN AR
0.116373	2	855	5.2499	Cellular response to endogenous stimulus	http://amigo.geneontology.org/amigo/term/GO:0071495	REN AR
0.116373	1	120	18.7028	Regulation of protein localization to membrane	http://amigo.geneontology.org/amigo/term/GO:1905475	AR
0.116614	1	123	18.2466	Hormone metabolic process	http://amigo.geneontology.org/amigo/term/GO:0042445	REN
0.116614	2	861	5.21332	Response to oxygen-containing compound	http://amigo.geneontology.org/amigo/term/GO:1901700	GLRX2 AR
0.117753	1	125	17.9547	Cell cycle G1/S phase transition	http://amigo.geneontology.org/amigo/term/GO:0044843	HINFP
0.118317	2	873	5.14166	Regulation of phosphorylation	http://amigo.geneontology.org/amigo/term/GO:0042325	SECISBP2 AR
0.12112	2	887	5.0605	Neuron differentiation	http://amigo.geneontology.org/amigo/term/GO:0030182	SECISBP2 PEX5
0.122189	1	133	16.8747	Cytoskeleton-dependent intracellular transport	http://amigo.geneontology.org/amigo/term/GO:0030705	PEX14
0.122189	1	134	16.7488	Regulation of protein binding	http://amigo.geneontology.org/amigo/term/GO:0043393	PEX14
0.122189	1	134	16.7488	Response to steroid hormone	http://amigo.geneontology.org/amigo/term/GO:0048545	AR
0.122189	1	134	16.7488	Microtubule-based transport	http://amigo.geneontology.org/amigo/term/GO:0099111	PEX14
0.122458	1	135	16.6247	Regulation of hormone secretion	http://amigo.geneontology.org/amigo/term/GO:0046883	REN
0.123244	2	911	4.92719	Positive regulation of transcription by RNA polymerase II	http://amigo.geneontology.org/amigo/term/GO:0045944	HINFP AR
0.126021	2	925	4.85261	Response to endogenous stimulus	http://amigo.geneontology.org/amigo/term/GO:0009719	REN AR
0.126124	2	928	4.83693	Peptide metabolic process	http://amigo.geneontology.org/amigo/term/GO:0006518	SECISBP2 REN
0.129545	1	146	15.3721	Cellular modified amino acid metabolic process	http://amigo.geneontology.org/amigo/term/GO:0006575	CKMT2
0.130624	1	148	15.1644	Protein-DNA complex assembly	http://amigo.geneontology.org/amigo/term/GO:0065004	PEX14
0.13084	1	149	15.0626	Anatomical structure maturation	http://amigo.geneontology.org/amigo/term/GO:0071695	REN
0.131052	1	150	14.9622	Negative regulation of apoptotic signaling pathway	http://amigo.geneontology.org/amigo/term/GO:2001234	AR
0.131255	1	152	14.7654	Protein processing	http://amigo.geneontology.org/amigo/term/GO:0016485	REN
0.131255	1	154	14.5736	Lipid modification	http://amigo.geneontology.org/amigo/term/GO:0030258	PEX5
0.131255	1	153	14.6688	Positive regulation of growth	http://amigo.geneontology.org/amigo/term/GO:0045927	PEX5
0.131255	1	154	14.5736	Carboxylic acid catabolic process	http://amigo.geneontology.org/amigo/term/GO:0046395	PEX5
0.131255	1	154	14.5736	Extrinsic apoptotic signaling pathway	http://amigo.geneontology.org/amigo/term/GO:0097191	AR
0.131459	1	155	14.4796	Negative regulation of cell cycle phase transition	http://amigo.geneontology.org/amigo/term/GO:1901988	HINFP
0.13166	1	156	14.3868	Organic acid catabolic process	http://amigo.geneontology.org/amigo/term/GO:0016054	PEX5
0.131752	1	157	14.2951	Cellular lipid catabolic process	http://amigo.geneontology.org/amigo/term/GO:0044242	PEX5
0.131752	2	985	4.55702	Generation of neurons	http://amigo.geneontology.org/amigo/term/GO:0048699	SECISBP2 PEX5
0.135414	2	1003	4.47524	Protein transport	http://amigo.geneontology.org/amigo/term/GO:0015031	PEX5 PEX14
0.136617	1	166	13.5201	Organic hydroxy compound transport	http://amigo.geneontology.org/amigo/term/GO:0015850	REN
0.136617	1	166	13.5201	Protein-containing complex disassembly	http://amigo.geneontology.org/amigo/term/GO:0032984	PEX14
0.137281	2	1024	4.38346	Regulation of phosphate metabolic process	http://amigo.geneontology.org/amigo/term/GO:0019220	SECISBP2 AR
0.137281	1	169	13.2801	Negative regulation of cellular catabolic process	http://amigo.geneontology.org/amigo/term/GO:0031330	SECISBP2
0.137281	2	1024	4.38346	Regulation of phosphorus metabolic process	http://amigo.geneontology.org/amigo/term/GO:0051174	SECISBP2 AR
0.13806	1	171	13.1248	Hormone secretion	http://amigo.geneontology.org/amigo/term/GO:0046879	REN
0.139918	1	175	12.8248	Positive regulation of DNA-binding transcription factor activity	http://amigo.geneontology.org/amigo/term/GO:0051091	AR
0.139918	2	1043	4.30361	Regulation of intracellular signal transduction	http://amigo.geneontology.org/amigo/term/GO:1902531	NR3C2 REN
0.140064	1	176	12.7519	MRNA catabolic process	http://amigo.geneontology.org/amigo/term/GO:0006402	SECISBP2
0.140494	1	179	12.5382	Hormone transport	http://amigo.geneontology.org/amigo/term/GO:0009914	REN
0.140494	1	178	12.6086	Intracellular receptor signaling pathway	http://amigo.geneontology.org/amigo/term/GO:0030522	AR
0.140494	1	179	12.5382	Protein-DNA complex subunit organization	http://amigo.geneontology.org/amigo/term/GO:0071824	PEX14
0.142141	1	182	12.3315	Negative regulation of cell cycle process	http://amigo.geneontology.org/amigo/term/GO:0010948	HINFP
0.142966	2	1072	4.18719	Neurogenesis	http://amigo.geneontology.org/amigo/term/GO:0022008	SECISBP2 PEX5
0.143149	1	185	12.1315	Developmental maturation	http://amigo.geneontology.org/amigo/term/GO:0021700	REN
0.145997	2	1092	4.1105	Positive regulation of molecular function	http://amigo.geneontology.org/amigo/term/GO:0044093	SECISBP2 AR
0.145997	2	1093	4.10674	Intracellular transport	http://amigo.geneontology.org/amigo/term/GO:0046907	PEX5 PEX14
0.150279	2	1114	4.02932	Cellular amide metabolic process	http://amigo.geneontology.org/amigo/term/GO:0043603	SECISBP2 REN
0.150944	1	199	11.2781	Protein localization to plasma membrane	http://amigo.geneontology.org/amigo/term/GO:0072659	AR
0.15248	1	202	11.1106	Protein maturation	http://amigo.geneontology.org/amigo/term/GO:0051604	REN
0.15328	1	204	11.0016	Regulation of developmental growth	http://amigo.geneontology.org/amigo/term/GO:0048638	PEX5
0.153427	1	206	10.8948	Kidney development	http://amigo.geneontology.org/amigo/term/GO:0001822	REN
0.153427	1	206	10.8948	RNA catabolic process	http://amigo.geneontology.org/amigo/term/GO:0006401	SECISBP2
0.154922	1	209	10.7384	Negative regulation of catabolic process	http://amigo.geneontology.org/amigo/term/GO:0009895	SECISBP2
0.157814	1	214	10.4875	Regulation of mRNA metabolic process	http://amigo.geneontology.org/amigo/term/GO:1903311	SECISBP2
0.157866	1	215	10.4388	Positive regulation of cell cycle	http://amigo.geneontology.org/amigo/term/GO:0045787	SECISBP2
0.157916	1	216	10.3904	Renal system development	http://amigo.geneontology.org/amigo/term/GO:0072001	REN
0.161431	2	1194	3.75935	Positive regulation of transcription, DNA-templated	http://amigo.geneontology.org/amigo/term/GO:0045893	HINFP AR
0.161431	2	1195	3.75621	Positive regulation of RNA biosynthetic process	http://amigo.geneontology.org/amigo/term/GO:1902680	HINFP AR
0.161431	2	1194	3.75935	Positive regulation of nucleic acid-templated transcription	http://amigo.geneontology.org/amigo/term/GO:1903508	HINFP AR
0.164289	1	229	9.80058	Regulation of binding	http://amigo.geneontology.org/amigo/term/GO:0051098	PEX14
0.164308	1	230	9.75797	Regulation of protein serine/threonine kinase activity	http://amigo.geneontology.org/amigo/term/GO:0071900	SECISBP2
0.164328	1	231	9.71573	Lipid catabolic process	http://amigo.geneontology.org/amigo/term/GO:0016042	PEX5
0.164365	1	233	9.63233	Small molecule catabolic process	http://amigo.geneontology.org/amigo/term/GO:0044282	PEX5
0.164365	1	233	9.63233	Protein localization to cell periphery	http://amigo.geneontology.org/amigo/term/GO:1990778	AR
0.167062	1	238	9.42997	Fatty acid metabolic process	http://amigo.geneontology.org/amigo/term/GO:0006631	PEX5
0.167734	1	240	9.35139	Urogenital system development	http://amigo.geneontology.org/amigo/term/GO:0001655	REN
0.169044	1	248	9.04973	Response to oxidative stress	http://amigo.geneontology.org/amigo/term/GO:0006979	GLRX2
0.169044	1	245	9.16054	Response to inorganic substance	http://amigo.geneontology.org/amigo/term/GO:0010035	GLRX2
0.169044	1	243	9.23594	Negative regulation of cell cycle	http://amigo.geneontology.org/amigo/term/GO:0045786	HINFP
0.169044	1	248	9.04973	Positive regulation of protein kinase activity	http://amigo.geneontology.org/amigo/term/GO:0045860	SECISBP2
0.169044	1	248	9.04973	Regulation of cell cycle phase transition	http://amigo.geneontology.org/amigo/term/GO:1901987	HINFP
0.169044	1	246	9.12331	Regulation of apoptotic signaling pathway	http://amigo.geneontology.org/amigo/term/GO:2001233	AR
0.17162	1	253	8.87088	Regulation of translation	http://amigo.geneontology.org/amigo/term/GO:0006417	SECISBP2
0.172754	2	1287	3.4877	Positive regulation of RNA metabolic process	http://amigo.geneontology.org/amigo/term/GO:0051254	HINFP AR
0.174374	2	1297	3.46081	Cellular response to stress	http://amigo.geneontology.org/amigo/term/GO:0033554	HINFP PEX14
0.174724	1	262	8.56616	Lipid transport	http://amigo.geneontology.org/amigo/term/GO:0006869	REN
0.174724	1	262	8.56616	Mitotic cell cycle phase transition	http://amigo.geneontology.org/amigo/term/GO:0044772	HINFP
0.175324	1	264	8.50126	Establishment of organelle localization	http://amigo.geneontology.org/amigo/term/GO:0051656	PEX14
0.175835	1	266	8.43734	Blood circulation	http://amigo.geneontology.org/amigo/term/GO:0008015	REN
0.175835	2	1318	3.40567	Transmembrane transport	http://amigo.geneontology.org/amigo/term/GO:0055085	PEX5 PEX14
0.177451	2	1330	3.37494	Positive regulation of macromolecule biosynthetic process	http://amigo.geneontology.org/amigo/term/GO:0010557	HINFP AR
0.177451	2	1331	3.3724	Nitrogen compound transport	http://amigo.geneontology.org/amigo/term/GO:0071705	PEX5 PEX14
0.183162	1	282	7.95863	Signal release	http://amigo.geneontology.org/amigo/term/GO:0023061	REN
0.183574	1	285	7.87485	In utero embryonic development	http://amigo.geneontology.org/amigo/term/GO:0001701	HINFP
0.183574	1	286	7.84732	Circulatory system process	http://amigo.geneontology.org/amigo/term/GO:0003013	REN
0.183574	1	285	7.87485	Cellular component disassembly	http://amigo.geneontology.org/amigo/term/GO:0022411	PEX14
0.184809	1	297	7.55668	Microtubule-based movement	http://amigo.geneontology.org/amigo/term/GO:0007018	PEX14
0.184809	1	290	7.73908	Regulation of hormone levels	http://amigo.geneontology.org/amigo/term/GO:0010817	REN
0.184809	2	1391	3.22694	Positive regulation of cellular biosynthetic process	http://amigo.geneontology.org/amigo/term/GO:0031328	HINFP AR
0.184809	1	297	7.55668	Regulation of cellular amide metabolic process	http://amigo.geneontology.org/amigo/term/GO:0034248	SECISBP2
0.184809	1	297	7.55668	Nucleobase-containing compound catabolic process	http://amigo.geneontology.org/amigo/term/GO:0034655	SECISBP2
0.184809	1	293	7.65984	Regulation of system process	http://amigo.geneontology.org/amigo/term/GO:0044057	REN
0.184809	2	1397	3.21308	Positive regulation of nucleobase-containing compound metabolic process	http://amigo.geneontology.org/amigo/term/GO:0045935	HINFP AR
0.184809	1	292	7.68607	Cellular response to lipid	http://amigo.geneontology.org/amigo/term/GO:0071396	AR
0.185321	1	299	7.50613	Regulation of mitotic cell cycle	http://amigo.geneontology.org/amigo/term/GO:0007346	SECISBP2
0.185406	2	1408	3.18797	Positive regulation of biosynthetic process	http://amigo.geneontology.org/amigo/term/GO:0009891	HINFP AR
0.18683	1	304	7.38268	Lipid localization	http://amigo.geneontology.org/amigo/term/GO:0010876	REN
0.18683	1	305	7.35847	Positive regulation of kinase activity	http://amigo.geneontology.org/amigo/term/GO:0033674	SECISBP2
0.189616	1	311	7.21651	Non-membrane-bounded organelle assembly	http://amigo.geneontology.org/amigo/term/GO:0140694	PEX14
0.192173	1	318	7.05765	Cellular nitrogen compound catabolic process	http://amigo.geneontology.org/amigo/term/GO:0044270	SECISBP2
0.192173	1	317	7.07992	Heterocycle catabolic process	http://amigo.geneontology.org/amigo/term/GO:0046700	SECISBP2
0.192173	1	319	7.03553	Regulation of secretion by cell	http://amigo.geneontology.org/amigo/term/GO:1903530	REN
0.194213	1	325	6.90564	Cell cycle phase transition	http://amigo.geneontology.org/amigo/term/GO:0044770	HINFP
0.194213	1	324	6.92695	Cellular response to organic cyclic compound	http://amigo.geneontology.org/amigo/term/GO:0071407	AR
0.194337	2	1484	3.02471	Movement of cell or subcellular component	http://amigo.geneontology.org/amigo/term/GO:0006928	PEX5 PEX14
0.194337	2	1479	3.03493	Nervous system development	http://amigo.geneontology.org/amigo/term/GO:0007399	SECISBP2 PEX5
0.194337	1	330	6.80101	Aromatic compound catabolic process	http://amigo.geneontology.org/amigo/term/GO:0019439	SECISBP2
0.194337	2	1478	3.03699	Establishment of localization in cell	http://amigo.geneontology.org/amigo/term/GO:0051649	PEX5 PEX14

## Sheet: Sildenafil
Enrichment FDR	nGenes	Pathway Genes	Fold Enrichment	Pathway	URL	Genes
0.000107956	2	4	1122.17	Peroxisome targeting sequence binding	http://amigo.geneontology.org/amigo/term/GO:0000268	PEX5L PEX5
0.000493996	2	11	408.061	CGMP binding	http://amigo.geneontology.org/amigo/term/GO:0030553	PDE5A PDE11A
0.00116359	2	26	172.641	Cyclic-nucleotide phosphodiesterase activity	http://amigo.geneontology.org/amigo/term/GO:0004112	PDE5A PDE11A
0.00116359	2	24	187.028	3 ,5 -cyclic-nucleotide phosphodiesterase activity	http://amigo.geneontology.org/amigo/term/GO:0004114	PDE5A PDE11A
0.00116359	2	26	172.641	Cyclic nucleotide binding	http://amigo.geneontology.org/amigo/term/GO:0030551	PDE5A PDE11A
0.001982	2	37	121.315	Signal sequence binding	http://amigo.geneontology.org/amigo/term/GO:0005048	PEX5L PEX5
0.00701667	2	75	59.8489	Phosphoric diester hydrolase activity	http://amigo.geneontology.org/amigo/term/GO:0008081	PDE5A PDE11A
0.0151433	1	3	748.111	CGMP-stimulated cyclic-nucleotide phosphodiesterase activity	http://amigo.geneontology.org/amigo/term/GO:0004118	PDE11A
0.0151433	1	3	748.111	Selenocysteine insertion sequence binding	http://amigo.geneontology.org/amigo/term/GO:0035368	SECISBP2
0.0226924	1	7	320.619	Creatine kinase activity	http://amigo.geneontology.org/amigo/term/GO:0004111	CKMT2
0.0226924	1	8	280.542	Intracellular cyclic nucleotide activated cation channel activity	http://amigo.geneontology.org/amigo/term/GO:0005221	PEX5L
0.0226924	1	7	320.619	Phosphotransferase activity, nitrogenous group as acceptor	http://amigo.geneontology.org/amigo/term/GO:0016775	CKMT2
0.0226924	2	179	25.0764	Peptide binding	http://amigo.geneontology.org/amigo/term/GO:0042277	PEX5L PEX5
0.0226924	2	185	24.2631	Histone binding	http://amigo.geneontology.org/amigo/term/GO:0042393	SECISBP2 HINFP
0.0226924	1	8	280.542	Cyclic nucleotide-gated ion channel activity	http://amigo.geneontology.org/amigo/term/GO:0043855	PEX5L
0.0226924	1	7	320.619	Cyclin-dependent protein serine/threonine kinase activator activity	http://amigo.geneontology.org/amigo/term/GO:0061575	SECISBP2
0.0251229	2	224	20.0387	Amide binding	http://amigo.geneontology.org/amigo/term/GO:0033218	PEX5L PEX5
0.0277187	1	11	204.03	3 ,5 -cyclic-GMP phosphodiesterase activity	http://amigo.geneontology.org/amigo/term/GO:0047555	PDE5A
0.0471166	2	328	13.685	Phosphoric ester hydrolase activity	http://amigo.geneontology.org/amigo/term/GO:0042578	PDE5A PDE11A
0.0474144	1	22	102.015	Intracellular ligand-gated ion channel activity	http://amigo.geneontology.org/amigo/term/GO:0005217	PEX5L
0.0474144	1	22	102.015	Protein-disulfide reductase activity	http://amigo.geneontology.org/amigo/term/GO:0015035	GLRX2
0.049907	1	27	83.1235	Disulfide oxidoreductase activity	http://amigo.geneontology.org/amigo/term/GO:0015036	GLRX2
0.049907	2	398	11.2781	Guanyl nucleotide binding	http://amigo.geneontology.org/amigo/term/GO:0019001	PDE5A PDE11A
0.049907	2	391	11.48	Guanyl ribonucleotide binding	http://amigo.geneontology.org/amigo/term/GO:0032561	PDE5A PDE11A
0.049907	1	26	86.3205	Protein serine/threonine kinase activator activity	http://amigo.geneontology.org/amigo/term/GO:0043539	SECISBP2
0.049907	1	26	86.3205	Beta-tubulin binding	http://amigo.geneontology.org/amigo/term/GO:0048487	PEX14
0.069217	1	43	52.1938	Cyclin-dependent protein serine/threonine kinase regulator activity	http://amigo.geneontology.org/amigo/term/GO:0016538	SECISBP2
0.069217	1	43	52.1938	Oxidoreductase activity, acting on a sulfur group of donors	http://amigo.geneontology.org/amigo/term/GO:0016667	GLRX2
0.0726318	3	1408	4.78196	Enzyme binding	http://amigo.geneontology.org/amigo/term/GO:0019899	SECISBP2 PEX5L HINFP
0.0844891	1	60	37.4056	MRNA 3 -UTR binding	http://amigo.geneontology.org/amigo/term/GO:0003730	SECISBP2
0.0844891	1	62	36.1989	Kinase activator activity	http://amigo.geneontology.org/amigo/term/GO:0019209	SECISBP2
0.0844891	1	57	39.3743	Protein kinase activator activity	http://amigo.geneontology.org/amigo/term/GO:0030295	SECISBP2
0.0844891	1	64	35.0677	Ubiquitin binding	http://amigo.geneontology.org/amigo/term/GO:0043130	SECISBP2
0.0844891	1	63	35.6243	Protein N-terminus binding	http://amigo.geneontology.org/amigo/term/GO:0047485	PEX14
0.0909814	2	641	7.0026	Hydrolase activity, acting on ester bonds	http://amigo.geneontology.org/amigo/term/GO:0016788	PDE5A PDE11A
0.0935891	3	1734	3.88293	Purine nucleotide binding	http://amigo.geneontology.org/amigo/term/GO:0017076	CKMT2 PDE5A PDE11A
0.0935891	1	80	28.0542	Ubiquitin-like protein binding	http://amigo.geneontology.org/amigo/term/GO:0032182	SECISBP2
0.0935891	3	1730	3.89191	Ribonucleotide binding	http://amigo.geneontology.org/amigo/term/GO:0032553	CKMT2 PDE5A PDE11A
0.0935891	3	1716	3.92366	Purine ribonucleotide binding	http://amigo.geneontology.org/amigo/term/GO:0032555	CKMT2 PDE5A PDE11A
0.103761	1	93	24.1326	Ligand-gated cation channel activity	http://amigo.geneontology.org/amigo/term/GO:0099094	PEX5L
0.116485	1	108	20.7809	Ribonucleoprotein complex binding	http://amigo.geneontology.org/amigo/term/GO:0043021	SECISBP2
0.116485	3	1943	3.46526	Carbohydrate derivative binding	http://amigo.geneontology.org/amigo/term/GO:0097367	CKMT2 PDE5A PDE11A
0.118308	3	1991	3.38172	Nucleotide binding	http://amigo.geneontology.org/amigo/term/GO:0000166	CKMT2 PDE5A PDE11A
0.118308	3	1991	3.38172	Nucleoside phosphate binding	http://amigo.geneontology.org/amigo/term/GO:1901265	CKMT2 PDE5A PDE11A
0.118865	1	126	17.8122	Transcription corepressor activity	http://amigo.geneontology.org/amigo/term/GO:0003714	PEX14
0.118865	1	125	17.9547	Ligand-gated ion channel activity	http://amigo.geneontology.org/amigo/term/GO:0015276	PEX5L
0.118865	1	125	17.9547	Ligand-gated channel activity	http://amigo.geneontology.org/amigo/term/GO:0022834	PEX5L
0.125379	1	136	16.5025	Protein kinase regulator activity	http://amigo.geneontology.org/amigo/term/GO:0019887	SECISBP2
0.144683	1	161	13.94	Kinase regulator activity	http://amigo.geneontology.org/amigo/term/GO:0019207	SECISBP2
0.170586	1	195	11.5094	Small GTPase binding	http://amigo.geneontology.org/amigo/term/GO:0031267	PEX5L
0.17864	1	222	10.1096	DNA-binding transcription repressor activity	http://amigo.geneontology.org/amigo/term/GO:0001217	HINFP
0.17864	1	222	10.1096	DNA-binding transcription repressor activity, RNA polymerase II-specific	http://amigo.geneontology.org/amigo/term/GO:0001227	HINFP
0.17864	1	226	9.93068	MRNA binding	http://amigo.geneontology.org/amigo/term/GO:0003729	SECISBP2
0.17864	1	222	10.1096	Microtubule binding	http://amigo.geneontology.org/amigo/term/GO:0008017	PEX14
0.17864	1	217	10.3425	GTPase binding	http://amigo.geneontology.org/amigo/term/GO:0051020	PEX5L
0.0575204	2	349	12.8615	Organic cyclic compound catabolic process	http://amigo.geneontology.org/amigo/term/GO:1901361	SECISBP2 PDE5A
0.0575204	1	23	97.5797	Positive regulation of cyclin-dependent protein kinase activity	http://amigo.geneontology.org/amigo/term/GO:1904031	SECISBP2
0.0612152	1	26	86.3205	Centromere complex assembly	http://amigo.geneontology.org/amigo/term/GO:0034508	PEX14
0.0618965	1	27	83.1235	Very long-chain fatty acid metabolic process	http://amigo.geneontology.org/amigo/term/GO:0000038	PEX5
0.0618965	2	387	11.5986	DNA repair	http://amigo.geneontology.org/amigo/term/GO:0006281	HINFP PEX14
0.0644152	2	402	11.1658	Brain development	http://amigo.geneontology.org/amigo/term/GO:0007420	SECISBP2 PEX5
0.0644152	1	29	77.3908	Cellular modified amino acid biosynthetic process	http://amigo.geneontology.org/amigo/term/GO:0042398	CKMT2
0.0649757	1	30	74.8111	Purine ribonucleotide catabolic process	http://amigo.geneontology.org/amigo/term/GO:0009154	PDE5A
0.0660794	1	31	72.3978	Cerebral cortex cell migration	http://amigo.geneontology.org/amigo/term/GO:0021795	PEX5
0.0671483	1	32	70.1354	Nuclear-transcribed mRNA catabolic process, nonsense-mediated decay	http://amigo.geneontology.org/amigo/term/GO:0000184	SECISBP2
0.068184	1	33	68.0101	Purine nucleotide catabolic process	http://amigo.geneontology.org/amigo/term/GO:0006195	PDE5A
0.0690675	1	34	66.0098	Ribonucleotide catabolic process	http://amigo.geneontology.org/amigo/term/GO:0009261	PDE5A
0.0690675	3	1265	5.32253	Cellular protein localization	http://amigo.geneontology.org/amigo/term/GO:0034613	PEX5L PEX5 PEX14
0.0690675	2	438	10.2481	Head development	http://amigo.geneontology.org/amigo/term/GO:0060322	SECISBP2 PEX5
0.0691033	3	1275	5.28078	Cellular macromolecule localization	http://amigo.geneontology.org/amigo/term/GO:0070727	PEX5L PEX5 PEX14
0.0691033	1	36	62.3426	Purine-containing compound catabolic process	http://amigo.geneontology.org/amigo/term/GO:0072523	PDE5A
0.0700225	1	37	60.6577	Cyclic nucleotide metabolic process	http://amigo.geneontology.org/amigo/term/GO:0009187	PDE5A
0.0719505	1	40	56.1083	CAMP-mediated signaling	http://amigo.geneontology.org/amigo/term/GO:0019933	PDE11A
0.0719505	3	1318	5.1085	Transmembrane transport	http://amigo.geneontology.org/amigo/term/GO:0055085	PEX5L PEX5 PEX14
0.0719505	3	1331	5.0586	Nitrogen compound transport	http://amigo.geneontology.org/amigo/term/GO:0071705	PEX5L PEX5 PEX14
0.0719505	1	39	57.547	Negative regulation of mRNA catabolic process	http://amigo.geneontology.org/amigo/term/GO:1902373	SECISBP2
0.076003	1	43	52.1938	Telencephalon cell migration	http://amigo.geneontology.org/amigo/term/GO:0022029	PEX5
0.0802156	1	46	48.7899	Forebrain cell migration	http://amigo.geneontology.org/amigo/term/GO:0021885	PEX5
0.0849439	1	50	44.8867	Nucleotide catabolic process	http://amigo.geneontology.org/amigo/term/GO:0009166	PDE5A
0.0849439	1	50	44.8867	Negative regulation of RNA catabolic process	http://amigo.geneontology.org/amigo/term/GO:1902369	SECISBP2
0.0855561	1	51	44.0065	Fatty acid beta-oxidation	http://amigo.geneontology.org/amigo/term/GO:0006635	PEX5
0.0861529	1	52	43.1603	Regulation of multicellular organism growth	http://amigo.geneontology.org/amigo/term/GO:0040014	PEX5
0.0861874	1	53	42.3459	Cyclic-nucleotide-mediated signaling	http://amigo.geneontology.org/amigo/term/GO:0019935	PDE11A
0.0861874	3	1478	4.55548	Establishment of localization in cell	http://amigo.geneontology.org/amigo/term/GO:0051649	PEX5L PEX5 PEX14
0.0875177	2	562	7.98695	Central nervous system development	http://amigo.geneontology.org/amigo/term/GO:0007417	SECISBP2 PEX5
0.0875177	1	55	40.8061	Organelle transport along microtubule	http://amigo.geneontology.org/amigo/term/GO:0072384	PEX14
0.0889214	1	57	39.3743	Response to hydrogen peroxide	http://amigo.geneontology.org/amigo/term/GO:0042542	GLRX2
0.0889383	3	1533	4.39204	Cellular catabolic process	http://amigo.geneontology.org/amigo/term/GO:0044248	SECISBP2 PDE5A PEX5
0.0889383	3	1532	4.39491	Organic substance catabolic process	http://amigo.geneontology.org/amigo/term/GO:1901575	SECISBP2 PDE5A PEX5
0.0889383	1	59	38.0395	Negative regulation of mRNA metabolic process	http://amigo.geneontology.org/amigo/term/GO:1903312	SECISBP2
0.0900078	1	66	34.0051	DNA damage checkpoint signaling	http://amigo.geneontology.org/amigo/term/GO:0000077	HINFP
0.0900078	1	70	32.0619	Regulation of cyclin-dependent protein serine/threonine kinase activity	http://amigo.geneontology.org/amigo/term/GO:0000079	SECISBP2
0.0900078	2	616	7.2868	Mitotic cell cycle	http://amigo.geneontology.org/amigo/term/GO:0000278	SECISBP2 HINFP
0.0900078	2	648	6.92695	DNA metabolic process	http://amigo.geneontology.org/amigo/term/GO:0006259	HINFP PEX14
0.0900078	1	66	34.0051	Translational elongation	http://amigo.geneontology.org/amigo/term/GO:0006414	SECISBP2
0.0900078	2	597	7.5187	Cellular response to DNA damage stimulus	http://amigo.geneontology.org/amigo/term/GO:0006974	HINFP PEX14
0.0900078	1	65	34.5282	Endoplasmic reticulum organization	http://amigo.geneontology.org/amigo/term/GO:0007029	PEX5
0.0900078	1	68	33.0049	Fatty acid catabolic process	http://amigo.geneontology.org/amigo/term/GO:0009062	PEX5
0.0900078	2	640	7.01354	Negative regulation of gene expression	http://amigo.geneontology.org/amigo/term/GO:0010629	SECISBP2 HINFP
0.0900078	1	66	34.0051	Fatty acid oxidation	http://amigo.geneontology.org/amigo/term/GO:0019395	PEX5
0.0900078	1	68	33.0049	Cerebral cortex development	http://amigo.geneontology.org/amigo/term/GO:0021987	PEX5
0.0900078	1	72	31.1713	DNA integrity checkpoint signaling	http://amigo.geneontology.org/amigo/term/GO:0031570	HINFP
0.0900078	1	65	34.5282	Negative regulation of protein binding	http://amigo.geneontology.org/amigo/term/GO:0032091	PEX14
0.0900078	1	70	32.0619	Lipid oxidation	http://amigo.geneontology.org/amigo/term/GO:0034440	PEX5
0.0900078	1	64	35.0677	Myoblast differentiation	http://amigo.geneontology.org/amigo/term/GO:0045445	HINFP
0.0900078	3	1630	4.13067	Negative regulation of nitrogen compound metabolic process	http://amigo.geneontology.org/amigo/term/GO:0051172	SECISBP2 HINFP PEX14
0.0900078	3	1649	4.08308	Organic substance transport	http://amigo.geneontology.org/amigo/term/GO:0071702	PEX5L PEX5 PEX14
0.0900078	1	62	36.1989	Nucleoside phosphate catabolic process	http://amigo.geneontology.org/amigo/term/GO:1901292	PDE5A
0.0900078	1	72	31.1713	Regulation of cyclin-dependent protein kinase activity	http://amigo.geneontology.org/amigo/term/GO:1904029	SECISBP2
0.090178	1	74	30.3288	Mitochondrial membrane organization	http://amigo.geneontology.org/amigo/term/GO:0007006	PEX5
0.090178	2	654	6.8634	Regulation of cell cycle	http://amigo.geneontology.org/amigo/term/GO:0051726	SECISBP2 HINFP
0.091752	1	76	29.5307	Monocarboxylic acid catabolic process	http://amigo.geneontology.org/amigo/term/GO:0072329	PEX5
0.101826	3	1763	3.81906	Negative regulation of cellular metabolic process	http://amigo.geneontology.org/amigo/term/GO:0031324	SECISBP2 HINFP PEX14
0.105591	3	1794	3.75307	Catabolic process	http://amigo.geneontology.org/amigo/term/GO:0009056	SECISBP2 PDE5A PEX5
0.108119	2	737	6.09046	Positive regulation of gene expression	http://amigo.geneontology.org/amigo/term/GO:0010628	SECISBP2 HINFP
0.109181	1	94	23.8759	Pallium development	http://amigo.geneontology.org/amigo/term/GO:0021543	PEX5
0.112765	1	98	22.9014	Nuclear-transcribed mRNA catabolic process	http://amigo.geneontology.org/amigo/term/GO:0000956	SECISBP2
0.112778	1	110	20.403	G1/S transition of mitotic cell cycle	http://amigo.geneontology.org/amigo/term/GO:0000082	HINFP
0.112778	1	105	21.3746	Response to reactive oxygen species	http://amigo.geneontology.org/amigo/term/GO:0000302	GLRX2
0.112778	1	100	22.4433	Neuron migration	http://amigo.geneontology.org/amigo/term/GO:0001764	PEX5
0.112778	3	1921	3.50495	Negative regulation of macromolecule metabolic process	http://amigo.geneontology.org/amigo/term/GO:0010605	SECISBP2 HINFP PEX14
0.112778	1	110	20.403	Transport along microtubule	http://amigo.geneontology.org/amigo/term/GO:0010970	PEX14
0.112778	2	779	5.76209	Organophosphate metabolic process	http://amigo.geneontology.org/amigo/term/GO:0019637	CKMT2 PDE5A
0.112778	1	110	20.403	Multicellular organism growth	http://amigo.geneontology.org/amigo/term/GO:0035264	PEX5
0.112778	1	106	21.173	Signal transduction in response to DNA damage	http://amigo.geneontology.org/amigo/term/GO:0042770	HINFP
0.112778	1	105	21.3746	Negative regulation of DNA-binding transcription factor activity	http://amigo.geneontology.org/amigo/term/GO:0043433	PEX14
0.112778	1	110	20.403	Cellular protein complex disassembly	http://amigo.geneontology.org/amigo/term/GO:0043624	PEX14
0.112778	1	104	21.5801	Positive regulation of developmental growth	http://amigo.geneontology.org/amigo/term/GO:0048639	PEX5
0.112778	1	110	20.403	Neuromuscular process	http://amigo.geneontology.org/amigo/term/GO:0050905	PEX5
0.112778	1	101	22.2211	Negative regulation of binding	http://amigo.geneontology.org/amigo/term/GO:0051100	PEX14
0.112778	1	108	20.7809	Carbohydrate derivative catabolic process	http://amigo.geneontology.org/amigo/term/GO:1901136	PDE5A
0.114908	1	113	19.8614	Central nervous system neuron differentiation	http://amigo.geneontology.org/amigo/term/GO:0021953	PEX5
0.115386	1	115	19.5159	Cell cycle checkpoint signaling	http://amigo.geneontology.org/amigo/term/GO:0000075	HINFP
0.115386	1	117	19.1823	Organophosphate catabolic process	http://amigo.geneontology.org/amigo/term/GO:0046434	PDE5A
0.115386	1	117	19.1823	Regulation of mRNA catabolic process	http://amigo.geneontology.org/amigo/term/GO:0061013	SECISBP2
0.115386	1	116	19.3477	Positive regulation of protein serine/threonine kinase activity	http://amigo.geneontology.org/amigo/term/GO:0071902	SECISBP2
0.119564	1	125	17.9547	Cell cycle G1/S phase transition	http://amigo.geneontology.org/amigo/term/GO:0044843	HINFP
0.119564	2	866	5.18322	Negative regulation of transcription, DNA-templated	http://amigo.geneontology.org/amigo/term/GO:0045892	HINFP PEX14
0.119564	2	868	5.17127	Negative regulation of RNA biosynthetic process	http://amigo.geneontology.org/amigo/term/GO:1902679	HINFP PEX14
0.119564	2	868	5.17127	Negative regulation of nucleic acid-templated transcription	http://amigo.geneontology.org/amigo/term/GO:1903507	HINFP PEX14
0.123383	2	887	5.0605	Neuron differentiation	http://amigo.geneontology.org/amigo/term/GO:0030182	SECISBP2 PEX5
0.124392	1	133	16.8747	Cytoskeleton-dependent intracellular transport	http://amigo.geneontology.org/amigo/term/GO:0030705	PEX14
0.124392	1	134	16.7488	Regulation of protein binding	http://amigo.geneontology.org/amigo/term/GO:0043393	PEX14
0.124392	1	134	16.7488	Microtubule-based transport	http://amigo.geneontology.org/amigo/term/GO:0099111	PEX14
0.134278	1	146	15.3721	Cellular modified amino acid metabolic process	http://amigo.geneontology.org/amigo/term/GO:0006575	CKMT2
0.135132	1	148	15.1644	Protein-DNA complex assembly	http://amigo.geneontology.org/amigo/term/GO:0065004	PEX14
0.137076	1	156	14.3868	Organic acid catabolic process	http://amigo.geneontology.org/amigo/term/GO:0016054	PEX5
0.137076	1	154	14.5736	Lipid modification	http://amigo.geneontology.org/amigo/term/GO:0030258	PEX5
0.137076	1	157	14.2951	Cellular lipid catabolic process	http://amigo.geneontology.org/amigo/term/GO:0044242	PEX5
0.137076	1	153	14.6688	Positive regulation of growth	http://amigo.geneontology.org/amigo/term/GO:0045927	PEX5
0.137076	1	154	14.5736	Carboxylic acid catabolic process	http://amigo.geneontology.org/amigo/term/GO:0046395	PEX5
0.137076	2	985	4.55702	Generation of neurons	http://amigo.geneontology.org/amigo/term/GO:0048699	SECISBP2 PEX5
0.137076	1	155	14.4796	Negative regulation of cell cycle phase transition	http://amigo.geneontology.org/amigo/term/GO:1901988	HINFP
0.143185	1	166	13.5201	Protein-containing complex disassembly	http://amigo.geneontology.org/amigo/term/GO:0032984	PEX14
0.143819	1	169	13.2801	Negative regulation of cellular catabolic process	http://amigo.geneontology.org/amigo/term/GO:0031330	SECISBP2
0.143819	2	1021	4.39634	Negative regulation of cellular macromolecule biosynthetic process	http://amigo.geneontology.org/amigo/term/GO:2000113	HINFP PEX14
0.144307	2	1029	4.36216	Negative regulation of macromolecule biosynthetic process	http://amigo.geneontology.org/amigo/term/GO:0010558	HINFP PEX14
0.147676	1	176	12.7519	MRNA catabolic process	http://amigo.geneontology.org/amigo/term/GO:0006402	SECISBP2
0.14916	1	179	12.5382	Protein-DNA complex subunit organization	http://amigo.geneontology.org/amigo/term/GO:0071824	PEX14
0.149433	2	1061	4.2306	Negative regulation of cellular biosynthetic process	http://amigo.geneontology.org/amigo/term/GO:0031327	HINFP PEX14
0.149688	1	182	12.3315	Negative regulation of cell cycle process	http://amigo.geneontology.org/amigo/term/GO:0010948	HINFP
0.150281	2	1072	4.18719	Neurogenesis	http://amigo.geneontology.org/amigo/term/GO:0022008	SECISBP2 PEX5
0.150336	2	1076	4.17162	Negative regulation of biosynthetic process	http://amigo.geneontology.org/amigo/term/GO:0009890	HINFP PEX14
0.154719	1	192	11.6892	Second-messenger-mediated signaling	http://amigo.geneontology.org/amigo/term/GO:0019932	PDE11A
0.163007	1	204	11.0016	Regulation of developmental growth	http://amigo.geneontology.org/amigo/term/GO:0048638	PEX5
0.16355	1	206	10.8948	RNA catabolic process	http://amigo.geneontology.org/amigo/term/GO:0006401	SECISBP2
0.164841	1	209	10.7384	Negative regulation of catabolic process	http://amigo.geneontology.org/amigo/term/GO:0009895	SECISBP2
0.167368	1	215	10.4388	Positive regulation of cell cycle	http://amigo.geneontology.org/amigo/term/GO:0045787	SECISBP2
0.167368	1	214	10.4875	Regulation of mRNA metabolic process	http://amigo.geneontology.org/amigo/term/GO:1903311	SECISBP2
0.176132	1	231	9.71573	Lipid catabolic process	http://amigo.geneontology.org/amigo/term/GO:0016042	PEX5
0.176132	1	229	9.80058	Regulation of binding	http://amigo.geneontology.org/amigo/term/GO:0051098	PEX14
0.176132	1	230	9.75797	Regulation of protein serine/threonine kinase activity	http://amigo.geneontology.org/amigo/term/GO:0071900	SECISBP2
0.176561	1	233	9.63233	Small molecule catabolic process	http://amigo.geneontology.org/amigo/term/GO:0044282	PEX5
0.179137	1	238	9.42997	Fatty acid metabolic process	http://amigo.geneontology.org/amigo/term/GO:0006631	PEX5
0.181094	1	248	9.04973	Response to oxidative stress	http://amigo.geneontology.org/amigo/term/GO:0006979	GLRX2
0.181094	1	245	9.16054	Response to inorganic substance	http://amigo.geneontology.org/amigo/term/GO:0010035	GLRX2
0.181094	1	243	9.23594	Negative regulation of cell cycle	http://amigo.geneontology.org/amigo/term/GO:0045786	HINFP
0.181094	1	248	9.04973	Positive regulation of protein kinase activity	http://amigo.geneontology.org/amigo/term/GO:0045860	SECISBP2
0.181094	1	248	9.04973	Regulation of cell cycle phase transition	http://amigo.geneontology.org/amigo/term/GO:1901987	HINFP
0.183538	1	253	8.87088	Regulation of translation	http://amigo.geneontology.org/amigo/term/GO:0006417	SECISBP2
0.18688	2	1297	3.46081	Cellular response to stress	http://amigo.geneontology.org/amigo/term/GO:0033554	HINFP PEX14
0.187647	1	262	8.56616	Mitotic cell cycle phase transition	http://amigo.geneontology.org/amigo/term/GO:0044772	HINFP
0.187972	1	264	8.50126	Establishment of organelle localization	http://amigo.geneontology.org/amigo/term/GO:0051656	PEX14
0.189153	2	1319	3.40308	Small molecule metabolic process	http://amigo.geneontology.org/amigo/term/GO:0044281	PDE5A PEX5
0.189276	1	269	8.34325	Regulation of DNA-binding transcription factor activity	http://amigo.geneontology.org/amigo/term/GO:0051090	PEX14
0.196885	1	285	7.87485	In utero embryonic development	http://amigo.geneontology.org/amigo/term/GO:0001701	HINFP
0.196885	1	285	7.87485	Cellular component disassembly	http://amigo.geneontology.org/amigo/term/GO:0022411	PEX14
0.196885	2	1368	3.28119	Cell development	http://amigo.geneontology.org/amigo/term/GO:0048468	SECISBP2 PEX5

## Sheet: Benazepril
Enrichment FDR	nGenes	Pathway Genes	Fold Enrichment	Pathway	URL	Genes							Enrichment FDR	nGenes	Pathway Genes	Fold Enrichment	Pathway	URL	Genes
1.29397e-07	3	4	1683.25	Protein import into peroxisome matrix, docking	http://amigo.geneontology.org/amigo/term/GO:0016560	PEX5L PEX5 PEX14							5.71529e-05	2	4	1122.17	Peroxisome targeting sequence binding	http://amigo.geneontology.org/amigo/term/GO:0000268	PEX5L PEX5
2.34978e-06	3	14	480.929	Protein targeting to peroxisome	http://amigo.geneontology.org/amigo/term/GO:0006625	PEX5L PEX5 PEX14							5.71529e-05	2	3	1496.22	Peptidyl-dipeptidase activity	http://amigo.geneontology.org/amigo/term/GO:0008241	ACE2 ACE
2.34978e-06	3	12	561.083	Protein import into peroxisome matrix	http://amigo.geneontology.org/amigo/term/GO:0016558	PEX5L PEX5 PEX14							0.00314789	2	36	124.685	Carboxypeptidase activity	http://amigo.geneontology.org/amigo/term/GO:0004180	ACE2 ACE
2.34978e-06	3	14	480.929	Protein localization to peroxisome	http://amigo.geneontology.org/amigo/term/GO:0072662	PEX5L PEX5 PEX14							0.00314789	2	37	121.315	Signal sequence binding	http://amigo.geneontology.org/amigo/term/GO:0005048	PEX5L PEX5
2.34978e-06	3	14	480.929	Establishment of protein localization to peroxisome	http://amigo.geneontology.org/amigo/term/GO:0072663	PEX5L PEX5 PEX14							0.0139831	2	87	51.5939	Exopeptidase activity	http://amigo.geneontology.org/amigo/term/GO:0008238	ACE2 ACE
3.75925e-06	3	18	374.056	Peroxisomal membrane transport	http://amigo.geneontology.org/amigo/term/GO:0015919	PEX5L PEX5 PEX14							0.0202335	1	7	320.619	Creatine kinase activity	http://amigo.geneontology.org/amigo/term/GO:0004111	CKMT2
3.75925e-06	3	18	374.056	Peroxisomal transport	http://amigo.geneontology.org/amigo/term/GO:0043574	PEX5L PEX5 PEX14							0.0202335	1	8	280.542	Intracellular cyclic nucleotide activated cation channel activity	http://amigo.geneontology.org/amigo/term/GO:0005221	PEX5L
1.63224e-05	3	30	224.433	Peroxisome organization	http://amigo.geneontology.org/amigo/term/GO:0007031	PEX5L PEX5 PEX14							0.0202335	2	196	22.9014	Metallopeptidase activity	http://amigo.geneontology.org/amigo/term/GO:0008237	ACE2 ACE
1.77171e-05	3	32	210.406	Protein transmembrane import into intracellular organelle	http://amigo.geneontology.org/amigo/term/GO:0044743	PEX5L PEX5 PEX14							0.0202335	1	3	748.111	Tripeptidyl-peptidase activity	http://amigo.geneontology.org/amigo/term/GO:0008240	ACE
3.95766e-05	3	43	156.581	Intracellular protein transmembrane transport	http://amigo.geneontology.org/amigo/term/GO:0065002	PEX5L PEX5 PEX14							0.0202335	1	7	320.619	Phosphotransferase activity, nitrogenous group as acceptor	http://amigo.geneontology.org/amigo/term/GO:0016775	CKMT2
4.72308e-05	3	47	143.255	Protein transmembrane transport	http://amigo.geneontology.org/amigo/term/GO:0071806	PEX5L PEX5 PEX14							0.0202335	4	1408	6.37595	Enzyme binding	http://amigo.geneontology.org/amigo/term/GO:0019899	SECISBP2 PEX5L HINFP ACE
0.00027962	2	9	498.741	Regulation of gap junction assembly	http://amigo.geneontology.org/amigo/term/GO:1903596	ACE2 ACE							0.0202335	1	6	374.056	Chloride ion binding	http://amigo.geneontology.org/amigo/term/GO:0031404	ACE
0.000472876	2	12	374.056	Gap junction assembly	http://amigo.geneontology.org/amigo/term/GO:0016264	ACE2 ACE							0.0202335	1	8	280.542	Mitogen-activated protein kinase kinase binding	http://amigo.geneontology.org/amigo/term/GO:0031434	ACE
0.000797624	2	16	280.542	Regulation of systemic arterial blood pressure by renin-angiotensin	http://amigo.geneontology.org/amigo/term/GO:0003081	ACE2 ACE							0.0202335	1	3	748.111	Selenocysteine insertion sequence binding	http://amigo.geneontology.org/amigo/term/GO:0035368	SECISBP2
0.00119725	3	152	44.2961	Protein import	http://amigo.geneontology.org/amigo/term/GO:0017038	PEX5L PEX5 PEX14							0.0202335	2	179	25.0764	Peptide binding	http://amigo.geneontology.org/amigo/term/GO:0042277	PEX5L PEX5
0.001508	2	24	187.028	Regulation of systemic arterial blood pressure by hormone	http://amigo.geneontology.org/amigo/term/GO:0001990	ACE2 ACE							0.0202335	2	185	24.2631	Histone binding	http://amigo.geneontology.org/amigo/term/GO:0042393	SECISBP2 HINFP
0.001508	5	1085	10.3425	Establishment of protein localization	http://amigo.geneontology.org/amigo/term/GO:0045184	PEX5L ACE2 HINFP PEX5 PEX14							0.0202335	1	8	280.542	Cyclic nucleotide-gated ion channel activity	http://amigo.geneontology.org/amigo/term/GO:0043855	PEX5L
0.00200121	3	192	35.0677	Protein targeting	http://amigo.geneontology.org/amigo/term/GO:0006605	PEX5L PEX5 PEX14							0.0202335	1	7	320.619	Cyclin-dependent protein serine/threonine kinase activator activity	http://amigo.geneontology.org/amigo/term/GO:0061575	SECISBP2
0.00212361	2	30	149.622	Regulation of systemic arterial blood pressure mediated by a chemical signal	http://amigo.geneontology.org/amigo/term/GO:0003044	ACE2 ACE							0.0202335	1	7	320.619	Serine-type exopeptidase activity	http://amigo.geneontology.org/amigo/term/GO:0070008	ACE
0.00577906	2	53	84.6918	Regulation of systemic arterial blood pressure	http://amigo.geneontology.org/amigo/term/GO:0003073	ACE2 ACE							0.0226106	2	224	20.0387	Amide binding	http://amigo.geneontology.org/amigo/term/GO:0033218	PEX5L PEX5
0.00577906	2	53	84.6918	Endocrine process	http://amigo.geneontology.org/amigo/term/GO:0050886	ACE2 ACE							0.0348934	1	16	140.271	Virus receptor activity	http://amigo.geneontology.org/amigo/term/GO:0001618	ACE2
0.00577906	3	285	23.6246	Establishment of protein localization to organelle	http://amigo.geneontology.org/amigo/term/GO:0072594	PEX5L PEX5 PEX14							0.0348934	1	16	140.271	Exogenous protein binding	http://amigo.geneontology.org/amigo/term/GO:0140272	ACE2
0.00789732	5	1649	6.80513	Organic substance transport	http://amigo.geneontology.org/amigo/term/GO:0071702	PEX5L ACE2 ACE PEX5 PEX14							0.0421709	1	22	102.015	Intracellular ligand-gated ion channel activity	http://amigo.geneontology.org/amigo/term/GO:0005217	PEX5L
0.00797403	2	65	69.0564	Negative regulation of protein binding	http://amigo.geneontology.org/amigo/term/GO:0032091	ACE PEX14							0.0421709	1	22	102.015	Protein-disulfide reductase activity	http://amigo.geneontology.org/amigo/term/GO:0015035	GLRX2
0.00827118	5	1695	6.62045	Protein localization	http://amigo.geneontology.org/amigo/term/GO:0008104	PEX5L ACE2 HINFP PEX5 PEX14							0.0421709	1	22	102.015	Mitogen-activated protein kinase binding	http://amigo.geneontology.org/amigo/term/GO:0051019	ACE
0.0126732	4	1003	8.95048	Protein transport	http://amigo.geneontology.org/amigo/term/GO:0015031	PEX5L ACE2 PEX5 PEX14							0.0444633	2	377	11.9063	Endopeptidase activity	http://amigo.geneontology.org/amigo/term/GO:0004175	ACE2 ACE
0.0154281	2	96	46.7569	Regulation of blood pressure	http://amigo.geneontology.org/amigo/term/GO:0008217	ACE2 ACE							0.0444633	1	26	86.3205	Protein serine/threonine kinase activator activity	http://amigo.geneontology.org/amigo/term/GO:0043539	SECISBP2
0.0162033	2	102	44.0065	Cell-cell junction assembly	http://amigo.geneontology.org/amigo/term/GO:0007043	ACE2 ACE							0.0444633	1	26	86.3205	Beta-tubulin binding	http://amigo.geneontology.org/amigo/term/GO:0048487	PEX14
0.0162033	2	101	44.4422	Negative regulation of binding	http://amigo.geneontology.org/amigo/term/GO:0051100	ACE PEX14							0.0445725	1	27	83.1235	Disulfide oxidoreductase activity	http://amigo.geneontology.org/amigo/term/GO:0015036	GLRX2
0.021087	1	5	448.867	Selenocysteine incorporation	http://amigo.geneontology.org/amigo/term/GO:0001514	SECISBP2							0.0566468	2	445	10.0869	Protein kinase binding	http://amigo.geneontology.org/amigo/term/GO:0019901	SECISBP2 ACE
0.021087	2	142	31.6103	Heart process	http://amigo.geneontology.org/amigo/term/GO:0003015	ACE2 ACE							0.0641276	1	43	52.1938	Cyclin-dependent protein serine/threonine kinase regulator activity	http://amigo.geneontology.org/amigo/term/GO:0016538	SECISBP2
0.021087	1	4	561.083	Positive regulation of systemic arterial blood pressure	http://amigo.geneontology.org/amigo/term/GO:0003084	ACE							0.0641276	1	43	52.1938	Oxidoreductase activity, acting on a sulfur group of donors	http://amigo.geneontology.org/amigo/term/GO:0016667	GLRX2
0.021087	1	5	448.867	Translational readthrough	http://amigo.geneontology.org/amigo/term/GO:0006451	SECISBP2							0.0646905	2	502	8.94157	Kinase binding	http://amigo.geneontology.org/amigo/term/GO:0019900	SECISBP2 ACE
0.021087	1	6	374.056	Phosphagen metabolic process	http://amigo.geneontology.org/amigo/term/GO:0006599	CKMT2							0.0779899	1	60	37.4056	MRNA 3 -UTR binding	http://amigo.geneontology.org/amigo/term/GO:0003730	SECISBP2
0.021087	1	6	374.056	Phosphocreatine metabolic process	http://amigo.geneontology.org/amigo/term/GO:0006603	CKMT2							0.0779899	2	578	7.76586	Peptidase activity	http://amigo.geneontology.org/amigo/term/GO:0008233	ACE2 ACE
0.021087	3	639	10.5368	Intracellular protein transport	http://amigo.geneontology.org/amigo/term/GO:0006886	PEX5L PEX5 PEX14							0.0779899	1	62	36.1989	Kinase activator activity	http://amigo.geneontology.org/amigo/term/GO:0019209	SECISBP2
0.021087	3	640	10.5203	Negative regulation of gene expression	http://amigo.geneontology.org/amigo/term/GO:0010629	SECISBP2 HINFP ACE							0.0779899	1	57	39.3743	Protein kinase activator activity	http://amigo.geneontology.org/amigo/term/GO:0030295	SECISBP2
0.021087	1	6	374.056	Regulation of amino acid import across plasma membrane	http://amigo.geneontology.org/amigo/term/GO:0010958	ACE2							0.0779899	1	64	35.0677	Ubiquitin binding	http://amigo.geneontology.org/amigo/term/GO:0043130	SECISBP2
0.021087	1	4	561.083	Tryptophan transport	http://amigo.geneontology.org/amigo/term/GO:0015827	ACE2							0.0779899	1	63	35.6243	Protein N-terminus binding	http://amigo.geneontology.org/amigo/term/GO:0047485	PEX14
0.021087	2	152	29.5307	Telencephalon development	http://amigo.geneontology.org/amigo/term/GO:0021537	SECISBP2 PEX5							0.0947502	1	80	28.0542	Ubiquitin-like protein binding	http://amigo.geneontology.org/amigo/term/GO:0032182	SECISBP2
0.021087	1	6	374.056	Positive regulation of vesicle fusion	http://amigo.geneontology.org/amigo/term/GO:0031340	ACE2							0.107185	1	93	24.1326	Ligand-gated cation channel activity	http://amigo.geneontology.org/amigo/term/GO:0099094	PEX5L
0.021087	3	623	10.8074	Protein localization to organelle	http://amigo.geneontology.org/amigo/term/GO:0033365	PEX5L PEX5 PEX14							0.12115	1	108	20.7809	Ribonucleoprotein complex binding	http://amigo.geneontology.org/amigo/term/GO:0043021	SECISBP2
0.021087	1	6	374.056	Proline transmembrane transport	http://amigo.geneontology.org/amigo/term/GO:0035524	ACE2							0.131451	1	126	17.8122	Transcription corepressor activity	http://amigo.geneontology.org/amigo/term/GO:0003714	PEX14
0.021087	1	6	374.056	Regulation of SNARE complex assembly	http://amigo.geneontology.org/amigo/term/GO:0035542	ACE2							0.131451	1	125	17.9547	Ligand-gated ion channel activity	http://amigo.geneontology.org/amigo/term/GO:0015276	PEX5L
0.021087	1	6	374.056	Phosphagen biosynthetic process	http://amigo.geneontology.org/amigo/term/GO:0042396	CKMT2							0.131451	1	125	17.9547	Ligand-gated channel activity	http://amigo.geneontology.org/amigo/term/GO:0022834	PEX5L
0.021087	1	6	374.056	Hormone catabolic process	http://amigo.geneontology.org/amigo/term/GO:0042447	ACE							0.138526	1	136	16.5025	Protein kinase regulator activity	http://amigo.geneontology.org/amigo/term/GO:0019887	SECISBP2
0.021087	2	134	33.4975	Regulation of protein binding	http://amigo.geneontology.org/amigo/term/GO:0043393	ACE PEX14							0.153481	2	1009	4.44863	Signaling receptor binding	http://amigo.geneontology.org/amigo/term/GO:0005102	ACE PEX14
0.021087	2	137	32.764	Cell-cell junction organization	http://amigo.geneontology.org/amigo/term/GO:0045216	ACE2 ACE							0.153481	1	159	14.1153	Serine-type peptidase activity	http://amigo.geneontology.org/amigo/term/GO:0008236	ACE
0.021087	1	6	374.056	Positive regulation of striated muscle contraction	http://amigo.geneontology.org/amigo/term/GO:0045989	ACE2							0.153481	1	163	13.7689	Serine hydrolase activity	http://amigo.geneontology.org/amigo/term/GO:0017171	ACE
0.021087	1	6	374.056	Phosphocreatine biosynthetic process	http://amigo.geneontology.org/amigo/term/GO:0046314	CKMT2							0.153481	1	161	13.94	Kinase regulator activity	http://amigo.geneontology.org/amigo/term/GO:0019207	SECISBP2
0.021087	1	4	561.083	Receptor-mediated virion attachment to host cell	http://amigo.geneontology.org/amigo/term/GO:0046813	ACE2							0.159544	1	175	12.8248	G protein-coupled receptor binding	http://amigo.geneontology.org/amigo/term/GO:0001664	ACE
0.021087	4	1478	6.07397	Establishment of localization in cell	http://amigo.geneontology.org/amigo/term/GO:0051649	PEX5L ACE2 PEX5 PEX14							0.173674	1	195	11.5094	Small GTPase binding	http://amigo.geneontology.org/amigo/term/GO:0031267	PEX5L
0.021087	1	5	448.867	Positive regulation of amino acid transport	http://amigo.geneontology.org/amigo/term/GO:0051957	ACE2							0.182511	1	222	10.1096	DNA-binding transcription repressor activity	http://amigo.geneontology.org/amigo/term/GO:0001217	HINFP
0.021087	4	1318	6.81133	Transmembrane transport	http://amigo.geneontology.org/amigo/term/GO:0055085	PEX5L ACE2 PEX5 PEX14							0.182511	1	222	10.1096	DNA-binding transcription repressor activity, RNA polymerase II-specific	http://amigo.geneontology.org/amigo/term/GO:0001227	HINFP
0.021087	2	134	33.4975	Heart contraction	http://amigo.geneontology.org/amigo/term/GO:0060047	ACE2 ACE							0.182511	1	226	9.93068	MRNA binding	http://amigo.geneontology.org/amigo/term/GO:0003729	SECISBP2
0.021087	1	3	748.111	Positive regulation of cardiac muscle contraction	http://amigo.geneontology.org/amigo/term/GO:0060452	ACE2							0.182511	1	222	10.1096	Microtubule binding	http://amigo.geneontology.org/amigo/term/GO:0008017	PEX14
0.021087	4	1331	6.7448	Nitrogen compound transport	http://amigo.geneontology.org/amigo/term/GO:0071705	PEX5L ACE2 PEX5 PEX14							0.182511	1	217	10.3425	GTPase binding	http://amigo.geneontology.org/amigo/term/GO:0051020	PEX5L
0.021087	1	5	448.867	Cell proliferation in bone marrow	http://amigo.geneontology.org/amigo/term/GO:0071838	ACE
0.021087	1	4	561.083	Regulation of peptidyl-tyrosine autophosphorylation	http://amigo.geneontology.org/amigo/term/GO:1900084	ACE
0.021087	1	3	748.111	Positive regulation of peptidyl-tyrosine autophosphorylation	http://amigo.geneontology.org/amigo/term/GO:1900086	ACE
0.021087	2	133	33.7494	Regulation of cell junction assembly	http://amigo.geneontology.org/amigo/term/GO:1901888	ACE2 ACE
0.021087	1	6	374.056	Positive regulation of gap junction assembly	http://amigo.geneontology.org/amigo/term/GO:1903598	ACE2
0.021087	1	6	374.056	Regulation of amino acid transmembrane transport	http://amigo.geneontology.org/amigo/term/GO:1903789	ACE2
0.021087	1	6	374.056	Positive regulation of anion transmembrane transport	http://amigo.geneontology.org/amigo/term/GO:1903961	ACE2
0.021087	1	5	448.867	Regulation of peptidyl-cysteine S-nitrosylation	http://amigo.geneontology.org/amigo/term/GO:2000169	ACE
0.021087	1	3	748.111	Regulation of nuclear-transcribed mRNA catabolic process, nonsense-mediated decay	http://amigo.geneontology.org/amigo/term/GO:2000622	SECISBP2
0.021087	1	3	748.111	Negative regulation of nuclear-transcribed mRNA catabolic process, nonsense-mediated decay	http://amigo.geneontology.org/amigo/term/GO:2000623	SECISBP2
0.022517	1	7	320.619	Proline transport	http://amigo.geneontology.org/amigo/term/GO:0015824	ACE2
0.022517	1	7	320.619	Protein nitrosylation	http://amigo.geneontology.org/amigo/term/GO:0017014	ACE
0.022517	1	7	320.619	Peptidyl-cysteine S-nitrosylation	http://amigo.geneontology.org/amigo/term/GO:0018119	ACE
0.022517	1	7	320.619	Virion attachment to host cell	http://amigo.geneontology.org/amigo/term/GO:0019062	ACE2
0.022517	3	716	9.40363	Negative regulation of molecular function	http://amigo.geneontology.org/amigo/term/GO:0044092	ACE2 ACE PEX14
0.022517	1	7	320.619	Positive regulation of calcium ion-dependent exocytosis	http://amigo.geneontology.org/amigo/term/GO:0045956	ACE2
0.022517	2	195	23.0188	Carboxylic acid transport	http://amigo.geneontology.org/amigo/term/GO:0046942	ACE2 ACE
0.022517	1	7	320.619	Regulation of hematopoietic stem cell proliferation	http://amigo.geneontology.org/amigo/term/GO:1902033	ACE
0.0244549	1	8	280.542	Nervous system process involved in regulation of systemic arterial blood pressure	http://amigo.geneontology.org/amigo/term/GO:0001976	ACE2
0.0244549	1	8	280.542	Adhesion of symbiont to host cell	http://amigo.geneontology.org/amigo/term/GO:0044650	ACE2
0.0259732	2	214	20.9751	Organic acid transport	http://amigo.geneontology.org/amigo/term/GO:0015849	ACE2 ACE
0.0264748	1	9	249.37	Regulation of transcription involved in G1/S transition of mitotic cell cycle	http://amigo.geneontology.org/amigo/term/GO:0000083	HINFP
0.0264748	1	9	249.37	Positive regulation of amine transport	http://amigo.geneontology.org/amigo/term/GO:0051954	ACE2
0.0275845	2	225	19.9496	Forebrain development	http://amigo.geneontology.org/amigo/term/GO:0030900	SECISBP2 PEX5
0.0276806	1	10	224.433	Aromatic amino acid transport	http://amigo.geneontology.org/amigo/term/GO:0015801	ACE2
0.0276806	2	229	19.6012	Regulation of binding	http://amigo.geneontology.org/amigo/term/GO:0051098	ACE PEX14
0.0276806	1	10	224.433	Regulation of amino acid transport	http://amigo.geneontology.org/amigo/term/GO:0051955	ACE2
0.0276806	1	10	224.433	Regulation of cardiac conduction	http://amigo.geneontology.org/amigo/term/GO:1903779	ACE2
0.0300886	1	11	204.03	Adhesion of symbiont to host	http://amigo.geneontology.org/amigo/term/GO:0044406	ACE2
0.0310482	2	248	18.0995	Positive regulation of protein kinase activity	http://amigo.geneontology.org/amigo/term/GO:0045860	SECISBP2 ACE
0.0317113	1	12	187.028	Positive regulation of organic acid transport	http://amigo.geneontology.org/amigo/term/GO:0032892	ACE2
0.0317113	1	12	187.028	SNARE complex assembly	http://amigo.geneontology.org/amigo/term/GO:0035493	ACE2
0.0325201	2	260	17.2641	Organic anion transport	http://amigo.geneontology.org/amigo/term/GO:0015711	ACE2 ACE
0.0325201	1	13	172.641	Striatum development	http://amigo.geneontology.org/amigo/term/GO:0021756	SECISBP2
0.0325201	1	13	172.641	Regulation of vesicle fusion	http://amigo.geneontology.org/amigo/term/GO:0031338	ACE2
0.0325201	1	13	172.641	Positive regulation of blood pressure	http://amigo.geneontology.org/amigo/term/GO:0045777	ACE
0.0325201	1	13	172.641	Regulation of anion transmembrane transport	http://amigo.geneontology.org/amigo/term/GO:1903959	ACE2
0.0325838	2	266	16.8747	Blood circulation	http://amigo.geneontology.org/amigo/term/GO:0008015	ACE2 ACE
0.0346388	2	276	16.2633	Cell junction assembly	http://amigo.geneontology.org/amigo/term/GO:0034329	ACE2 ACE
0.0363483	1	15	149.622	Cerebral cortex neuron differentiation	http://amigo.geneontology.org/amigo/term/GO:0021895	PEX5
0.0363556	2	286	15.6946	Circulatory system process	http://amigo.geneontology.org/amigo/term/GO:0003013	ACE2 ACE
0.0363745	4	1921	4.67326	Negative regulation of macromolecule metabolic process	http://amigo.geneontology.org/amigo/term/GO:0010605	SECISBP2 HINFP ACE PEX14
0.0363745	2	290	15.4782	Regulation of hormone levels	http://amigo.geneontology.org/amigo/term/GO:0010817	ACE2 ACE
0.0363745	3	942	7.14756	Negative regulation of RNA metabolic process	http://amigo.geneontology.org/amigo/term/GO:0051253	SECISBP2 HINFP PEX14
0.0365057	1	16	140.271	Positive regulation of insulin secretion involved in cellular response to glucose stimulus	http://amigo.geneontology.org/amigo/term/GO:0035774	ACE2
0.0365057	1	16	140.271	Kinetochore assembly	http://amigo.geneontology.org/amigo/term/GO:0051382	PEX14
0.036645	1	17	132.02	Positive regulation of protein autophosphorylation	http://amigo.geneontology.org/amigo/term/GO:0031954	ACE
0.036645	1	17	132.02	Peptidyl-tyrosine autophosphorylation	http://amigo.geneontology.org/amigo/term/GO:0038083	ACE
0.036645	1	17	132.02	Positive regulation of heart contraction	http://amigo.geneontology.org/amigo/term/GO:0045823	ACE2
0.036645	2	299	15.0123	Cell division	http://amigo.geneontology.org/amigo/term/GO:0051301	SECISBP2 PEX14
0.036645	1	17	132.02	Positive regulation of blood circulation	http://amigo.geneontology.org/amigo/term/GO:1903524	ACE2
0.036645	1	17	132.02	Positive regulation of anion transport	http://amigo.geneontology.org/amigo/term/GO:1903793	ACE2
0.0366822	2	305	14.7169	Positive regulation of kinase activity	http://amigo.geneontology.org/amigo/term/GO:0033674	SECISBP2 ACE
0.0380939	1	18	124.685	Subpallium development	http://amigo.geneontology.org/amigo/term/GO:0021544	SECISBP2
0.0397075	1	19	118.123	Microtubule anchoring	http://amigo.geneontology.org/amigo/term/GO:0034453	PEX14
0.0397075	3	1016	6.62697	Negative regulation of nucleobase-containing compound metabolic process	http://amigo.geneontology.org/amigo/term/GO:0045934	SECISBP2 HINFP PEX14
0.0404862	1	20	112.217	Neutrophil mediated immunity	http://amigo.geneontology.org/amigo/term/GO:0002446	ACE
0.0404862	1	20	112.217	Hematopoietic stem cell proliferation	http://amigo.geneontology.org/amigo/term/GO:0071425	ACE
0.0404862	1	20	112.217	Negative regulation of cell junction assembly	http://amigo.geneontology.org/amigo/term/GO:1901889	ACE
0.0414306	1	21	106.873	Positive regulation of cyclin-dependent protein serine/threonine kinase activity	http://amigo.geneontology.org/amigo/term/GO:0045737	SECISBP2
0.0414306	1	21	106.873	Positive regulation of muscle contraction	http://amigo.geneontology.org/amigo/term/GO:0045933	ACE2
0.0414306	1	21	106.873	Kinetochore organization	http://amigo.geneontology.org/amigo/term/GO:0051383	PEX14
0.0423278	1	22	102.015	Peptide catabolic process	http://amigo.geneontology.org/amigo/term/GO:0043171	ACE
0.0423278	1	22	102.015	Arachidonic acid secretion	http://amigo.geneontology.org/amigo/term/GO:0050482	ACE
0.0423278	1	22	102.015	Arachidonate transport	http://amigo.geneontology.org/amigo/term/GO:1903963	ACE
0.0431812	2	354	12.6798	Posttranscriptional regulation of gene expression	http://amigo.geneontology.org/amigo/term/GO:0010608	SECISBP2 ACE
0.0431812	1	23	97.5797	Regulation of organic acid transport	http://amigo.geneontology.org/amigo/term/GO:0032890	ACE2
0.0431812	1	23	97.5797	Positive regulation of cyclin-dependent protein kinase activity	http://amigo.geneontology.org/amigo/term/GO:1904031	SECISBP2
0.043572	3	1093	6.16011	Intracellular transport	http://amigo.geneontology.org/amigo/term/GO:0046907	PEX5L PEX5 PEX14
0.0437386	3	1101	6.11535	Cell cycle	http://amigo.geneontology.org/amigo/term/GO:0007049	SECISBP2 HINFP PEX14
0.0437386	1	24	93.5139	Positive regulation of multicellular organism growth	http://amigo.geneontology.org/amigo/term/GO:0040018	PEX5
0.0437386	2	363	12.3655	Positive regulation of transferase activity	http://amigo.geneontology.org/amigo/term/GO:0051347	SECISBP2 ACE
0.0465501	1	26	86.3205	Centromere complex assembly	http://amigo.geneontology.org/amigo/term/GO:0034508	PEX14
0.0465501	1	26	86.3205	Negative regulation of signaling receptor activity	http://amigo.geneontology.org/amigo/term/GO:2000272	ACE2
0.0472486	1	27	83.1235	Very long-chain fatty acid metabolic process	http://amigo.geneontology.org/amigo/term/GO:0000038	PEX5
0.0472486	2	387	11.5986	DNA repair	http://amigo.geneontology.org/amigo/term/GO:0006281	HINFP PEX14
0.0472486	1	27	83.1235	Icosanoid secretion	http://amigo.geneontology.org/amigo/term/GO:0032309	ACE
0.0472486	1	27	83.1235	Positive regulation of regulated secretory pathway	http://amigo.geneontology.org/amigo/term/GO:1903307	ACE2
0.0482687	1	28	80.1548	Regulation of calcium ion-dependent exocytosis	http://amigo.geneontology.org/amigo/term/GO:0017158	ACE2
0.0491213	2	398	11.2781	Anion transport	http://amigo.geneontology.org/amigo/term/GO:0006820	ACE2 ACE
0.0492583	1	29	77.3908	Cellular modified amino acid biosynthetic process	http://amigo.geneontology.org/amigo/term/GO:0042398	CKMT2
0.049348	2	402	11.1658	Brain development	http://amigo.geneontology.org/amigo/term/GO:0007420	SECISBP2 PEX5
0.050219	1	30	74.8111	Regulation of stem cell proliferation	http://amigo.geneontology.org/amigo/term/GO:0072091	ACE
0.0507943	1	31	72.3978	Cerebral cortex cell migration	http://amigo.geneontology.org/amigo/term/GO:0021795	PEX5
0.0507943	1	31	72.3978	Regulation of protein autophosphorylation	http://amigo.geneontology.org/amigo/term/GO:0031952	ACE
0.0507943	1	31	72.3978	Positive regulation of insulin secretion	http://amigo.geneontology.org/amigo/term/GO:0032024	ACE2
0.0516994	1	32	70.1354	Nuclear-transcribed mRNA catabolic process, nonsense-mediated decay	http://amigo.geneontology.org/amigo/term/GO:0000184	SECISBP2
0.0516994	1	32	70.1354	Regulation of insulin secretion involved in cellular response to glucose stimulus	http://amigo.geneontology.org/amigo/term/GO:0061178	ACE2
0.0529393	1	33	68.0101	Regulation of amine transport	http://amigo.geneontology.org/amigo/term/GO:0051952	ACE2
0.0534348	2	432	10.3904	Regulation of protein kinase activity	http://amigo.geneontology.org/amigo/term/GO:0045859	SECISBP2 ACE
0.0534348	1	34	66.0098	Icosanoid transport	http://amigo.geneontology.org/amigo/term/GO:0071715	ACE
0.0534348	1	34	66.0098	Amino acid import across plasma membrane	http://amigo.geneontology.org/amigo/term/GO:0089718	ACE2
0.0538461	2	438	10.2481	Head development	http://amigo.geneontology.org/amigo/term/GO:0060322	SECISBP2 PEX5
0.0542064	3	1265	5.32253	Cellular protein localization	http://amigo.geneontology.org/amigo/term/GO:0034613	PEX5L PEX5 PEX14
0.0543664	3	1272	5.29324	Ion transport	http://amigo.geneontology.org/amigo/term/GO:0006811	PEX5L ACE2 ACE
0.0543664	1	36	62.3426	Neutral amino acid transport	http://amigo.geneontology.org/amigo/term/GO:0015804	ACE2
0.0543664	1	36	62.3426	Peptidyl-cysteine modification	http://amigo.geneontology.org/amigo/term/GO:0018198	ACE
0.0543664	3	1275	5.28078	Cellular macromolecule localization	http://amigo.geneontology.org/amigo/term/GO:0070727	PEX5L PEX5 PEX14
0.0555074	1	37	60.6577	Insulin secretion involved in cellular response to glucose stimulus	http://amigo.geneontology.org/amigo/term/GO:0035773	ACE2
0.0559209	1	38	59.0614	Amine transport	http://amigo.geneontology.org/amigo/term/GO:0015837	ACE2
0.0559209	2	459	9.77923	Cell junction organization	http://amigo.geneontology.org/amigo/term/GO:0034330	ACE2 ACE
0.0559209	1	38	59.0614	Regulation of anion transport	http://amigo.geneontology.org/amigo/term/GO:0044070	ACE2
0.0563185	1	39	57.547	Amino acid import	http://amigo.geneontology.org/amigo/term/GO:0043090	ACE2
0.0563185	1	39	57.547	Amyloid-beta metabolic process	http://amigo.geneontology.org/amigo/term/GO:0050435	ACE
0.0563185	1	39	57.547	Negative regulation of mRNA catabolic process	http://amigo.geneontology.org/amigo/term/GO:1902373	SECISBP2
0.0570469	1	40	56.1083	Regulation of cardiac muscle contraction	http://amigo.geneontology.org/amigo/term/GO:0055117	ACE2
0.0570469	1	40	56.1083	Positive regulation of protein tyrosine kinase activity	http://amigo.geneontology.org/amigo/term/GO:0061098	ACE
0.0608773	2	493	9.1048	Positive regulation of protein phosphorylation	http://amigo.geneontology.org/amigo/term/GO:0001934	SECISBP2 ACE
0.0608773	1	43	52.1938	Telencephalon cell migration	http://amigo.geneontology.org/amigo/term/GO:0022029	PEX5
0.0625878	1	45	49.8741	Positive regulation of peptide secretion	http://amigo.geneontology.org/amigo/term/GO:0002793	ACE2
0.0625878	1	45	49.8741	Positive regulation of peptide hormone secretion	http://amigo.geneontology.org/amigo/term/GO:0090277	ACE2
0.0632134	1	46	48.7899	Long-chain fatty acid transport	http://amigo.geneontology.org/amigo/term/GO:0015909	ACE
0.0632134	1	46	48.7899	Forebrain cell migration	http://amigo.geneontology.org/amigo/term/GO:0021885	PEX5
0.0638893	2	517	8.68214	Regulation of kinase activity	http://amigo.geneontology.org/amigo/term/GO:0043549	SECISBP2 ACE
0.0638893	2	517	8.68214	Membrane organization	http://amigo.geneontology.org/amigo/term/GO:0061024	ACE2 PEX5
0.0638893	1	47	47.7518	L-alpha-amino acid transmembrane transport	http://amigo.geneontology.org/amigo/term/GO:1902475	ACE2
0.06442	1	48	46.7569	Calcium-ion regulated exocytosis	http://amigo.geneontology.org/amigo/term/GO:0017156	ACE2
0.0650414	1	51	44.0065	Myeloid leukocyte mediated immunity	http://amigo.geneontology.org/amigo/term/GO:0002444	ACE
0.0650414	1	51	44.0065	Fatty acid beta-oxidation	http://amigo.geneontology.org/amigo/term/GO:0006635	PEX5
0.0650414	1	49	45.8027	Feeding behavior	http://amigo.geneontology.org/amigo/term/GO:0007631	ACE2
0.0650414	1	51	44.0065	L-amino acid transport	http://amigo.geneontology.org/amigo/term/GO:0015807	ACE2
0.0650414	1	51	44.0065	Positive regulation of exocytosis	http://amigo.geneontology.org/amigo/term/GO:0045921	ACE2
0.0650414	1	51	44.0065	Viral entry into host cell	http://amigo.geneontology.org/amigo/term/GO:0046718	ACE2
0.0650414	1	51	44.0065	Cardiac conduction	http://amigo.geneontology.org/amigo/term/GO:0061337	ACE2
0.0650414	1	50	44.8867	Stem cell proliferation	http://amigo.geneontology.org/amigo/term/GO:0072089	ACE
0.0650414	1	50	44.8867	Negative regulation of RNA catabolic process	http://amigo.geneontology.org/amigo/term/GO:1902369	SECISBP2
0.0659433	1	52	43.1603	Regulation of multicellular organism growth	http://amigo.geneontology.org/amigo/term/GO:0040014	PEX5
0.066747	1	53	42.3459	Regulation of striated muscle contraction	http://amigo.geneontology.org/amigo/term/GO:0006942	ACE2
0.066747	2	550	8.16121	Positive regulation of phosphorylation	http://amigo.geneontology.org/amigo/term/GO:0042327	SECISBP2 ACE
0.0675051	1	55	40.8061	Fatty acid transport	http://amigo.geneontology.org/amigo/term/GO:0015908	ACE
0.0675051	3	1491	4.51576	Phosphorylation	http://amigo.geneontology.org/amigo/term/GO:0016310	SECISBP2 CKMT2 ACE
0.0675051	1	55	40.8061	Entry into host	http://amigo.geneontology.org/amigo/term/GO:0044409	ACE2
0.0675051	1	55	40.8061	Organelle transport along microtubule	http://amigo.geneontology.org/amigo/term/GO:0072384	PEX14
0.0676809	2	562	7.98695	Central nervous system development	http://amigo.geneontology.org/amigo/term/GO:0007417	SECISBP2 PEX5
0.0688452	1	57	39.3743	Response to hydrogen peroxide	http://amigo.geneontology.org/amigo/term/GO:0042542	GLRX2
0.0688452	1	57	39.3743	Cellular response to glucose stimulus	http://amigo.geneontology.org/amigo/term/GO:0071333	ACE2
0.0690849	3	1533	4.39204	Cellular catabolic process	http://amigo.geneontology.org/amigo/term/GO:0044248	SECISBP2 ACE PEX5
0.0690849	2	576	7.79282	Secretion	http://amigo.geneontology.org/amigo/term/GO:0046903	ACE2 ACE
0.0690849	1	59	38.0395	Cellular response to monosaccharide stimulus	http://amigo.geneontology.org/amigo/term/GO:0071326	ACE2
0.0690849	1	59	38.0395	Cellular response to hexose stimulus	http://amigo.geneontology.org/amigo/term/GO:0071331	ACE2
0.0690849	3	1532	4.39491	Organic substance catabolic process	http://amigo.geneontology.org/amigo/term/GO:1901575	SECISBP2 ACE PEX5
0.0690849	1	59	38.0395	Negative regulation of mRNA metabolic process	http://amigo.geneontology.org/amigo/term/GO:1903312	SECISBP2
0.069543	1	60	37.4056	Positive regulation of hormone secretion	http://amigo.geneontology.org/amigo/term/GO:0046887	ACE2
0.069543	1	60	37.4056	Regulation of protein tyrosine kinase activity	http://amigo.geneontology.org/amigo/term/GO:0061097	ACE
0.0710307	2	597	7.5187	Cellular response to DNA damage stimulus	http://amigo.geneontology.org/amigo/term/GO:0006974	HINFP PEX14
0.0710307	2	599	7.4936	Positive regulation of phosphorus metabolic process	http://amigo.geneontology.org/amigo/term/GO:0010562	SECISBP2 ACE
0.0710307	2	599	7.4936	Positive regulation of phosphate metabolic process	http://amigo.geneontology.org/amigo/term/GO:0045937	SECISBP2 ACE
0.0710307	2	596	7.53132	Regulation of transferase activity	http://amigo.geneontology.org/amigo/term/GO:0051338	SECISBP2 ACE
0.0712056	1	63	35.6243	Cellular response to carbohydrate stimulus	http://amigo.geneontology.org/amigo/term/GO:0071322	ACE2
0.0717651	1	66	34.0051	DNA damage checkpoint signaling	http://amigo.geneontology.org/amigo/term/GO:0000077	HINFP
0.0717651	2	616	7.2868	Mitotic cell cycle	http://amigo.geneontology.org/amigo/term/GO:0000278	SECISBP2 HINFP
0.0717651	1	66	34.0051	Translational elongation	http://amigo.geneontology.org/amigo/term/GO:0006414	SECISBP2
0.0717651	1	65	34.5282	Endoplasmic reticulum organization	http://amigo.geneontology.org/amigo/term/GO:0007029	PEX5
0.0717651	1	66	34.0051	Fatty acid oxidation	http://amigo.geneontology.org/amigo/term/GO:0019395	PEX5
0.0717651	1	65	34.5282	Positive regulation of protein binding	http://amigo.geneontology.org/amigo/term/GO:0032092	ACE
0.0717651	1	64	35.0677	Myoblast differentiation	http://amigo.geneontology.org/amigo/term/GO:0045445	HINFP
0.0717651	1	65	34.5282	Positive regulation of protein secretion	http://amigo.geneontology.org/amigo/term/GO:0050714	ACE2
0.0728888	1	68	33.0049	Fatty acid catabolic process	http://amigo.geneontology.org/amigo/term/GO:0009062	PEX5
0.0728888	1	68	33.0049	Cerebral cortex development	http://amigo.geneontology.org/amigo/term/GO:0021987	PEX5
0.0728888	1	68	33.0049	Positive regulation of cell junction assembly	http://amigo.geneontology.org/amigo/term/GO:1901890	ACE2
0.0729849	1	70	32.0619	Regulation of cyclin-dependent protein serine/threonine kinase activity	http://amigo.geneontology.org/amigo/term/GO:0000079	SECISBP2
0.0729849	1	70	32.0619	Amino acid transmembrane transport	http://amigo.geneontology.org/amigo/term/GO:0003333	ACE2
0.0729849	1	69	32.5266	Vesicle fusion	http://amigo.geneontology.org/amigo/term/GO:0006906	ACE2
0.0729849	1	70	32.0619	Lipid oxidation	http://amigo.geneontology.org/amigo/term/GO:0034440	PEX5
0.0729849	3	1630	4.13067	Negative regulation of nitrogen compound metabolic process	http://amigo.geneontology.org/amigo/term/GO:0051172	SECISBP2 HINFP PEX14
0.0729849	1	69	32.5266	Positive regulation of cation transmembrane transport	http://amigo.geneontology.org/amigo/term/GO:1904064	ACE2
0.0733949	1	72	31.1713	Cellular glucose homeostasis	http://amigo.geneontology.org/amigo/term/GO:0001678	ACE2
0.0733949	1	72	31.1713	DNA integrity checkpoint signaling	http://amigo.geneontology.org/amigo/term/GO:0031570	HINFP
0.0733949	1	72	31.1713	Movement in host environment	http://amigo.geneontology.org/amigo/term/GO:0052126	ACE2
0.0733949	1	72	31.1713	Organelle membrane fusion	http://amigo.geneontology.org/amigo/term/GO:0090174	ACE2
0.0733949	1	72	31.1713	Regulation of cyclin-dependent protein kinase activity	http://amigo.geneontology.org/amigo/term/GO:1904029	SECISBP2
0.0735828	2	648	6.92695	DNA metabolic process	http://amigo.geneontology.org/amigo/term/GO:0006259	HINFP PEX14
0.0744246	1	74	30.3288	Mitochondrial membrane organization	http://amigo.geneontology.org/amigo/term/GO:0007006	PEX5
0.0744246	2	654	6.8634	Regulation of cell cycle	http://amigo.geneontology.org/amigo/term/GO:0051726	SECISBP2 HINFP
0.07575	1	76	29.5307	Cardiac muscle contraction	http://amigo.geneontology.org/amigo/term/GO:0060048	ACE2
0.07575	1	76	29.5307	Monocarboxylic acid catabolic process	http://amigo.geneontology.org/amigo/term/GO:0072329	PEX5
0.0760785	1	77	29.1472	Monocarboxylic acid transport	http://amigo.geneontology.org/amigo/term/GO:0015718	ACE
0.0760785	2	669	6.70952	Positive regulation of protein modification process	http://amigo.geneontology.org/amigo/term/GO:0031401	SECISBP2 ACE
0.0765316	3	1703	3.95361	System process	http://amigo.geneontology.org/amigo/term/GO:0003008	ACE2 ACE PEX5
0.0768797	2	676	6.64004	Regulation of cellular component biogenesis	http://amigo.geneontology.org/amigo/term/GO:0044087	ACE2 ACE
0.0770403	1	79	28.4093	Positive regulation of ion transmembrane transport	http://amigo.geneontology.org/amigo/term/GO:0034767	ACE2
0.0776737	1	80	28.0542	Response to glucose	http://amigo.geneontology.org/amigo/term/GO:0009749	ACE2
0.0783015	1	81	27.7078	Regulation of insulin secretion	http://amigo.geneontology.org/amigo/term/GO:0050796	ACE2
0.0795403	1	83	27.0402	Response to hexose	http://amigo.geneontology.org/amigo/term/GO:0009746	ACE2
0.0795403	1	83	27.0402	Response to monosaccharide	http://amigo.geneontology.org/amigo/term/GO:0034284	ACE2
0.0813273	3	1763	3.81906	Negative regulation of cellular metabolic process	http://amigo.geneontology.org/amigo/term/GO:0031324	SECISBP2 HINFP PEX14
0.0843861	1	89	25.2172	Regulation of muscle contraction	http://amigo.geneontology.org/amigo/term/GO:0006937	ACE2
0.0843861	3	1794	3.75307	Catabolic process	http://amigo.geneontology.org/amigo/term/GO:0009056	SECISBP2 ACE PEX5
0.0847289	1	90	24.937	Regulation of regulated secretory pathway	http://amigo.geneontology.org/amigo/term/GO:1903305	ACE2
0.0849626	1	91	24.663	Response to carbohydrate	http://amigo.geneontology.org/amigo/term/GO:0009743	ACE2
0.0849626	1	91	24.663	Multicellular organismal signaling	http://amigo.geneontology.org/amigo/term/GO:0035637	ACE2
0.0857637	2	737	6.09046	Positive regulation of gene expression	http://amigo.geneontology.org/amigo/term/GO:0010628	SECISBP2 HINFP
0.0861013	1	93	24.1326	Regulation of signaling receptor activity	http://amigo.geneontology.org/amigo/term/GO:0010469	ACE2
0.0863194	1	94	23.8759	Pallium development	http://amigo.geneontology.org/amigo/term/GO:0021543	PEX5
0.0863194	1	94	23.8759	Biological process involved in interaction with host	http://amigo.geneontology.org/amigo/term/GO:0051701	ACE2
0.0884279	2	756	5.93739	Cation transmembrane transport	http://amigo.geneontology.org/amigo/term/GO:0098655	PEX5L ACE2
0.0890093	1	98	22.9014	Nuclear-transcribed mRNA catabolic process	http://amigo.geneontology.org/amigo/term/GO:0000956	SECISBP2
0.0890093	2	762	5.89064	Regulation of protein phosphorylation	http://amigo.geneontology.org/amigo/term/GO:0001932	SECISBP2 ACE
0.0894021	1	99	22.67	Organelle fusion	http://amigo.geneontology.org/amigo/term/GO:0048284	ACE2
0.0895874	1	100	22.4433	Neuron migration	http://amigo.geneontology.org/amigo/term/GO:0001764	PEX5
0.0895874	1	100	22.4433	Amino acid transport	http://amigo.geneontology.org/amigo/term/GO:0006865	ACE2
0.0901161	1	101	22.2211	Striated muscle contraction	http://amigo.geneontology.org/amigo/term/GO:0006941	ACE2
0.0906404	1	102	22.0033	Regulation of peptide hormone secretion	http://amigo.geneontology.org/amigo/term/GO:0090276	ACE2
0.0909815	1	103	21.7896	Regulation of peptide secretion	http://amigo.geneontology.org/amigo/term/GO:0002791	ACE2
0.0909815	1	104	21.5801	Insulin secretion	http://amigo.geneontology.org/amigo/term/GO:0030073	ACE2
0.0909815	1	104	21.5801	Positive regulation of developmental growth	http://amigo.geneontology.org/amigo/term/GO:0048639	PEX5
0.0909815	1	104	21.5801	Regulation of peptide transport	http://amigo.geneontology.org/amigo/term/GO:0090087	ACE2
0.0911477	1	105	21.3746	Response to reactive oxygen species	http://amigo.geneontology.org/amigo/term/GO:0000302	GLRX2
0.0911477	1	105	21.3746	Negative regulation of DNA-binding transcription factor activity	http://amigo.geneontology.org/amigo/term/GO:0043433	PEX14
0.091653	1	106	21.173	Signal transduction in response to DNA damage	http://amigo.geneontology.org/amigo/term/GO:0042770	HINFP
0.0926086	1	110	20.403	G1/S transition of mitotic cell cycle	http://amigo.geneontology.org/amigo/term/GO:0000082	HINFP
0.0926086	1	110	20.403	Transport along microtubule	http://amigo.geneontology.org/amigo/term/GO:0010970	PEX14
0.0926086	1	110	20.403	Positive regulation of transmembrane transport	http://amigo.geneontology.org/amigo/term/GO:0034764	ACE2
0.0926086	1	110	20.403	Multicellular organism growth	http://amigo.geneontology.org/amigo/term/GO:0035264	PEX5
0.0926086	1	110	20.403	Cellular protein complex disassembly	http://amigo.geneontology.org/amigo/term/GO:0043624	PEX14
0.0926086	1	110	20.403	Neuromuscular process	http://amigo.geneontology.org/amigo/term/GO:0050905	PEX5
0.0926086	1	109	20.5902	Membrane fusion	http://amigo.geneontology.org/amigo/term/GO:0061025	ACE2
0.0930924	1	111	20.2192	Regulation of heart contraction	http://amigo.geneontology.org/amigo/term/GO:0008016	ACE2
0.0940483	1	113	19.8614	Central nervous system neuron differentiation	http://amigo.geneontology.org/amigo/term/GO:0021953	PEX5
0.0940483	1	113	19.8614	Positive regulation of binding	http://amigo.geneontology.org/amigo/term/GO:0051099	ACE
0.0945206	1	114	19.6871	Carboxylic acid transmembrane transport	http://amigo.geneontology.org/amigo/term/GO:1905039	ACE2
0.0949893	1	115	19.5159	Cell cycle checkpoint signaling	http://amigo.geneontology.org/amigo/term/GO:0000075	HINFP
0.0952377	2	835	5.37565	Cellular protein-containing complex assembly	http://amigo.geneontology.org/amigo/term/GO:0034622	ACE2 PEX14
0.0952377	1	117	19.1823	Regulation of mRNA catabolic process	http://amigo.geneontology.org/amigo/term/GO:0061013	SECISBP2
0.0952377	1	116	19.3477	Positive regulation of protein serine/threonine kinase activity	http://amigo.geneontology.org/amigo/term/GO:0071902	SECISBP2
0.0952377	1	117	19.1823	Organic acid transmembrane transport	http://amigo.geneontology.org/amigo/term/GO:1903825	ACE2
0.0964866	1	119	18.8599	Regulation of muscle system process	http://amigo.geneontology.org/amigo/term/GO:0090257	ACE2
0.098122	1	123	18.2466	Hormone metabolic process	http://amigo.geneontology.org/amigo/term/GO:0042445	ACE
0.098122	2	856	5.24377	Positive regulation of catalytic activity	http://amigo.geneontology.org/amigo/term/GO:0043085	SECISBP2 ACE
0.098122	1	125	17.9547	Cell cycle G1/S phase transition	http://amigo.geneontology.org/amigo/term/GO:0044843	HINFP
0.098122	2	866	5.18322	Negative regulation of transcription, DNA-templated	http://amigo.geneontology.org/amigo/term/GO:0045892	HINFP PEX14
0.098122	1	123	18.2466	Positive regulation of peptidyl-tyrosine phosphorylation	http://amigo.geneontology.org/amigo/term/GO:0050731	ACE
0.098122	1	124	18.0995	Import across plasma membrane	http://amigo.geneontology.org/amigo/term/GO:0098739	ACE2
0.098122	2	861	5.21332	Response to oxygen-containing compound	http://amigo.geneontology.org/amigo/term/GO:1901700	GLRX2 ACE2
0.098122	2	868	5.17127	Negative regulation of RNA biosynthetic process	http://amigo.geneontology.org/amigo/term/GO:1902679	HINFP PEX14
0.098122	2	868	5.17127	Negative regulation of nucleic acid-templated transcription	http://amigo.geneontology.org/amigo/term/GO:1903507	HINFP PEX14
0.0987685	2	873	5.14166	Regulation of phosphorylation	http://amigo.geneontology.org/amigo/term/GO:0042325	SECISBP2 ACE
0.101288	2	887	5.0605	Neuron differentiation	http://amigo.geneontology.org/amigo/term/GO:0030182	SECISBP2 PEX5
0.101669	1	131	17.1323	Positive regulation of ion transport	http://amigo.geneontology.org/amigo/term/GO:0043270	ACE2
0.10208	1	132	17.0025	Regulation of exocytosis	http://amigo.geneontology.org/amigo/term/GO:0017157	ACE2
0.102488	1	133	16.8747	Cytoskeleton-dependent intracellular transport	http://amigo.geneontology.org/amigo/term/GO:0030705	PEX14
0.102893	1	134	16.7488	Microtubule-based transport	http://amigo.geneontology.org/amigo/term/GO:0099111	PEX14
0.102952	1	135	16.6247	Glucose homeostasis	http://amigo.geneontology.org/amigo/term/GO:0042593	ACE2
0.102952	1	135	16.6247	Regulation of hormone secretion	http://amigo.geneontology.org/amigo/term/GO:0046883	ACE2
0.10301	1	136	16.5025	Peptide hormone secretion	http://amigo.geneontology.org/amigo/term/GO:0030072	ACE2
0.10301	1	136	16.5025	Carbohydrate homeostasis	http://amigo.geneontology.org/amigo/term/GO:0033500	ACE2
0.103309	2	912	4.92178	Positive regulation of multicellular organismal process	http://amigo.geneontology.org/amigo/term/GO:0051240	ACE2 PEX5
0.103798	1	138	16.2633	Regulation of blood circulation	http://amigo.geneontology.org/amigo/term/GO:1903522	ACE2
0.103849	1	139	16.1463	Peptide secretion	http://amigo.geneontology.org/amigo/term/GO:0002790	ACE2
0.103849	1	139	16.1463	Positive regulation of secretion by cell	http://amigo.geneontology.org/amigo/term/GO:1903532	ACE2
0.104846	2	928	4.83693	Peptide metabolic process	http://amigo.geneontology.org/amigo/term/GO:0006518	SECISBP2 ACE
0.104846	1	141	15.9173	Regulation of protein secretion	http://amigo.geneontology.org/amigo/term/GO:0050708	ACE2
0.105001	1	142	15.8052	Regulation of transmembrane transporter activity	http://amigo.geneontology.org/amigo/term/GO:0022898	ACE2
0.106183	2	938	4.78536	Positive regulation of cellular protein metabolic process	http://amigo.geneontology.org/amigo/term/GO:0032270	SECISBP2 ACE
0.107183	1	146	15.3721	Cellular modified amino acid metabolic process	http://amigo.geneontology.org/amigo/term/GO:0006575	CKMT2
0.107208	1	147	15.2676	Regulation of transporter activity	http://amigo.geneontology.org/amigo/term/GO:0032409	ACE2
0.107208	1	147	15.2676	Positive regulation of secretion	http://amigo.geneontology.org/amigo/term/GO:0051047	ACE2
0.107233	2	950	4.72491	Cation transport	http://amigo.geneontology.org/amigo/term/GO:0006812	PEX5L ACE2
0.107233	1	148	15.1644	Protein-DNA complex assembly	http://amigo.geneontology.org/amigo/term/GO:0065004	PEX14
0.107258	2	954	4.7051	Ion transmembrane transport	http://amigo.geneontology.org/amigo/term/GO:0034220	PEX5L ACE2
0.107258	1	149	15.0626	Biological process involved in symbiotic interaction	http://amigo.geneontology.org/amigo/term/GO:0044403	ACE2
0.10901	1	152	14.7654	Peptide transport	http://amigo.geneontology.org/amigo/term/GO:0015833	ACE2
0.109022	1	153	14.6688	Regulated exocytosis	http://amigo.geneontology.org/amigo/term/GO:0045055	ACE2
0.109022	1	153	14.6688	Positive regulation of growth	http://amigo.geneontology.org/amigo/term/GO:0045927	PEX5
0.109033	1	154	14.5736	Lipid modification	http://amigo.geneontology.org/amigo/term/GO:0030258	PEX5
0.109033	1	154	14.5736	Carboxylic acid catabolic process	http://amigo.geneontology.org/amigo/term/GO:0046395	PEX5
0.109381	1	155	14.4796	Negative regulation of cell cycle phase transition	http://amigo.geneontology.org/amigo/term/GO:1901988	HINFP
0.10939	1	156	14.3868	Organic acid catabolic process	http://amigo.geneontology.org/amigo/term/GO:0016054	PEX5
0.10939	1	156	14.3868	Import into cell	http://amigo.geneontology.org/amigo/term/GO:0098657	ACE2
0.109733	1	157	14.2951	Cellular lipid catabolic process	http://amigo.geneontology.org/amigo/term/GO:0044242	PEX5
0.109821	2	985	4.55702	Generation of neurons	http://amigo.geneontology.org/amigo/term/GO:0048699	SECISBP2 PEX5
0.111418	1	161	13.94	Positive regulation of protein transport	http://amigo.geneontology.org/amigo/term/GO:0051222	ACE2
0.111418	2	996	4.50669	Positive regulation of protein metabolic process	http://amigo.geneontology.org/amigo/term/GO:0051247	SECISBP2 ACE
0.113084	1	164	13.685	Protein autophosphorylation	http://amigo.geneontology.org/amigo/term/GO:0046777	ACE
0.113731	1	166	13.5201	Protein-containing complex disassembly	http://amigo.geneontology.org/amigo/term/GO:0032984	PEX14
0.113731	1	166	13.5201	Regulation of peptidyl-tyrosine phosphorylation	http://amigo.geneontology.org/amigo/term/GO:0050730	ACE
0.114143	1	169	13.2801	Viral life cycle	http://amigo.geneontology.org/amigo/term/GO:0019058	ACE2
0.114143	2	1024	4.38346	Regulation of phosphate metabolic process	http://amigo.geneontology.org/amigo/term/GO:0019220	SECISBP2 ACE
0.114143	1	169	13.2801	Negative regulation of cellular catabolic process	http://amigo.geneontology.org/amigo/term/GO:0031330	SECISBP2
0.114143	2	1024	4.38346	Regulation of phosphorus metabolic process	http://amigo.geneontology.org/amigo/term/GO:0051174	SECISBP2 ACE
0.114143	2	1021	4.39634	Negative regulation of cellular macromolecule biosynthetic process	http://amigo.geneontology.org/amigo/term/GO:2000113	HINFP PEX14
0.114632	2	1029	4.36216	Negative regulation of macromolecule biosynthetic process	http://amigo.geneontology.org/amigo/term/GO:0010558	HINFP PEX14
0.114632	1	171	13.1248	Hormone secretion	http://amigo.geneontology.org/amigo/term/GO:0046879	ACE2
0.114941	1	172	13.0484	Positive regulation of establishment of protein localization	http://amigo.geneontology.org/amigo/term/GO:1904951	ACE2
0.115892	1	174	12.8985	Positive regulation of protein-containing complex assembly	http://amigo.geneontology.org/amigo/term/GO:0031334	ACE2
0.116836	1	176	12.7519	MRNA catabolic process	http://amigo.geneontology.org/amigo/term/GO:0006402	SECISBP2
0.118069	1	179	12.5382	Hormone transport	http://amigo.geneontology.org/amigo/term/GO:0009914	ACE2
0.118069	1	179	12.5382	Protein-DNA complex subunit organization	http://amigo.geneontology.org/amigo/term/GO:0071824	PEX14
0.118343	2	1061	4.2306	Negative regulation of cellular biosynthetic process	http://amigo.geneontology.org/amigo/term/GO:0031327	HINFP PEX14
0.118343	1	180	12.4685	Amide transport	http://amigo.geneontology.org/amigo/term/GO:0042886	ACE2
0.118943	1	182	12.3315	Negative regulation of cell cycle process	http://amigo.geneontology.org/amigo/term/GO:0010948	HINFP
0.119812	2	1072	4.18719	Neurogenesis	http://amigo.geneontology.org/amigo/term/GO:0022008	SECISBP2 PEX5
0.119908	1	185	12.1315	Muscle contraction	http://amigo.geneontology.org/amigo/term/GO:0006936	ACE2
0.119908	2	1076	4.17162	Negative regulation of biosynthetic process	http://amigo.geneontology.org/amigo/term/GO:0009890	HINFP PEX14
0.122302	2	1090	4.11804	Regulation of protein modification process	http://amigo.geneontology.org/amigo/term/GO:0031399	SECISBP2 ACE
0.122347	2	1092	4.1105	Positive regulation of molecular function	http://amigo.geneontology.org/amigo/term/GO:0044093	SECISBP2 ACE
0.126321	2	1114	4.02932	Cellular amide metabolic process	http://amigo.geneontology.org/amigo/term/GO:0043603	SECISBP2 ACE
0.126449	1	198	11.335	Vesicle organization	http://amigo.geneontology.org/amigo/term/GO:0016050	ACE2
0.127214	1	200	11.2217	Protein secretion	http://amigo.geneontology.org/amigo/term/GO:0009306	ACE2
0.127214	1	201	11.1658	Establishment of protein localization to extracellular region	http://amigo.geneontology.org/amigo/term/GO:0035592	ACE2
0.127214	1	201	11.1658	Regulation of cation transmembrane transport	http://amigo.geneontology.org/amigo/term/GO:1904062	ACE2
0.128677	1	204	11.0016	Regulation of developmental growth	http://amigo.geneontology.org/amigo/term/GO:0048638	PEX5
0.128811	1	206	10.8948	Kidney development	http://amigo.geneontology.org/amigo/term/GO:0001822	ACE
0.128811	1	206	10.8948	Leukocyte mediated immunity	http://amigo.geneontology.org/amigo/term/GO:0002443	ACE
0.128811	1	206	10.8948	RNA catabolic process	http://amigo.geneontology.org/amigo/term/GO:0006401	SECISBP2
0.129048	2	1146	3.91681	Protein-containing complex assembly	http://amigo.geneontology.org/amigo/term/GO:0065003	ACE2 PEX14
0.129048	1	207	10.8422	Protein localization to extracellular region	http://amigo.geneontology.org/amigo/term/GO:0071692	ACE2
0.129537	1	209	10.7384	Negative regulation of catabolic process	http://amigo.geneontology.org/amigo/term/GO:0009895	SECISBP2
0.130368	1	211	10.6367	Anion transmembrane transport	http://amigo.geneontology.org/amigo/term/GO:0098656	ACE2
0.131783	1	214	10.4875	Regulation of mRNA metabolic process	http://amigo.geneontology.org/amigo/term/GO:1903311	SECISBP2
0.132013	1	215	10.4388	Positive regulation of cell cycle	http://amigo.geneontology.org/amigo/term/GO:0045787	SECISBP2
0.132242	1	216	10.3904	Renal system development	http://amigo.geneontology.org/amigo/term/GO:0072001	ACE
0.134805	1	221	10.1554	Viral process	http://amigo.geneontology.org/amigo/term/GO:0016032	ACE2
0.136767	1	225	9.97481	Muscle system process	http://amigo.geneontology.org/amigo/term/GO:0003012	ACE2
0.139294	1	230	9.75797	Regulation of protein serine/threonine kinase activity	http://amigo.geneontology.org/amigo/term/GO:0071900	SECISBP2
0.139497	1	231	9.71573	Lipid catabolic process	http://amigo.geneontology.org/amigo/term/GO:0016042	PEX5
0.139899	2	1220	3.67923	Protein phosphorylation	http://amigo.geneontology.org/amigo/term/GO:0006468	SECISBP2 ACE
0.139899	1	233	9.63233	Small molecule catabolic process	http://amigo.geneontology.org/amigo/term/GO:0044282	PEX5
0.142381	1	238	9.42997	Fatty acid metabolic process	http://amigo.geneontology.org/amigo/term/GO:0006631	PEX5
0.143141	1	240	9.35139	Urogenital system development	http://amigo.geneontology.org/amigo/term/GO:0001655	ACE
0.144461	1	243	9.23594	Negative regulation of cell cycle	http://amigo.geneontology.org/amigo/term/GO:0045786	HINFP
0.144645	1	244	9.19809	Exocytosis	http://amigo.geneontology.org/amigo/term/GO:0006887	ACE2
0.144827	1	245	9.16054	Response to inorganic substance	http://amigo.geneontology.org/amigo/term/GO:0010035	GLRX2
0.145747	1	248	9.04973	Response to oxidative stress	http://amigo.geneontology.org/amigo/term/GO:0006979	GLRX2
0.145747	1	248	9.04973	Regulation of cell cycle phase transition	http://amigo.geneontology.org/amigo/term/GO:1901987	HINFP
0.148151	1	253	8.87088	Regulation of translation	http://amigo.geneontology.org/amigo/term/GO:0006417	SECISBP2
0.149041	1	256	8.76693	Peptidyl-tyrosine phosphorylation	http://amigo.geneontology.org/amigo/term/GO:0018108	ACE
0.149041	2	1287	3.4877	Nervous system process	http://amigo.geneontology.org/amigo/term/GO:0050877	ACE2 PEX5
0.149928	1	259	8.66538	Peptidyl-tyrosine modification	http://amigo.geneontology.org/amigo/term/GO:0018212	ACE
0.149928	2	1297	3.46081	Cellular response to stress	http://amigo.geneontology.org/amigo/term/GO:0033554	HINFP PEX14
0.149928	2	1298	3.45814	Protein-containing complex subunit organization	http://amigo.geneontology.org/amigo/term/GO:0043933	ACE2 PEX14
0.150402	1	262	8.56616	Lipid transport	http://amigo.geneontology.org/amigo/term/GO:0006869	ACE
0.150402	1	262	8.56616	Mitotic cell cycle phase transition	http://amigo.geneontology.org/amigo/term/GO:0044772	HINFP
0.151103	1	264	8.50126	Establishment of organelle localization	http://amigo.geneontology.org/amigo/term/GO:0051656	PEX14
0.153421	1	269	8.34325	Regulation of DNA-binding transcription factor activity	http://amigo.geneontology.org/amigo/term/GO:0051090	PEX14
0.158409	1	279	8.04421	Spermatogenesis	http://amigo.geneontology.org/amigo/term/GO:0007283	ACE
0.159612	1	282	7.95863	Signal release	http://amigo.geneontology.org/amigo/term/GO:0023061	ACE2
0.160135	1	285	7.87485	In utero embryonic development	http://amigo.geneontology.org/amigo/term/GO:0001701	HINFP
0.160135	1	285	7.87485	Cellular component disassembly	http://amigo.geneontology.org/amigo/term/GO:0022411	PEX14
0.160135	2	1368	3.28119	Cell development	http://amigo.geneontology.org/amigo/term/GO:0048468	SECISBP2 PEX5
0.16118	1	288	7.79282	Regulation of protein transport	http://amigo.geneontology.org/amigo/term/GO:0051223	ACE2
0.162355	1	291	7.71249	Regulation of ion transmembrane transport	http://amigo.geneontology.org/amigo/term/GO:0034765	ACE2
0.162998	1	293	7.65984	Regulation of system process	http://amigo.geneontology.org/amigo/term/GO:0044057	ACE2
0.163056	2	1395	3.21768	Proteolysis	http://amigo.geneontology.org/amigo/term/GO:0006508	ACE2 ACE
0.163056	1	297	7.55668	Microtubule-based movement	http://amigo.geneontology.org/amigo/term/GO:0007018	PEX14
0.163056	1	297	7.55668	Regulation of cellular amide metabolic process	http://amigo.geneontology.org/amigo/term/GO:0034248	SECISBP2
0.163056	1	297	7.55668	Nucleobase-containing compound catabolic process	http://amigo.geneontology.org/amigo/term/GO:0034655	SECISBP2
0.163056	1	294	7.63379	Male gamete generation	http://amigo.geneontology.org/amigo/term/GO:0048232	ACE
0.163685	1	299	7.50613	Regulation of mitotic cell cycle	http://amigo.geneontology.org/amigo/term/GO:0007346	SECISBP2
0.165851	1	304	7.38268	Lipid localization	http://amigo.geneontology.org/amigo/term/GO:0010876	ACE
0.166467	1	306	7.33442	Regulation of establishment of protein localization	http://amigo.geneontology.org/amigo/term/GO:0070201	ACE2
0.168099	1	310	7.23978	Regulation of protein-containing complex assembly	http://amigo.geneontology.org/amigo/term/GO:0043254	ACE2
0.168197	1	311	7.21651	Non-membrane-bounded organelle assembly	http://amigo.geneontology.org/amigo/term/GO:0140694	PEX14
0.170824	1	317	7.07992	Heterocycle catabolic process	http://amigo.geneontology.org/amigo/term/GO:0046700	SECISBP2
0.170914	1	318	7.05765	Cellular nitrogen compound catabolic process	http://amigo.geneontology.org/amigo/term/GO:0044270	SECISBP2
0.171002	1	319	7.03553	Regulation of secretion by cell	http://amigo.geneontology.org/amigo/term/GO:1903530	ACE2
0.173594	1	325	6.90564	Cell cycle phase transition	http://amigo.geneontology.org/amigo/term/GO:0044770	HINFP
0.174498	2	1479	3.03493	Nervous system development	http://amigo.geneontology.org/amigo/term/GO:0007399	SECISBP2 PEX5
0.174825	2	1484	3.02471	Movement of cell or subcellular component	http://amigo.geneontology.org/amigo/term/GO:0006928	PEX5 PEX14
0.174825	1	330	6.80101	Aromatic compound catabolic process	http://amigo.geneontology.org/amigo/term/GO:0019439	SECISBP2
0.176383	1	334	6.71956	Regulation of vesicle-mediated transport	http://amigo.geneontology.org/amigo/term/GO:0060627	ACE2
0.18062	2	1519	2.95501	Regulation of cellular component organization	http://amigo.geneontology.org/amigo/term/GO:0051128	ACE2 ACE
0.180934	1	345	6.50531	Regulation of secretion	http://amigo.geneontology.org/amigo/term/GO:0051046	ACE2
0.18148	1	347	6.46782	Regulation of transmembrane transport	http://amigo.geneontology.org/amigo/term/GO:0034762	ACE2
0.182022	1	349	6.43075	Organic cyclic compound catabolic process	http://amigo.geneontology.org/amigo/term/GO:1901361	SECISBP2
0.182561	1	351	6.39411	Positive regulation of organelle organization	http://amigo.geneontology.org/amigo/term/GO:0010638	ACE2
0.182613	1	352	6.37595	Endomembrane system organization	http://amigo.geneontology.org/amigo/term/GO:0010256	PEX5
0.18411	1	356	6.30431	Immune effector process	http://amigo.geneontology.org/amigo/term/GO:0002252	ACE
0.184637	1	358	6.26909	Mitochondrion organization	http://amigo.geneontology.org/amigo/term/GO:0007005	PEX5
0.185308	1	361	6.21699	Positive regulation of cellular component biogenesis	http://amigo.geneontology.org/amigo/term/GO:0044089	ACE2
0.185308	2	1563	2.87183	Organonitrogen compound biosynthetic process	http://amigo.geneontology.org/amigo/term/GO:1901566	SECISBP2 CKMT2
0.187625	1	367	6.11535	Regulation of growth	http://amigo.geneontology.org/amigo/term/GO:0040008	PEX5
0.187662	1	368	6.09873	Behavior	http://amigo.geneontology.org/amigo/term/GO:0007610	ACE2
0.188642	1	371	6.04942	Organelle localization	http://amigo.geneontology.org/amigo/term/GO:0051640	PEX14
0.191025	1	377	5.95314	Muscle structure development	http://amigo.geneontology.org/amigo/term/GO:0061061	HINFP
0.19339	1	383	5.85988	Gamete generation	http://amigo.geneontology.org/amigo/term/GO:0007276	ACE
0.19451	2	1624	2.76396	Regulation of catalytic activity	http://amigo.geneontology.org/amigo/term/GO:0050790	SECISBP2 ACE
0.194823	1	388	5.78436	Regulation of ion transport	http://amigo.geneontology.org/amigo/term/GO:0043269	ACE2
0.196689	1	393	5.71077	Monocarboxylic acid metabolic process	http://amigo.geneontology.org/amigo/term/GO:0032787	PEX5
